# Supplementary material for: Crystal structure and Hirshfeld surface analysis of ethyl 2-[9-(2-hy­droxy­phen­yl)-3,3,6,6-tetra­methyl-1,8-dioxo-2,3,4,4a,5,6,7,8a,9,9a,10,10a-dodeca­hydro­acridin-10-yl]acetate
Source: Acta Crystallogr E Crystallogr Commun. 2021 Feb 12;77(Pt 3):247–50. doi: 10.1107/S2056989021001341 (PMC8061104; doi:10.1107/S2056989021001341)
Supplement: Supplementary file 1 [file e-77-00247-sup1.cif]

##############################################################################
#                                                                            #
# This CIF contains the data in a paper accepted for publication in          #
# Acta Crystallographica Section E. It conforms to the requirements of       #
# Notes for Authors for Acta Crystallographica Section E, and has been       #
# peer reviewed under the auspices of the IUCr Commission on Journals.       #
#                                                                            #
# Full details of the Crystallographic Information File format               #
# are given in the paper "The Crystallographic Information File (CIF):       #
# a New Standard Archive File for Crystallography" by S. R. Hall, F. H.      #
# Allen and I. D. Brown [Acta Cryst. (1991), A47, 655-685].                  #
#                                                                            #
# The current version of the core CIF dictionary is obtainable from          #
# ftp://ftp.iucr.org/pub/cif_core.dic.                                       #
#                                                                            #
# Software is freely available for graphical display of the structure(s)     #
# in this CIF. For information consult the CIF software page                 #
# http://www.iucr.org/resources/cif/software.                                #
#                                                                            #
# This file may be used for bona fide research purposes within the           #
# scientific community so long as proper attribution is given to the journal # 
# article from which it was obtained.                                        #
#                                                                            #
##############################################################################
data_global
_journal_date_recd_electronic     2021-02-02
_journal_date_accepted     2021-02-05
_journal_name_full     'Acta Crystallographica, Section E'
_journal_year     2021
_journal_volume     77
_journal_issue      3
_journal_page_first     247
_journal_page_last     250
_journal_paper_category     GO
_journal_paper_doi     10.1107/S2056989021001341
_journal_coeditor_code     HB7967
_publ_contact_author_name     'Shaaban K. Mohamed'
_publ_contact_author_address
;
Chemistry and Environmental Division,
Manchester Metropolitan University,
Manchester M1 5GD,
England
and
Chemistry Department,
Faculty of Science,
Minia University,
61519 El-Minia,
Egypt
;
_publ_contact_author_email     'shaabankamel@yahoo.com'
_publ_contact_author_fax     ?
_publ_contact_author_phone     ?
_publ_section_title
;\
Crystal structure and Hirshfeld surface analysis of ethyl
2-[9-(2-hydroxyphenyl)-3,3,6,6-tetramethyl-1,8-dioxo-2,3,4,4a,5,6,7,8a,9,9a,\
10,10a-dodecahydroacridin-10-yl]acetate
;
loop_
    _publ_author_name
    _publ_author_address
    'Omyma A. A. Abd Allah'
;
Chemistry Department,
Faculty of Science,
Sohag University,
82524 Sohag,
Egypt
;
    'Manpreet Kaur'
;
Department of Chemistry,
Keene State College,
229 Main Street,
Keene, NH 03435-2001,
USA
;
    'Akkurt, Mehmet'
;
Department of Physics,
Faculty of Sciences,
Erciyes University,
38039 Kayseri,
Turkey
;
    'Mohamed, Shaaban K.'
;
Chemistry and Environmental Division,
Manchester Metropolitan University,
Manchester M1 5GD,
England


Chemistry Department,
Faculty of Science,
Minia University,
61519 El-Minia,
Egypt
;
    'Jerry P. Jasinski'
;
Department of Chemistry,
Keene State College,
229 Main Street,
Keene, NH 03435-2001,
USA
;
    'Sahar M. I. Elgarhy'
;
Faculty of Science,
Department of Bio Chemistry,
Beni Suef University,
Beni Suef,
Egypt
;
_publ_section_synopsis
;
The molecular conformation is stabilized by an intramolecular O---H...O
hydrogen bond between the hydroxy substituent on the benzene ring and one of
the carbonyl groups of the acridinedione unit.
;
data_I
_chemical_name_systematic
;\
Ethyl
2-[9-(2-hydroxyphenyl)-3,3,6,6-tetramethyl-1,8-dioxo-\
2,3,4,4a,5,6,7,8a,9,9a,10,10a-dodecahydroacridin-10-yl]acetate
;
_chemical_name_common     ?
_chemical_formula_moiety     'C27 H33 N O5'
_chemical_formula_sum     'C27 H33 N O5'
_chemical_formula_weight     451.54
_chemical_melting_point     ?
_space_group_crystal_system     monoclinic
_space_group_name_H-M_alt     'P 1 21/n 1'
_space_group_name_Hall     '-P 2yn'
loop_
    _space_group_symop_operation_xyz
    'x, y, z'
    '-x+1/2, y+1/2, -z+1/2'
    '-x, -y, -z'
    'x-1/2, -y-1/2, z-1/2'
_cell_length_a     9.5289(2)
_cell_length_b     18.6653(5)
_cell_length_c     13.8046(3)
_cell_angle_alpha     90
_cell_angle_beta     96.410(2)
_cell_angle_gamma     90
_cell_volume     2439.93(10)
_cell_formula_units_Z     4
_cell_measurement_reflns_used     3784
_cell_measurement_theta_min     3.9970
_cell_measurement_theta_max     71.4280
_cell_measurement_temperature     173(2)
_exptl_crystal_description     plate
_exptl_crystal_colour     yellow
_exptl_crystal_size_max     0.48
_exptl_crystal_size_mid     0.22
_exptl_crystal_size_min     0.08
_exptl_crystal_density_diffrn     1.229
_exptl_crystal_density_meas     ?
_exptl_crystal_density_method     ?
_exptl_crystal_F_000     968
_exptl_absorpt_coefficient_mu     0.679
_exptl_absorpt_correction_type     multi-scan
_exptl_absorpt_process_details
;
(CrysalisPro; Rigaku OD, 2015)
;
_exptl_absorpt_correction_T_min     0.86111
_exptl_absorpt_correction_T_max     1.00000
_diffrn_ambient_temperature     173(2)
_diffrn_source     'fine-focus sealed X-ray tube'
_diffrn_radiation_type     CuK\a
_diffrn_radiation_wavelength     1.54184
_diffrn_radiation_monochromator     graphite
_diffrn_measurement_device_type     'Rigaku Oxford Diffraction EOS'
_diffrn_measurement_device     'four-circle diffractometer'
_diffrn_measurement_method     '\w scans'
_diffrn_detector     'CCD plate'
_diffrn_detector_area_resol_mean     16.0416
_diffrn_reflns_number     9527
_diffrn_reflns_av_R_equivalents     0.0288
_diffrn_reflns_av_unetI/netI     0.0363
_diffrn_reflns_theta_min     3.999
_diffrn_reflns_theta_max     71.174
_diffrn_reflns_theta_full     67.684
_diffrn_measured_fraction_theta_max     0.982
_diffrn_measured_fraction_theta_full     0.999
_diffrn_reflns_limit_h_min     -11
_diffrn_reflns_limit_h_max     11
_diffrn_reflns_limit_k_min     -22
_diffrn_reflns_limit_k_max     14
_diffrn_reflns_limit_l_min     -16
_diffrn_reflns_limit_l_max     16
_diffrn_radiation_probe     x-ray
_refine_special_details     ?
_reflns_number_total     4648
_reflns_number_gt     3949
_reflns_threshold_expression     'I > 2\s(I)'
_refine_ls_structure_factor_coef     Fsqd
_refine_ls_matrix_type     full
_refine_ls_R_factor_all     0.0534
_refine_ls_R_factor_gt     0.0453
_refine_ls_wR_factor_gt     0.1190
_refine_ls_wR_factor_ref     0.1264
_refine_ls_goodness_of_fit_ref     1.041
_refine_ls_restrained_S_all     1.041
_refine_ls_number_reflns     4648
_refine_ls_number_parameters     313
_refine_ls_number_restraints     0
_refine_ls_hydrogen_treatment     constr
_refine_ls_weighting_scheme     calc
_refine_ls_weighting_details
              'w=1/[\s^2^(Fo^2^)+(0.0643P)^2^+0.6477P] where P=(Fo^2^+2Fc^2^)/3'
_atom_sites_solution_hydrogens     geom
_atom_sites_solution_primary     dual
_atom_sites_solution_secondary     ?
_refine_ls_shift/su_max     0.000
_refine_ls_shift/su_mean     0.000
_refine_diff_density_max     0.265
_refine_diff_density_min     -0.227
_refine_ls_extinction_method     none
_refine_ls_extinction_coef     .
loop_
    _atom_type_symbol
    _atom_type_description
    _atom_type_scat_dispersion_real
    _atom_type_scat_dispersion_imag
    _atom_type_scat_source
    'C' 'C' 0.0181 0.0091
                         'International Tables Vol C Tables 4.2.6.8 and 6.1.1.4'
    'H' 'H' 0.0000 0.0000
                         'International Tables Vol C Tables 4.2.6.8 and 6.1.1.4'
    'N' 'N' 0.0311 0.0180
                         'International Tables Vol C Tables 4.2.6.8 and 6.1.1.4'
    'O' 'O' 0.0492 0.0322
                         'International Tables Vol C Tables 4.2.6.8 and 6.1.1.4'
_computing_data_collection
;
CrysAlisPro (Rigaku OD, 2015)
;
_computing_cell_refinement
;
CrysAlisPro (Rigaku OD, 2015)
;
_computing_data_reduction
;
CrysAlisPro (Rigaku OD, 2015)
;
_computing_structure_solution
;
ShelXT (Sheldrick, 2015b)
;
_computing_structure_refinement
;
ShelXL (Sheldrick, 2015a)
;
_computing_molecular_graphics
;
<i>OLEX2</i> (Dolomanov <i>et al.</i>,  2009)
;
_computing_publication_material
;
<i>OLEX2</i> (Dolomanov <i>et al.</i>,  2009)
;
loop_
    _atom_site_type_symbol
    _atom_site_label
    _atom_site_fract_x
    _atom_site_fract_y
    _atom_site_fract_z
    _atom_site_U_iso_or_equiv
    _atom_site_adp_type
    _atom_site_calc_flag
    _atom_site_occupancy
    _atom_site_disorder_assembly
    _atom_site_disorder_group
    O O1 0.65518(12) 0.22713(7) 0.50403(8) 0.0373(3) Uani d 1 . .
    O O2 0.21715(14) 0.36821(7) 0.51857(8) 0.0426(3) Uani d 1 . .
    O O3 0.3445(5) 0.11473(19) 0.83632(16) 0.0636(11) Uani d 0.777(9) A 1
    O O3A 0.2813(17) 0.1388(6) 0.8394(7) 0.0636(11) Uani d 0.223(9) A 2
    O O4 0.35606(14) 0.14006(6) 0.99586(9) 0.0406(3) Uani d 1 . .
    O O5 0.41985(13) 0.19489(7) 0.39430(8) 0.0389(3) Uani d 1 . .
    H H5 0.4887 0.2122 0.4300 0.058 Uiso calc 1 . .
    N N1 0.44568(13) 0.24991(6) 0.79603(8) 0.0236(2) Uani d 1 . .
    C C1 0.54686(14) 0.22154(7) 0.74277(10) 0.0228(3) Uani d 1 . .
    C C2 0.66871(16) 0.18305(8) 0.79873(11) 0.0292(3) Uani d 1 . .
    H H2A 0.6309 0.1464 0.8407 0.035 Uiso calc 1 . .
    H H2B 0.7234 0.2179 0.8419 0.035 Uiso calc 1 . .
    C C3 0.76892(16) 0.14645(9) 0.73461(12) 0.0328(3) Uani d 1 . .
    C C4 0.79512(16) 0.19849(9) 0.65285(12) 0.0356(4) Uani d 1 . .
    H H4A 0.8424 0.2421 0.6814 0.043 Uiso calc 1 . .
    H H4B 0.8587 0.1758 0.6098 0.043 Uiso calc 1 . .
    C C5 0.65908(16) 0.21917(8) 0.59366(11) 0.0286(3) Uani d 1 . .
    C C6 0.53718(15) 0.23162(8) 0.64433(10) 0.0245(3) Uani d 1 . .
    C C7 0.40195(15) 0.25806(8) 0.58758(10) 0.0244(3) Uani d 1 . .
    H H7 0.4283 0.2880 0.5323 0.029 Uiso calc 1 . .
    C C8 0.32755(14) 0.30588(7) 0.65354(10) 0.0237(3) Uani d 1 . .
    C C9 0.22950(16) 0.35939(8) 0.60657(11) 0.0291(3) Uani d 1 . .
    C C10 0.14223(16) 0.40152(9) 0.67124(12) 0.0323(3) Uani d 1 . .
    H H10A 0.0581 0.3731 0.6833 0.039 Uiso calc 1 . .
    H H10B 0.1091 0.4463 0.6376 0.039 Uiso calc 1 . .
    C C11 0.22671(16) 0.42010(8) 0.76873(11) 0.0280(3) Uani d 1 . .
    C C12 0.27846(15) 0.34965(8) 0.81805(10) 0.0263(3) Uani d 1 . .
    H H12A 0.3461 0.3608 0.8758 0.032 Uiso calc 1 . .
    H H12B 0.1970 0.3245 0.8411 0.032 Uiso calc 1 . .
    C C13 0.34886(14) 0.30040(7) 0.75185(10) 0.0222(3) Uani d 1 . .
    C C14 0.43949(15) 0.22835(8) 0.89738(10) 0.0256(3) Uani d 1 . .
    H H14A 0.3858 0.2646 0.9304 0.031 Uiso calc 1 . .
    H H14B 0.5365 0.2265 0.9315 0.031 Uiso calc 1 . .
    C C15 0.37019(19) 0.15605(9) 0.90423(12) 0.0368(4) Uani d 1 . .
    C C16 0.2856(3) 0.07304(12) 1.01388(17) 0.0641(7) Uani d 1 . .
    H H16A 0.3553 0.0335 1.0218 0.077 Uiso calc 0.725(5) B 1
    H H16B 0.2146 0.0615 0.9581 0.077 Uiso calc 0.725(5) B 1
    H H16C 0.2872 0.0420 0.9559 0.077 Uiso calc 0.275(5) B 2
    H H16D 0.3405 0.0485 1.0693 0.077 Uiso calc 0.275(5) B 2
    C C17 0.2157(4) 0.08124(19) 1.1040(3) 0.0665(9) Uani d 0.725(5) B 1
    H H17A 0.2875 0.0880 1.1598 0.100 Uiso calc 0.725(5) B 1
    H H17B 0.1604 0.0381 1.1141 0.100 Uiso calc 0.725(5) B 1
    H H17C 0.1530 0.1230 1.0976 0.100 Uiso calc 0.725(5) B 1
    C C17A 0.1551(11) 0.0790(5) 1.0331(8) 0.0665(9) Uani d 0.275(5) B 2
    H H17D 0.1499 0.1142 1.0853 0.100 Uiso calc 0.275(5) B 2
    H H17E 0.1217 0.0324 1.0541 0.100 Uiso calc 0.275(5) B 2
    H H17F 0.0956 0.0947 0.9745 0.100 Uiso calc 0.275(5) B 2
    C C18 0.30828(15) 0.19663(8) 0.54418(10) 0.0258(3) Uani d 1 . .
    C C19 0.32270(16) 0.16932(9) 0.45105(11) 0.0307(3) Uani d 1 . .
    C C20 0.23375(19) 0.11504(10) 0.41156(13) 0.0405(4) Uani d 1 . .
    H H20 0.2428 0.0976 0.3479 0.049 Uiso calc 1 . .
    C C21 0.13242(18) 0.08647(9) 0.46441(14) 0.0410(4) Uani d 1 . .
    H H21 0.0723 0.0493 0.4371 0.049 Uiso calc 1 . .
    C C22 0.11833(17) 0.11164(9) 0.55659(13) 0.0356(4) Uani d 1 . .
    H H22 0.0494 0.0916 0.5933 0.043 Uiso calc 1 . .
    C C23 0.20564(16) 0.16652(8) 0.59556(11) 0.0295(3) Uani d 1 . .
    H H23 0.1949 0.1839 0.6590 0.035 Uiso calc 1 . .
    C C24 0.7045(2) 0.07682(10) 0.69143(15) 0.0469(4) Uani d 1 . .
    H H24A 0.6894 0.0436 0.7443 0.070 Uiso calc 1 . .
    H H24B 0.7688 0.0550 0.6493 0.070 Uiso calc 1 . .
    H H24C 0.6139 0.0872 0.6531 0.070 Uiso calc 1 . .
    C C25 0.9082(2) 0.12973(11) 0.79789(14) 0.0468(4) Uani d 1 . .
    H H25A 0.9533 0.1746 0.8214 0.070 Uiso calc 1 . .
    H H25B 0.9713 0.1036 0.7590 0.070 Uiso calc 1 . .
    H H25C 0.8887 0.1003 0.8537 0.070 Uiso calc 1 . .
    C C26 0.13320(19) 0.45952(9) 0.83469(13) 0.0405(4) Uani d 1 . .
    H H26A 0.0495 0.4305 0.8424 0.061 Uiso calc 1 . .
    H H26B 0.1038 0.5057 0.8052 0.061 Uiso calc 1 . .
    H H26C 0.1864 0.4677 0.8987 0.061 Uiso calc 1 . .
    C C27 0.35163(17) 0.46822(8) 0.75087(12) 0.0340(3) Uani d 1 . .
    H H27A 0.4061 0.4799 0.8133 0.051 Uiso calc 1 . .
    H H27B 0.3163 0.5125 0.7187 0.051 Uiso calc 1 . .
    H H27C 0.4123 0.4431 0.7092 0.051 Uiso calc 1 . .
loop_
    _atom_site_aniso_label
    _atom_site_aniso_U_11
    _atom_site_aniso_U_22
    _atom_site_aniso_U_33
    _atom_site_aniso_U_12
    _atom_site_aniso_U_13
    _atom_site_aniso_U_23
    O1 0.0375(6) 0.0503(7) 0.0266(6) -0.0016(5) 0.0144(4) -0.0032(5)
    O2 0.0548(7) 0.0469(7) 0.0249(6) 0.0155(6) -0.0006(5) 0.0006(5)
    O3 0.114(3) 0.0437(16) 0.0360(8) -0.0364(17) 0.0192(12) -0.0122(10)
    O3A 0.114(3) 0.0437(16) 0.0360(8) -0.0364(17) 0.0192(12) -0.0122(10)
    O4 0.0571(7) 0.0352(6) 0.0317(6) -0.0098(5) 0.0158(5) 0.0055(5)
    O5 0.0448(6) 0.0485(7) 0.0245(5) 0.0025(5) 0.0080(5) -0.0075(5)
    N1 0.0288(6) 0.0242(6) 0.0189(5) 0.0020(5) 0.0069(4) -0.0005(4)
    C1 0.0248(6) 0.0203(6) 0.0241(7) -0.0020(5) 0.0064(5) -0.0023(5)
    C2 0.0305(7) 0.0316(7) 0.0257(7) 0.0041(6) 0.0035(6) -0.0014(6)
    C3 0.0324(8) 0.0323(8) 0.0344(8) 0.0071(6) 0.0065(6) -0.0027(6)
    C4 0.0290(8) 0.0417(9) 0.0382(9) 0.0041(6) 0.0125(6) -0.0014(7)
    C5 0.0309(7) 0.0280(7) 0.0287(7) -0.0025(6) 0.0109(6) -0.0038(6)
    C6 0.0269(7) 0.0244(7) 0.0233(7) -0.0005(5) 0.0073(5) -0.0025(5)
    C7 0.0303(7) 0.0246(7) 0.0190(6) 0.0010(6) 0.0065(5) -0.0012(5)
    C8 0.0260(6) 0.0226(7) 0.0233(7) -0.0010(5) 0.0059(5) -0.0021(5)
    C9 0.0312(7) 0.0294(7) 0.0261(7) 0.0006(6) 0.0010(6) -0.0025(6)
    C10 0.0304(7) 0.0318(8) 0.0345(8) 0.0063(6) 0.0028(6) -0.0016(6)
    C11 0.0327(7) 0.0243(7) 0.0277(7) 0.0043(6) 0.0072(6) -0.0017(6)
    C12 0.0323(7) 0.0241(7) 0.0236(7) 0.0020(6) 0.0088(5) -0.0016(5)
    C13 0.0245(6) 0.0195(6) 0.0232(7) -0.0018(5) 0.0064(5) -0.0010(5)
    C14 0.0325(7) 0.0267(7) 0.0187(6) 0.0019(6) 0.0068(5) 0.0003(5)
    C15 0.0492(9) 0.0353(8) 0.0269(8) -0.0090(7) 0.0085(6) 0.0001(6)
    C16 0.0987(18) 0.0460(12) 0.0520(12) -0.0294(12) 0.0280(12) 0.0052(9)
    C17 0.082(2) 0.0543(16) 0.070(2) -0.0088(15) 0.0384(17) 0.0188(17)
    C17A 0.082(2) 0.0543(16) 0.070(2) -0.0088(15) 0.0384(17) 0.0188(17)
    C18 0.0286(7) 0.0242(7) 0.0239(7) 0.0051(5) -0.0003(5) -0.0014(5)
    C19 0.0338(8) 0.0323(8) 0.0256(7) 0.0080(6) 0.0015(6) -0.0029(6)
    C20 0.0479(9) 0.0391(9) 0.0326(8) 0.0063(7) -0.0039(7) -0.0137(7)
    C21 0.0388(9) 0.0307(8) 0.0503(10) 0.0005(7) -0.0097(7) -0.0093(7)
    C22 0.0344(8) 0.0281(8) 0.0434(9) 0.0008(6) -0.0001(7) 0.0019(7)
    C23 0.0328(7) 0.0274(7) 0.0280(7) 0.0026(6) 0.0021(6) -0.0002(6)
    C24 0.0588(11) 0.0312(9) 0.0514(11) 0.0062(8) 0.0094(8) -0.0059(8)
    C25 0.0405(10) 0.0533(11) 0.0463(10) 0.0185(8) 0.0037(8) -0.0019(8)
    C26 0.0469(10) 0.0344(8) 0.0418(9) 0.0118(7) 0.0124(7) -0.0053(7)
    C27 0.0409(8) 0.0247(7) 0.0363(8) -0.0019(6) 0.0034(6) 0.0005(6)
_geom_special_details
;
 All esds (except the esd in the dihedral angle between two l.s. planes)
 are estimated using the full covariance matrix.  The cell esds are taken
 into account individually in the estimation of esds in distances, angles
 and torsion angles; correlations between esds in cell parameters are only
 used when they are defined by crystal symmetry.  An approximate (isotropic)
 treatment of cell esds is used for estimating esds involving l.s. planes.
;
loop_
    _geom_bond_atom_site_label_1
    _geom_bond_atom_site_label_2
    _geom_bond_site_symmetry_2
    _geom_bond_distance
    _geom_bond_publ_flag
    O1 C5 . 1.2426(19) ?
    O2 C9 . 1.2185(19) ?
    O3 C15 . 1.217(3) ?
    O3A C15 . 1.205(11) ?
    O4 C15 . 1.321(2) ?
    O4 C16 . 1.454(2) ?
    O5 H5 . 0.8400 ?
    O5 C19 . 1.364(2) ?
    N1 C1 . 1.3816(18) ?
    N1 C13 . 1.4091(18) ?
    N1 C14 . 1.4633(17) ?
    C1 C2 . 1.504(2) ?
    C1 C6 . 1.365(2) ?
    C2 H2A . 0.9900 ?
    C2 H2B . 0.9900 ?
    C2 C3 . 1.533(2) ?
    C3 C4 . 1.531(2) ?
    C3 C24 . 1.530(2) ?
    C3 C25 . 1.537(2) ?
    C4 H4A . 0.9900 ?
    C4 H4B . 0.9900 ?
    C4 C5 . 1.504(2) ?
    C5 C6 . 1.4401(19) ?
    C6 C7 . 1.514(2) ?
    C7 H7 . 1.0000 ?
    C7 C8 . 1.5074(18) ?
    C7 C18 . 1.5334(19) ?
    C8 C9 . 1.468(2) ?
    C8 C13 . 1.354(2) ?
    C9 C10 . 1.507(2) ?
    C10 H10A . 0.9900 ?
    C10 H10B . 0.9900 ?
    C10 C11 . 1.529(2) ?
    C11 C12 . 1.537(2) ?
    C11 C26 . 1.532(2) ?
    C11 C27 . 1.533(2) ?
    C12 H12A . 0.9900 ?
    C12 H12B . 0.9900 ?
    C12 C13 . 1.5057(18) ?
    C14 H14A . 0.9900 ?
    C14 H14B . 0.9900 ?
    C14 C15 . 1.510(2) ?
    C16 H16A . 0.9900 ?
    C16 H16B . 0.9900 ?
    C16 H16C . 0.9900 ?
    C16 H16D . 0.9900 ?
    C16 C17 . 1.483(4) ?
    C16 C17A . 1.305(9) ?
    C17 H17A . 0.9800 ?
    C17 H17B . 0.9800 ?
    C17 H17C . 0.9800 ?
    C17A H17D . 0.9800 ?
    C17A H17E . 0.9800 ?
    C17A H17F . 0.9800 ?
    C18 C19 . 1.404(2) ?
    C18 C23 . 1.389(2) ?
    C19 C20 . 1.392(2) ?
    C20 H20 . 0.9500 ?
    C20 C21 . 1.381(3) ?
    C21 H21 . 0.9500 ?
    C21 C22 . 1.377(3) ?
    C22 H22 . 0.9500 ?
    C22 C23 . 1.390(2) ?
    C23 H23 . 0.9500 ?
    C24 H24A . 0.9800 ?
    C24 H24B . 0.9800 ?
    C24 H24C . 0.9800 ?
    C25 H25A . 0.9800 ?
    C25 H25B . 0.9800 ?
    C25 H25C . 0.9800 ?
    C26 H26A . 0.9800 ?
    C26 H26B . 0.9800 ?
    C26 H26C . 0.9800 ?
    C27 H27A . 0.9800 ?
    C27 H27B . 0.9800 ?
    C27 H27C . 0.9800 ?
loop_
    _geom_angle_atom_site_label_1
    _geom_angle_atom_site_label_2
    _geom_angle_atom_site_label_3
    _geom_angle_site_symmetry_1
    _geom_angle_site_symmetry_3
    _geom_angle
    _geom_angle_publ_flag
    C15 O4 C16 . . 117.16(15) ?
    C19 O5 H5 . . 109.5 ?
    C1 N1 C13 . . 119.22(11) ?
    C1 N1 C14 . . 120.56(12) ?
    C13 N1 C14 . . 120.23(11) ?
    N1 C1 C2 . . 117.03(12) ?
    C6 C1 N1 . . 120.23(13) ?
    C6 C1 C2 . . 122.68(13) ?
    C1 C2 H2A . . 108.7 ?
    C1 C2 H2B . . 108.7 ?
    C1 C2 C3 . . 114.28(12) ?
    H2A C2 H2B . . 107.6 ?
    C3 C2 H2A . . 108.7 ?
    C3 C2 H2B . . 108.7 ?
    C2 C3 C25 . . 108.42(13) ?
    C4 C3 C2 . . 107.84(13) ?
    C4 C3 C25 . . 110.27(14) ?
    C24 C3 C2 . . 110.77(14) ?
    C24 C3 C4 . . 110.08(14) ?
    C24 C3 C25 . . 109.43(15) ?
    C3 C4 H4A . . 109.4 ?
    C3 C4 H4B . . 109.4 ?
    H4A C4 H4B . . 108.0 ?
    C5 C4 C3 . . 111.22(13) ?
    C5 C4 H4A . . 109.4 ?
    C5 C4 H4B . . 109.4 ?
    O1 C5 C4 . . 119.99(13) ?
    O1 C5 C6 . . 121.89(14) ?
    C6 C5 C4 . . 118.08(13) ?
    C1 C6 C5 . . 119.53(13) ?
    C1 C6 C7 . . 121.28(12) ?
    C5 C6 C7 . . 119.16(12) ?
    C6 C7 H7 . . 107.8 ?
    C6 C7 C18 . . 112.53(11) ?
    C8 C7 C6 . . 108.12(11) ?
    C8 C7 H7 . . 107.8 ?
    C8 C7 C18 . . 112.73(11) ?
    C18 C7 H7 . . 107.8 ?
    C9 C8 C7 . . 117.07(12) ?
    C13 C8 C7 . . 122.19(13) ?
    C13 C8 C9 . . 120.73(13) ?
    O2 C9 C8 . . 121.20(14) ?
    O2 C9 C10 . . 121.44(14) ?
    C8 C9 C10 . . 117.34(13) ?
    C9 C10 H10A . . 109.3 ?
    C9 C10 H10B . . 109.3 ?
    C9 C10 C11 . . 111.62(12) ?
    H10A C10 H10B . . 108.0 ?
    C11 C10 H10A . . 109.3 ?
    C11 C10 H10B . . 109.3 ?
    C10 C11 C12 . . 107.90(12) ?
    C10 C11 C26 . . 110.38(13) ?
    C10 C11 C27 . . 109.47(13) ?
    C26 C11 C12 . . 109.08(12) ?
    C26 C11 C27 . . 109.14(13) ?
    C27 C11 C12 . . 110.87(12) ?
    C11 C12 H12A . . 108.9 ?
    C11 C12 H12B . . 108.9 ?
    H12A C12 H12B . . 107.7 ?
    C13 C12 C11 . . 113.34(12) ?
    C13 C12 H12A . . 108.9 ?
    C13 C12 H12B . . 108.9 ?
    N1 C13 C12 . . 117.39(12) ?
    C8 C13 N1 . . 120.15(12) ?
    C8 C13 C12 . . 122.36(13) ?
    N1 C14 H14A . . 109.3 ?
    N1 C14 H14B . . 109.3 ?
    N1 C14 C15 . . 111.74(12) ?
    H14A C14 H14B . . 107.9 ?
    C15 C14 H14A . . 109.3 ?
    C15 C14 H14B . . 109.3 ?
    O3 C15 O4 . . 124.13(18) ?
    O3 C15 C14 . . 124.71(17) ?
    O3A C15 O4 . . 120.8(5) ?
    O3A C15 C14 . . 117.9(5) ?
    O4 C15 C14 . . 110.73(13) ?
    O4 C16 H16A . . 110.0 ?
    O4 C16 H16B . . 110.0 ?
    O4 C16 H16C . . 108.4 ?
    O4 C16 H16D . . 108.4 ?
    O4 C16 C17 . . 108.3(2) ?
    H16A C16 H16B . . 108.4 ?
    H16C C16 H16D . . 107.5 ?
    C17 C16 H16A . . 110.0 ?
    C17 C16 H16B . . 110.0 ?
    C17A C16 O4 . . 115.5(4) ?
    C17A C16 H16C . . 108.4 ?
    C17A C16 H16D . . 108.4 ?
    C16 C17 H17A . . 109.5 ?
    C16 C17 H17B . . 109.5 ?
    C16 C17 H17C . . 109.5 ?
    H17A C17 H17B . . 109.5 ?
    H17A C17 H17C . . 109.5 ?
    H17B C17 H17C . . 109.5 ?
    C16 C17A H17D . . 109.5 ?
    C16 C17A H17E . . 109.5 ?
    C16 C17A H17F . . 109.5 ?
    H17D C17A H17E . . 109.5 ?
    H17D C17A H17F . . 109.5 ?
    H17E C17A H17F . . 109.5 ?
    C19 C18 C7 . . 121.14(13) ?
    C23 C18 C7 . . 121.01(13) ?
    C23 C18 C19 . . 117.85(14) ?
    O5 C19 C18 . . 122.76(14) ?
    O5 C19 C20 . . 116.89(14) ?
    C20 C19 C18 . . 120.34(15) ?
    C19 C20 H20 . . 119.8 ?
    C21 C20 C19 . . 120.35(15) ?
    C21 C20 H20 . . 119.8 ?
    C20 C21 H21 . . 119.9 ?
    C22 C21 C20 . . 120.17(15) ?
    C22 C21 H21 . . 119.9 ?
    C21 C22 H22 . . 120.2 ?
    C21 C22 C23 . . 119.56(16) ?
    C23 C22 H22 . . 120.2 ?
    C18 C23 C22 . . 121.71(14) ?
    C18 C23 H23 . . 119.1 ?
    C22 C23 H23 . . 119.1 ?
    C3 C24 H24A . . 109.5 ?
    C3 C24 H24B . . 109.5 ?
    C3 C24 H24C . . 109.5 ?
    H24A C24 H24B . . 109.5 ?
    H24A C24 H24C . . 109.5 ?
    H24B C24 H24C . . 109.5 ?
    C3 C25 H25A . . 109.5 ?
    C3 C25 H25B . . 109.5 ?
    C3 C25 H25C . . 109.5 ?
    H25A C25 H25B . . 109.5 ?
    H25A C25 H25C . . 109.5 ?
    H25B C25 H25C . . 109.5 ?
    C11 C26 H26A . . 109.5 ?
    C11 C26 H26B . . 109.5 ?
    C11 C26 H26C . . 109.5 ?
    H26A C26 H26B . . 109.5 ?
    H26A C26 H26C . . 109.5 ?
    H26B C26 H26C . . 109.5 ?
    C11 C27 H27A . . 109.5 ?
    C11 C27 H27B . . 109.5 ?
    C11 C27 H27C . . 109.5 ?
    H27A C27 H27B . . 109.5 ?
    H27A C27 H27C . . 109.5 ?
    H27B C27 H27C . . 109.5 ?
loop_
    _geom_hbond_atom_site_label_D
    _geom_hbond_atom_site_label_H
    _geom_hbond_atom_site_label_A
    _geom_hbond_site_symmetry_A
    _geom_hbond_distance_DH
    _geom_hbond_distance_HA
    _geom_hbond_distance_DA
    _geom_hbond_angle_DHA
    O5 H5 O1 . 0.84 1.81 2.6319(17) 166
    C2 H2A O2 4_666 0.99 2.52 3.1663(19) 123
    C2 H2B O5 4_666 0.99 2.53 3.457(2) 157
    C12 H12B O1 4_566 0.99 2.52 3.2708(17) 133
    C14 H14A O1 4_566 0.99 2.53 3.3299(18) 138
    C14 H14B O2 4_666 0.99 2.66 3.473(2) 140
    C27 H27B O3 2_556 0.98 2.51 3.452(3) 161
_shelx_space_group_comment
;
The symmetry employed for this shelxl refinement is uniquely defined
by the following loop, which should always be used as a source of
symmetry information in preference to the above space-group names.
They are only intended as comments.
;
_shelx_estimated_absorpt_T_min     ?
_shelx_estimated_absorpt_T_max     ?
_shelx_hkl_file
;
   0   0   1    3.32    0.31
   0   0   2   21.67    1.17
   0   0   2   22.54    0.98
   0   0   3   -0.08    0.41
   0   0   4    8.33    0.99
   0   0   4   15.45    1.83
   0   0   5   -0.15    0.81
   0   0   5   -0.15    0.55
   0   0   6   37.13    2.75
   0   0   6   36.36    3.39
   0   0   7    1.14    0.94
   0   0   7    0.24    1.03
   0   0   8  176.06    9.29
   0   0   9   -0.36    1.06
   0   0  10  178.67   10.74
   0   0 -11   -0.39    0.58
   0   0 -11   -0.09    0.55
   0   0 -12  425.10   11.86
   0   0 -12  385.71   11.98
   0   0 -13   -1.03    0.86
   0   0 -14   95.79    4.42
   0   0  15    0.62    0.69
   0   0  16   29.77    1.78
   0   1   1   17.09    0.98
   0   1   2   52.06    2.11
   0   1  -2   54.32    1.74
   0   1   2   53.11    2.30
   0  -1   2   48.75    1.90
   0   1   3  201.58    5.86
   0  -1   3  198.13    5.76
   0   1   3  200.69    6.57
   0   1   4  505.85   13.83
   0   1   4  503.32   13.07
   0  -1   4  522.38   13.39
   0   1   4  513.37   14.44
   0   1   5  213.94    8.07
   0  -1   5  200.28    6.80
   0   1   5  206.38    7.26
   0  -1   5  208.14    8.20
   0  -1   6  167.91    6.43
   0   1   6  175.59    7.71
   0   1   6  169.06    6.89
   0  -1   6  175.32    8.00
   0  -1   7  544.63   15.91
   0   1   7  565.66   16.73
   0   1   7  561.93   18.14
   0  -1   7  533.13   18.10
   0   1   8  372.56   12.83
   0  -1   8  354.44   14.49
   0   1   8  364.07   14.45
   0  -1   9   74.70    6.32
   0   1   9   80.35    6.38
   0   1  10   18.53    3.32
   0  -1  10   19.06    3.47
   0  -1 -11   82.93    3.99
   0   1 -11   79.59    3.96
   0  -1 -11   84.86    3.88
   0   1 -12   61.68    3.51
   0  -1 -12   63.52    3.52
   0  -1 -12   63.92    3.40
   0   1 -13    2.53    1.01
   0  -1 -13    0.37    0.81
   0  -1 -13    0.34    0.59
   0   1 -14   99.00    4.63
   0  -1 -14  111.36    4.71
   0   1 -15   14.90    1.56
   0   1  15   14.38    1.44
   0  -1  16    7.85    0.94
   0   1  16    6.78    0.82
   0   2   0 7226.79  160.89
   0   2   1   10.90    0.60
   0   2   1    9.29    0.94
   0   2   2  237.38    6.50
   0   2   2  229.16    6.94
   0   2   3  437.96   12.04
   0   2   3  456.42   12.12
   0   2  -3  449.31   10.87
   0   2   4  357.56   10.42
   0   2   4  383.90   11.17
   0   2   5   52.11    2.97
   0  -2   5   54.00    3.79
   0   2   5   55.93    3.40
   0   2   5   62.09    3.77
   0  -2   6  139.41    7.11
   0   2   6  138.82    5.54
   0   2   6  139.53    6.29
   0   2   6  155.42    7.06
   0   2   7    2.40    1.10
   0  -2   7    1.16    1.33
   0   2   7    0.56    1.03
   0   2   8   84.35    6.00
   0  -2   8   75.98    5.94
   0   2   8   84.12    5.31
   0   2   9  123.77    7.99
   0  -2   9  105.44    7.72
   0  -2  10  139.99    9.53
   0   2  10  143.40    9.19
   0   2 -11   12.01    1.45
   0  -2 -11   11.84    1.40
   0  -2 -11   14.90    1.64
   0   2 -12   10.81    1.48
   0  -2 -12   13.45    1.56
   0  -2 -12    9.13    1.38
   0  -2 -13   73.51    3.76
   0   2 -13   63.23    3.66
   0   2 -14    0.32    0.78
   0  -2 -14    0.94    0.66
   0   2 -15    7.00    1.19
   0   2  15   10.61    1.18
   0  -2  16   13.00    1.22
   0  -2 -16   12.95    1.24
   0   3   0    0.65    0.56
   0  -3  -1   65.63    2.08
   0  -3   1   62.30    2.51
   0   3   1   68.59    1.94
   0  -3   2  119.33    4.55
   0  -3  -2  117.84    4.36
   0   3   2  126.83    4.93
   0   3   3  244.00    7.76
   0   3  -3  258.16    7.02
   0  -3   4   10.09    1.50
   0   3   4   13.13    1.60
   0   3  -4   12.86    0.93
   0   3   4   15.01    1.55
   0   3   5  861.84   22.09
   0   3   5  810.38   21.28
   0  -3   6   47.13    4.01
   0   3   6   55.02    3.87
   0   3   6   49.99    3.73
   0   3   6   49.63    3.23
   0  -3   7  236.67   10.71
   0   3   7  247.00    9.92
   0   3   7  255.04   10.39
   0   3   8  162.15    8.49
   0   3   8  151.08    7.77
   0  -3   8  141.67    8.54
   0  -3   9   13.79    2.90
   0   3   9   10.22    2.28
   0   3  10   16.97    3.02
   0  -3  10   14.70    3.06
   0  -3 -11   82.50    3.94
   0  -3 -11   83.50    3.95
   0   3 -11   80.97    4.01
   0  -3 -12  144.20    5.73
   0   3 -12  142.47    5.87
   0  -3 -12  155.90    5.87
   0   3 -13    3.10    1.06
   0  -3 -13    2.77    0.82
   0   3 -14   97.78    4.49
   0   3 -15   11.34    1.38
   0  -3 -16    1.01    0.48
   0  -3  16    1.31    0.65
   0   4   0 1902.27   45.17
   0  -4   0 1915.98   42.97
   0  -4  -1 1552.46   34.94
   0  -4   1 1505.74   35.65
   0   4   1 1537.08   37.32
   0   4  -1 1595.21   36.79
   0   4  -2  467.73   12.64
   0  -4  -2  448.25   12.64
   0   4   2  496.75   11.53
   0   4   2  454.42   13.45
   0  -4   2  446.50   12.65
   0   4   3   38.22    2.86
   0   4   3   41.88    2.21
   0   4  -3   40.82    2.20
   0   4   4   22.12    1.87
   0   4  -4   22.53    1.48
   0   4  -4   20.64    1.32
   0   4   4   20.44    2.14
   0  -4   5  121.34    6.28
   0   4   5  112.36    5.57
   0   4   6  345.41   11.77
   0   4   6  336.39   11.40
   0  -4   6  317.45   12.43
   0   4   7    6.75    1.55
   0   4   7    7.75    1.60
   0  -4   7    5.12    1.66
   0   4   8   64.88    5.06
   0  -4   8   56.35    5.27
   0   4   8   62.82    4.99
   0  -4   9   10.97    2.68
   0   4   9   17.21    2.82
   0   4   9   12.47    2.25
   0  -4 -10   11.04    1.38
   0  -4 -11    1.82    0.83
   0   4 -11   -0.31    0.65
   0  -4 -11    0.80    0.54
   0   4 -12    1.86    0.88
   0  -4 -12    1.51    0.65
   0   4 -13   28.69    2.39
   0  -4 -13   34.32    2.34
   0   4 -14   14.86    1.64
   0   4 -15   27.74    2.04
   0  -4 -15   27.49    1.99
   0  -4 -16    0.71    0.49
   0  -4  16    0.70    0.50
   0  -5   0    1.25    0.37
   0   5   0    0.92    0.89
   0  -5  -1 1866.36   41.83
   0   5   1 1795.40   44.75
   0  -5   1 1852.10   42.60
   0   5  -1 1826.57   44.24
   0   5   2  349.47   11.36
   0   5  -2  347.97   10.54
   0  -5   3    1.92    0.78
   0   5  -3    1.81    0.57
   0   5   3    1.48    0.43
   0   5   3    2.09    0.93
   0   5   4   42.37    2.53
   0   5   4   40.63    3.30
   0  -5   4   41.30    3.18
   0   5  -4   44.28    2.25
   0   5  -4   41.49    2.42
   0  -5   5   36.06    3.30
   0   5   5   37.33    2.74
   0   5   5   33.14    2.98
   0   5   6    7.40    1.44
   0   5   6    6.55    1.47
   0  -5   6    5.06    1.52
   0   5   7  515.38   16.31
   0   5   7  480.26   16.93
   0   5   7  504.85   16.16
   0  -5   7  476.70   17.44
   0   5   8   10.24    2.07
   0  -5   8    9.13    2.23
   0  -5   9   13.92    2.98
   0   5   9   16.11    2.82
   0   5 -10   93.40    4.28
   0  -5 -10   93.33    4.18
   0   5 -11   30.95    2.40
   0   5 -12    5.90    1.15
   0   5 -13    1.67    0.84
   0   5 -14    0.10    0.79
   0  -5 -14    0.10    0.69
   0  -5 -15   17.74    1.54
   0   5 -15   16.12    1.54
   0  -5  16   15.88    1.29
   0  -5 -16   14.51    1.22
   0  -6   0  466.51   11.06
   0   6   0  430.61   13.99
   0   6  -1  118.13    5.48
   0  -6  -1  120.70    3.68
   0   6   1  121.83    5.90
   0  -6   1  119.64    4.20
   0  -6  -2   12.13    1.51
   0   6   2   11.01    1.87
   0   6  -2   12.24    1.62
   0   6   3  418.67   10.31
   0  -6  -3  391.27   12.23
   0  -6   3  398.70   12.31
   0   6  -3  395.53   12.18
   0   6   3  386.24   13.38
   0   6   4   32.37    2.05
   0  -6   4   29.60    2.76
   0   6  -4   33.60    2.42
   0   6   4   32.80    3.15
   0  -6   5    3.73    1.19
   0   6   5    4.86    1.49
   0  -6   6   29.38    3.33
   0   6   6   28.81    3.09
   0   6   7   20.98    2.72
   0   6   7   21.05    2.93
   0  -6   7   20.34    3.03
   0   6   8    1.95    1.27
   0  -6   8    1.46    1.29
   0   6   9    6.51    1.79
   0  -6   9   15.81    3.19
   0   6 -10    1.01    0.69
   0   6 -11  116.42    5.04
   0   6 -12    1.67    0.85
   0  -6  12    1.06    0.53
   0  -6 -13    0.90    0.71
   0   6 -13    0.93    0.79
   0  -6 -14   31.48    2.25
   0   6 -14   32.29    2.31
   0  -6 -15    3.71    0.80
   0   6 -15    3.10    0.78
   0  -6  16    1.26    0.49
   0  -6 -16    0.57    0.36
   0   7   0    0.15    0.97
   0  -7   0    0.15    0.33
   0   7  -1 1294.49   35.33
   0  -7  -1 1355.78   31.89
   0   7   1 1305.63   35.80
   0   7   2   65.10    4.56
   0   7  -2   63.39    4.11
   0  -7  -2   57.85    3.70
   0  -7   3   48.72    3.21
   0  -7  -3   38.01    3.04
   0   7   3   45.45    3.90
   0   7  -3   44.57    3.27
   0  -7   4   67.70    4.38
   0   7  -4   77.74    4.16
   0   7   4   68.03    4.94
   0  -7   5  240.21    9.98
   0   7   5  232.24   10.26
   0   7   6    1.80    1.03
   0  -7   6    2.66    1.21
   0   7   7  145.21    8.05
   0  -7   7  147.98    8.59
   0  -7   8    0.03    1.31
   0   7   8   -1.23    0.90
   0   7   9  132.61    8.65
   0  -7   9  132.20    9.16
   0   7 -10   14.40    1.59
   0   7 -11    1.38    0.73
   0  -7 -11    3.00    0.86
   0  -7  12   14.81    1.58
   0   7 -12   15.20    1.71
   0  -7 -12   16.93    1.72
   0  -7 -13   10.23    1.39
   0  -7  13   11.42    1.31
   0   7 -13   11.73    1.45
   0   7 -14    1.36    0.73
   0  -7 -14    0.97    0.68
   0  -7 -15    0.05    0.53
   0  -7  15    0.07    0.52
   0  -7  16    3.52    0.58
   0   8   0   42.71    3.64
   0   8   1  109.91    6.35
   0   8  -1  115.92    6.21
   0   8   2   86.68    5.72
   0  -8  -2   81.32    4.75
   0   8  -2   81.14    4.98
   0  -8  -3    9.41    1.69
   0  -8   3   11.20    1.59
   0   8   4   40.72    4.11
   0  -8   4   38.46    3.32
   0  -8   5   59.33    4.53
   0   8   5   52.30    4.66
   0  -8   6   36.37    3.79
   0   8   6   33.00    3.67
   0   8   7   60.37    5.24
   0  -8   7   60.36    5.35
   0  -8   8    6.57    2.08
   0   8   8    1.12    0.98
   0  -8  -9   24.94    2.00
   0   8 -10  182.41    6.54
   0  -8 -10  170.63    6.41
   0   8 -11   13.16    1.54
   0  -8 -11   11.55    1.45
   0   8 -12   23.94    2.09
   0  -8  12   23.56    1.98
   0  -8 -12   24.43    2.06
   0  -8  13   -0.51    0.58
   0   8 -13    0.66    0.66
   0  -8 -13    0.14    0.62
   0  -8 -14   29.60    2.11
   0   8 -14   30.50    2.09
   0  -8  15   30.60    1.86
   0  -8 -15   25.80    1.72
   0   9   0   15.55    2.97
   0   9   1   25.92    3.17
   0   9  -1   26.85    2.98
   0   9  -2  280.86   11.11
   0   9   2  268.80   11.63
   0  -9  -2  276.72   10.67
   0   9   3  340.97   13.77
   0  -9  -3  345.11   12.47
   0   9  -3  363.20   12.91
   0   9   4  497.09   17.84
   0   9   5   13.92    2.62
   0  -9   5   18.38    2.53
   0  -9   6   28.11    3.37
   0   9   6   22.57    3.22
   0   9   7   -0.13    1.11
   0  -9   7    2.66    1.51
   0   9   8  154.97    9.76
   0  -9   8  148.67    9.47
   0  -9  -9   80.79    3.98
   0   9  -9   88.90    3.99
   0  -9 -10  130.79    5.50
   0   9 -10  154.96    5.75
   0   9 -11    1.38    0.55
   0  -9 -11    1.04    0.70
   0  -9  12    1.57    0.73
   0   9 -12    2.95    0.87
   0  -9 -12    1.75    0.70
   0  -9 -13   21.92    1.87
   0  -9  13   18.98    1.64
   0   9 -13   22.46    1.85
   0  -9  14   10.30    1.07
   0  -9 -14   11.02    1.25
   0   9 -14   11.45    1.16
   0  -9 -15   34.66    1.89
   0  -9  15   40.41    2.02
   0  10   0   11.27    2.22
   0  10  -1  114.59    6.93
   0  10   1  113.59    7.16
   0  10  -2    4.43    1.55
   0  10   2    3.78    1.53
   0 -10  -2    2.90    1.10
   0 -10  -3    2.09    0.57
   0  10  -3    5.43    1.43
   0  10   3    5.06    1.75
   0  10   4   50.43    4.92
   0  10   5   19.52    3.16
   0  10   6    3.44    1.33
   0  10   7    5.40    1.94
   0 -10  -8    8.33    1.20
   0 -10  -9  118.47    5.04
   0 -10 -10  260.59    8.62
   0 -10 -11   18.15    1.86
   0  10 -11   21.90    1.90
   0 -10 -12    2.44    0.78
   0  10 -12    3.97    0.87
   0 -10  12    2.70    0.82
   0  10 -13    2.66    0.74
   0 -10 -13    2.09    0.77
   0 -10  13    3.53    0.87
   0 -10  14    6.07    0.83
   0 -10  14    9.07    1.04
   0 -10 -14    6.93    0.93
   0  11   0   -1.00    1.21
   0  11   1  257.30   12.09
   0  11  -1  259.44   11.86
   0 -11  -1  270.34   11.33
   0 -11  -2    2.32    1.13
   0  11  -2    0.87    1.13
   0  11   2    0.70    1.18
   0  11   3  218.64   11.29
   0 -11  -3  232.01   10.37
   0  11   4    2.48    1.49
   0  11   5   38.77    4.56
   0  11   6  161.26    9.92
   0 -11  -7   19.98    1.79
   0 -11  -7   21.84    1.74
   0 -11  -8  108.81    4.78
   0 -11  -9   37.98    2.61
   0 -11 -10    5.50    1.11
   0 -11 -11    4.39    0.86
   0 -11  11    3.46    0.96
   0 -11 -12   23.93    1.93
   0 -11  12   24.53    1.96
   0 -11  13   43.73    2.42
   0 -11 -13   42.18    2.42
   0 -11 -14   22.39    1.50
   0 -11  14   23.06    1.44
   0 -11  14   19.23    1.32
   0  12   0   38.52    4.33
   0  12   1  195.06   10.78
   0 -12  -1  229.05   10.62
   0  12  -1  199.11   10.56
   0 -12  -2    1.14    0.84
   0  12   2    2.05    1.33
   0  12   3    7.54    2.16
   0  12   4   13.33    2.76
   0  12   5    1.32    1.37
   0 -12  -6   11.73    1.37
   0 -12  -6   10.15    1.25
   0 -12  -7  225.43    7.75
   0 -12  -7  217.70    7.46
   0 -12  -8  106.17    4.70
   0 -12  -9   13.42    1.59
   0 -12 -10   68.94    3.62
   0 -12 -11   24.25    1.96
   0 -12  11   30.65    2.26
   0 -12 -12   58.66    3.02
   0 -12  12   62.43    3.15
   0 -12  13   50.78    2.53
   0 -12 -13   49.56    2.49
   0 -12  14    4.91    0.64
   0  13   0   -0.15    1.21
   0 -13  -1   63.20    5.47
   0  13   1   51.34    5.35
   0  13  -1   50.52    5.22
   0  13  -2    4.51    1.10
   0  13   2    2.06    1.19
   0  13   3  115.73    8.48
   0 -13  -4    5.53    0.97
   0 -13  -5  524.43   14.34
   0 -13  -5  520.74   14.45
   0 -13  -6   91.70    4.25
   0 -13  -6   97.26    4.34
   0 -13  -7   12.34    1.53
   0 -13  -7   11.44    1.42
   0 -13  -7   10.16    1.27
   0 -13  -8    2.09    0.66
   0 -13  -8    4.42    0.90
   0 -13  -9    4.50    0.94
   0 -13 -10   64.58    3.36
   0 -13  10   59.10    3.35
   0 -13  11   25.75    2.06
   0 -13 -11   25.96    1.97
   0 -13  12    2.13    0.74
   0 -13 -12    1.74    0.62
   0 -13  13   16.41    1.30
   0 -13 -13   15.24    1.19
   0  14   0   40.88    4.93
   0  14   1   29.08    4.20
   0  14  -1   27.59    4.01
   0 -14  -1   29.02    2.15
   0 -14  -2   35.25    2.32
   0 -14  -2   35.89    2.43
   0 -14  -3   28.06    2.17
   0 -14  -3   31.83    2.19
   0 -14  -4  113.44    4.83
   0 -14  -4  114.16    4.71
   0 -14  -5   21.71    1.84
   0 -14  -5   18.74    1.83
   0 -14  -6    3.94    0.96
   0 -14  -6    3.59    0.82
   0 -14  -6    3.33    0.89
   0 -14  -7  325.60   10.05
   0 -14  -7  331.99   10.12
   0 -14  -7  337.49   10.20
   0 -14  -8  233.08    7.65
   0 -14  -8  242.21    7.79
   0 -14  -8  226.67    7.75
   0 -14  -9    0.54    0.61
   0 -14 -10   30.37    2.15
   0 -14  10   34.03    2.40
   0 -14 -11    1.11    0.55
   0 -14  11    1.18    0.64
   0 -14  12   10.61    1.16
   0 -14 -12   11.54    1.08
   0 -14  13   68.44    2.68
   0 -15   0    0.38    0.54
   0 -15  -1  140.08    5.50
   0 -15  -1  140.90    5.40
   0 -15   1  142.17    5.43
   0 -15   2   39.96    2.46
   0 -15  -2   35.75    2.43
   0 -15  -2   37.74    2.57
   0 -15  -3   79.38    3.90
   0 -15  -3   80.81    3.82
   0 -15  -4   49.55    3.02
   0 -15  -4   52.90    2.99
   0 -15  -5   81.53    3.85
   0 -15  -5   77.96    3.91
   0 -15  -6    1.86    0.79
   0 -15  -6   -0.38    0.49
   0 -15  -6    1.84    0.83
   0 -15  -7   51.90    3.05
   0 -15  -7   54.07    3.12
   0 -15  -7   54.56    3.04
   0 -15  -8   39.33    2.51
   0 -15  -8   40.13    2.49
   0 -15  -8   39.15    2.50
   0 -15  -9    1.04    0.52
   0 -15   9    2.03    0.83
   0 -15 -10    0.88    0.66
   0 -15  10    0.46    0.70
   0 -15 -11    0.26    0.40
   0 -15  11    0.27    0.60
   0 -15  12    6.91    0.85
   0 -15 -12    8.83    0.84
   0 -16   0    4.71    1.05
   0 -16  -1   54.58    3.19
   0 -16   1   59.03    3.20
   0 -16  -2    0.74    0.67
   0 -16   2    1.07    0.61
   0 -16  -2    1.36    0.62
   0 -16  -3   12.64    1.54
   0 -16  -3   12.08    1.37
   0 -16  -4    0.55    0.57
   0 -16  -4    1.56    0.76
   0 -16  -5   -0.39    0.73
   0 -16  -5    0.80    0.58
   0 -16  -6   44.36    2.69
   0 -16  -6   41.82    2.70
   0 -16  -6   40.71    2.67
   0 -16  -7   65.13    3.36
   0 -16  -7   66.03    3.44
   0 -16  -7   67.66    3.36
   0 -16   7   65.35    3.40
   0 -16  -8   30.34    2.11
   0 -16  -8   30.93    2.10
   0 -16  -8   28.43    2.05
   0 -16   8   30.31    2.21
   0 -16  -9   26.72    1.87
   0 -16   9   24.95    1.90
   0 -16 -10   15.87    1.31
   0 -16  10   14.79    1.38
   0 -16  11   12.83    1.17
   0 -16 -11   11.66    0.98
   0 -16  12   47.78    2.06
   0 -17   0   -0.25    0.72
   0 -17  -1    9.19    1.31
   0 -17   1    9.02    1.19
   0 -17   2   13.56    1.43
   0 -17  -2   11.82    1.50
   0 -17  -3   52.33    2.95
   0 -17  -3   47.23    2.96
   0 -17  -4   27.28    2.06
   0 -17  -4   24.95    2.14
   0 -17  -5   33.33    2.48
   0 -17  -5   35.53    2.34
   0 -17  -5   32.36    2.35
   0 -17   6    8.96    1.18
   0 -17  -6    7.14    1.14
   0 -17  -6    9.14    1.21
   0 -17  -6    9.64    1.22
   0 -17  -7   24.19    1.95
   0 -17  -7   23.61    1.83
   0 -17   7   25.56    1.92
   0 -17  -7   21.58    1.80
   0 -17  -8   82.89    3.56
   0 -17   8   82.13    3.63
   0 -17  -8   86.54    3.67
   0 -17  -8   82.97    3.54
   0 -17  -9    1.02    0.49
   0 -17   9    0.82    0.56
   0 -17 -10    7.54    0.78
   0 -17  10    6.41    0.83
   0 -17  11    1.52    0.45
   0 -18   0  164.67    6.07
   0 -18  -1   63.14    3.41
   0 -18   1   68.72    3.40
   0 -18  -2   46.02    2.79
   0 -18  -3   39.21    2.61
   0 -18  -4   68.27    3.32
   0 -18  -4   64.40    3.40
   0 -18  -4   62.26    3.33
   0 -18  -5   60.94    3.04
   0 -18  -5   60.28    3.19
   0 -18  -5   56.66    3.10
   0 -18  -6   22.46    1.87
   0 -18  -6   21.22    1.84
   0 -18  -6   23.13    1.74
   0 -18  -7   46.58    2.53
   0 -18   7   47.55    2.48
   0 -18  -7   44.03    2.50
   0 -18  -7   46.00    2.44
   0 -18   8   14.30    1.25
   0 -18  -8   13.30    1.16
   0 -18  -8   13.57    1.22
   0 -18  -9    2.00    0.44
   0 -18   9    1.53    0.48
   0 -18  10   -0.04    0.32
   0 -19   0   -0.24    0.56
   0 -19  -1   42.98    2.63
   0 -19  -2    1.74    0.68
   0 -19  -3    7.69    1.29
   0 -19  -3    6.80    1.16
   0 -19  -4    2.82    0.84
   0 -19  -4    3.31    0.89
   0 -19  -5    1.78    0.76
   0 -19  -5    1.52    0.76
   0 -19  -6   10.65    1.20
   0 -19  -6    8.86    1.12
   0 -19  -7    6.93    0.90
   0 -19   8    8.36    0.83
   0 -19  -8    8.04    0.85
   0 -20   0   -0.96    0.67
   0 -20  -1   39.75    2.36
   0 -20   1   40.55    2.33
   0 -20  -2   12.91    1.40
   0 -20  -2   11.25    1.29
   0 -20   2   13.20    1.25
   0 -20  -3   24.63    1.84
   0 -20  -3   22.60    1.83
   0 -20  -4   18.66    1.61
   0 -20  -4   18.52    1.60
   0 -20  -5    4.34    0.81
   0 -20  -6    5.35    0.80
   0 -20  -7   24.79    1.50
   0 -21   0   -0.57    0.49
   0 -21  -1   28.43    1.86
   0 -21   1   30.06    1.80
   0 -21   2   -0.26    0.43
   0 -21  -2   -0.52    0.50
   0 -21  -3    1.41    0.61
   0 -21  -4    2.23    0.63
   0 -21  -5   10.38    1.00
   0 -21  -6    7.89    0.80
   0 -22   0    0.20    0.35
   0 -22   1    3.76    0.54
   0 -22  -1    5.05    0.70
   0 -22  -2    3.66    0.64
   0 -22  -3    1.33    0.45
   0 -22  -4    0.64    0.40
  -1   0  16   -0.06    0.39
  -1   0  15    2.10    0.82
   1   0 -14   -1.36    0.96
   1   0 -13   57.55    3.36
   1   0 -12    1.00    0.74
   1   0 -11   15.53    1.62
  -1   0  10   -0.23    0.93
  -1   0   9   21.23    3.19
  -1   0   8   -0.12    0.73
  -1   0   8    0.23    1.00
  -1   0   7    0.82    0.82
  -1   0   7    1.09    1.15
  -1   0   6   -0.80    1.02
  -1   0   6    0.78    1.44
  -1   0   5   92.78    5.02
  -1   0   5   80.01    4.25
  -1   0   4    2.98    1.84
  -1   0   3   50.01    2.69
  -1   0   2    0.46    0.54
  -1   0   1  914.64   21.53
  -1   0   0    8.51    0.59
  -1   0   0    8.53    0.73
  -1   0  -1  542.56   13.41
  -1   0  -2    0.52    0.49
  -1   0  -3   90.61    3.83
   1   0   3   89.54    4.17
   1   0   3   94.02    2.89
   1   0   4    0.46    0.18
   1   0   4    1.36    0.83
   1   0   4    2.14    0.50
   1   0   5  217.17    8.56
   1   0   5  212.17    6.83
   1   0   6    0.06    0.46
   1   0   6    0.73    1.12
   1   0   7   73.85    5.35
   1   0   8    0.38    1.16
   1   0   9   52.16    5.19
   1   0  10   -0.23    1.24
  -1   0 -11  139.58    5.52
  -1   0 -11  136.47    5.37
  -1   0 -12   -0.47    0.59
  -1   0 -12    1.13    0.72
  -1   0 -13  224.79    7.56
  -1   0 -13  219.53    7.71
  -1   0 -14    1.13    0.81
  -1   0 -14   -0.19    0.68
  -1   0 -15    7.45    1.08
   1   0  16    0.91    0.40
  -1  -1  16    1.45    0.46
  -1   1  16    0.77    0.44
  -1  -1  15    9.91    1.36
  -1   1  15    6.89    1.02
  -1   1  14   18.06    1.82
   1   1 -14   13.00    1.64
   1   1 -13   44.82    3.02
   1  -1 -13   48.25    3.05
   1   1 -12   63.58    3.55
   1  -1 -12   59.67    3.41
   1   1 -11   74.27    3.74
   1  -1 -11   74.04    3.70
  -1  -1  10   27.51    3.94
  -1   1  10   30.52    4.22
  -1   1   9  101.69    6.36
  -1  -1   9   89.43    6.87
  -1   1   9   87.61    6.72
  -1   1   8   96.37    6.50
  -1   1   8  101.72    6.01
  -1  -1   8   97.75    6.71
  -1   1   7  531.73   16.67
  -1  -1   7  526.78   17.90
  -1   1   7  541.90   17.69
  -1  -1   6  189.04    8.49
  -1   1   6  198.49    8.49
  -1   1   6  187.37    7.76
  -1  -1   6  189.24    7.49
  -1   1   5  282.70    9.87
  -1  -1   5  272.14    9.92
  -1  -1   5  261.26    8.93
  -1   1   5  265.34    9.16
  -1   1   4   70.09    3.86
  -1   1   4   65.15    3.55
  -1  -1   4   76.71    3.63
  -1  -1   3  125.33    4.55
  -1   1   3  111.09    4.51
  -1   1   3  119.69    4.79
  -1   1   2  378.15   10.11
  -1  -1   2  369.67    8.55
  -1   1   1 2323.40   51.74
  -1  -1   1 2256.95   51.04
  -1  -1   0  182.64    5.18
  -1   1   0  169.83    4.66
  -1   1   0  177.47    4.77
  -1  -1  -1  872.83   20.82
  -1   1  -2  184.41    5.64
  -1   1  -3  204.09    6.43
   1   1   3  199.05    6.02
   1  -1   3  200.52    5.23
   1   1   3  198.75    6.82
   1  -1   4  241.00    6.77
   1   1   4  262.56    7.25
  -1   1  -4  258.04    7.94
   1   1   4  246.58    8.60
   1  -1   4  250.06    8.92
   1  -1   5  973.08   23.56
   1  -1   5  949.19   26.50
   1   1   5  990.62   23.44
   1   1   5 1018.03   26.35
   1   1   6  379.89   13.15
   1  -1   6  375.05   13.35
   1   1   6  366.18   11.34
   1  -1   7   70.57    5.37
   1   1   7   76.66    5.32
   1   1   8   23.28    3.19
   1  -1   8   17.19    2.74
   1   1   9  128.00    8.33
   1  -1   9  125.47    8.34
   1   1  10   22.53    3.77
   1  -1  10   19.18    3.44
  -1   1 -11   22.85    1.89
  -1  -1 -11   22.84    1.95
  -1  -1 -11   22.72    1.95
  -1  -1 -12    2.17    0.78
  -1   1 -12    0.82    0.70
  -1   1 -12    0.75    0.52
  -1  -1 -12    0.65    0.62
  -1  -1 -13  189.08    6.91
  -1  -1 -13  197.60    6.90
  -1   1 -13  197.23    6.79
  -1   1 -13  182.11    6.92
  -1   1 -14   28.24    2.04
  -1  -1 -14   25.86    2.10
  -1   1 -14   27.07    2.21
  -1   1 -15   26.75    1.97
  -1  -1 -15   27.12    1.94
  -1  -1 -16    4.00    0.76
   1  -1  16    3.03    0.61
  -1  -2  16    1.15    0.55
   1  -2 -16    0.95    0.40
  -1   2  16    1.69    0.46
  -1   2  15    3.58    0.72
  -1  -2  15    3.45    0.91
  -1   2  14    1.94    0.77
   1   2 -14    0.56    0.72
   1   2 -13   15.15    1.71
   1  -2 -13   12.34    1.54
   1   2 -12   -1.84    0.95
   1  -2 -12   -0.54    0.64
   1  -2 -11   43.44    2.63
   1   2 -11   41.55    2.74
   1  -2 -11   42.76    2.70
  -1  -2  10   20.39    3.41
  -1   2  10   24.79    3.70
  -1  -2   9    7.97    2.27
  -1   2   9   11.04    2.45
  -1   2   9    7.02    1.70
  -1  -2   8    2.19    1.16
  -1   2   8    0.28    0.67
  -1   2   8    0.74    1.20
  -1  -2   7   63.09    5.04
  -1   2   7   68.76    4.84
  -1   2   7   64.55    4.57
  -1   2   6    5.97    1.50
  -1  -2   6    7.14    1.73
  -1  -2   5  316.52   11.39
  -1   2   5  325.63   10.86
  -1   2   5  351.30   11.28
  -1   2   4  981.26   24.30
  -1   2   4  934.78   23.87
  -1  -2   4  936.32   24.66
  -1   2   4  914.94   24.07
  -1   2   3    6.20    1.09
  -1   2   3    6.93    1.18
  -1   2   3    7.40    1.13
  -1   2   2 4330.10   96.71
  -1   2   2 4200.85   96.44
  -1   2   2 4311.36   96.75
  -1   2   1 1122.72   24.79
  -1  -2   1 1029.12   25.58
  -1   2   1 1104.44   26.07
   1  -2  -1 1090.21   24.53
  -1  -2   0  386.54   10.34
  -1   2   0  413.39   10.39
  -1  -2  -1  154.29    4.89
  -1   2  -1  155.50    3.89
  -1   2  -1  152.30    4.49
  -1   2  -2 9999.00  222.55
   1   2   3 1387.56   32.50
  -1   2  -3 1333.75   32.03
   1   2   3 1331.53   32.37
  -1   2  -4    2.55    0.67
   1   2   4    2.28    0.64
   1  -2   4    2.89    1.08
   1   2   4    3.32    0.85
  -1   2  -5   50.37    2.89
   1  -2   5   42.83    3.55
   1   2   5   51.05    2.81
   1   2   5   51.16    3.53
   1   2   6  585.74   17.65
   1   2   6  569.50   16.47
   1  -2   6  535.03   17.94
   1  -2   7  178.69    9.18
   1   2   7  203.85    8.03
   1   2   7  181.81    8.78
   1   2   8  108.03    6.94
   1  -2   8   99.35    7.02
   1   2   9   18.39    3.06
   1  -2   9   24.41    3.65
   1   2  10    2.83    1.42
  -1  -2 -10    3.16    0.72
  -1   2 -11    4.19    0.90
  -1  -2 -11    4.11    0.86
  -1  -2 -11    3.69    0.89
  -1  -2 -12    3.52    0.90
  -1   2 -12    4.17    0.90
  -1   2 -12    4.42    1.08
  -1  -2 -12    4.13    0.93
  -1  -2 -13   40.59    2.65
  -1   2 -13   40.33    2.53
  -1  -2 -13   40.80    2.73
  -1   2 -13   33.38    2.57
  -1   2 -14    7.48    1.34
  -1  -2 -14    6.85    1.11
  -1   2 -15    2.57    0.76
   1  -2  16   23.35    1.57
  -1  -2 -16   26.46    1.70
   1  -3 -16    2.91    0.63
  -1  -3  16    3.93    0.74
  -1  -3  15    1.16    0.72
  -1   3  14  103.97    4.30
   1   3 -14   88.82    4.37
   1   3 -13    1.91    0.94
  -1   3  13    4.21    0.99
   1   3 -12    8.67    1.40
   1  -3 -12    6.18    1.05
   1  -3 -11   18.78    1.76
   1   3 -11   15.90    1.78
  -1  -3  10  176.45   10.81
  -1   3  10  184.64   10.58
  -1  -3   9   26.77    3.88
  -1   3   9   27.89    3.41
  -1   3   9   28.15    3.65
  -1   3   8  256.86   11.18
  -1   3   8  244.51   10.80
  -1  -3   8  226.22   11.30
  -1  -3   7   12.93    2.27
  -1   3   7   15.73    2.38
  -1   3   7   13.73    2.29
  -1  -3   6  370.45   13.59
  -1   3   6  381.79   12.94
  -1   3   6  386.99   12.97
  -1   3   5  176.28    7.38
  -1   3   5  193.78    7.52
  -1   3   5  181.14    7.22
  -1  -3   5  183.61    7.89
  -1  -3   4  226.70    8.41
  -1   3   4  227.99    8.10
  -1   3   4  248.96    8.18
  -1   3   4  226.40    8.32
  -1   3   3  339.01   10.53
  -1   3   3  354.74   10.14
  -1  -3   2 2550.87   61.12
  -1   3   2 2707.21   60.75
  -1   3   2 2733.90   61.62
  -1   3   1 1538.41   35.51
  -1  -3   1 1472.05   34.55
  -1  -3   0  877.62   21.65
  -1   3   0  919.40   21.95
  -1   3  -1 2211.50   50.30
  -1  -3  -1 2189.82   50.58
   1   3   2  247.35    6.99
  -1   3  -2  252.44    6.74
  -1   3  -3  334.39    9.59
   1   3   3  314.25   10.22
   1   3   3  347.43    9.65
   1  -3   4   97.63    5.16
   1   3   4  109.77    4.73
  -1   3  -4  107.49    4.30
   1   3   4   98.67    4.67
   1  -3   5    8.36    1.69
  -1   3  -5    9.96    1.26
   1   3   5   11.51    1.51
   1   3   5    9.67    1.50
   1   3   6   77.76    4.88
   1  -3   6   72.69    5.19
   1  -3   7    2.12    1.19
   1   3   7    3.07    1.12
   1   3   7    2.60    0.85
   1  -3   8    9.84    2.27
   1   3   8   10.15    2.18
   1  -3   9    0.59    0.83
   1   3   9    0.78    0.71
  -1  -3 -10    4.64    0.88
  -1  -3 -11    2.91    0.82
  -1  -3 -11    4.05    0.90
  -1   3 -12   -0.61    0.70
  -1  -3 -12    0.37    0.62
  -1  -3 -13   -0.71    0.64
  -1  -3 -13    1.95    0.93
  -1   3 -13    1.55    0.96
  -1   3 -14  223.10    7.86
  -1  -3 -14  251.82    7.74
  -1   3 -15   20.45    1.72
  -1  -3 -15   20.63    1.71
  -1  -3 -16    3.38    0.68
   1  -3  16    4.80    0.78
   1  -4 -16    0.46    0.36
  -1  -4  16   -0.40    0.47
   1  -4 -15    1.57    0.56
  -1  -4  15    3.71    0.94
   1   4 -14   25.39    2.13
   1   4 -13  266.50    8.90
   1   4 -12  103.54    4.80
   1   4 -11   63.08    3.57
   1  -4 -11   72.43    3.52
   1   4 -10   -0.14    0.52
  -1  -4   9    6.28    2.09
  -1   4   9    5.81    1.82
  -1   4   9    6.53    1.94
  -1  -4   8    7.03    2.04
  -1   4   8    7.15    1.88
  -1   4   8    4.89    1.51
  -1   4   7  696.65   21.63
  -1  -4   7  686.31   22.40
  -1   4   7  734.48   21.70
  -1   4   6  114.82    5.98
  -1  -4   6  123.92    6.83
  -1   4   6  112.62    6.20
  -1   4   6  116.42    6.01
  -1   4   5  410.33   13.56
  -1  -4   5  418.73   14.16
  -1   4   5  437.42   14.12
  -1   4   4  156.54    6.04
  -1   4   4  156.87    6.54
  -1  -4   4  149.98    6.50
  -1   4   3  752.09   18.71
  -1   4   3  704.31   19.66
   1  -4  -2  678.46   16.66
  -1  -4   2  675.97   17.49
  -1   4   2  694.27   18.35
  -1  -4   1 1517.18   35.53
  -1   4   1 1581.01   37.10
  -1  -4   0  374.55   10.67
  -1   4   0  418.87   11.35
  -1   4  -1 1511.84   35.62
  -1  -4  -1 1496.71   35.45
   1   4   2  253.45    8.93
   1   4   2  277.15    7.06
  -1   4  -2  260.71    7.58
  -1  -4  -2  245.34    7.80
   1  -4   3   72.53    4.05
   1   4   3   76.28    4.25
  -1   4  -3   82.14    2.89
   1   4   3   76.46    3.29
   1  -4   4   11.85    1.82
   1   4   4   15.47    1.92
   1   4   4   16.07    1.54
  -1   4  -4   18.00    1.61
   1   4   5  169.08    7.31
   1   4   5  182.24    7.18
   1  -4   5  173.74    8.07
   1   4   6  291.61   10.36
   1  -4   6  289.80   11.83
   1   4   6  306.78   10.88
   1   4   7   36.29    3.48
   1  -4   7   37.99    4.06
   1   4   7   39.12    3.58
   1   4   8  177.02    8.99
   1  -4   8  158.87    9.34
   1  -4   9   34.96    4.59
  -1  -4 -10    0.63    0.49
  -1  -4 -11    5.15    1.09
  -1   4 -12    4.41    1.04
  -1  -4 -12    7.22    1.29
  -1   4 -13    2.54    0.96
  -1   4 -14   21.62    2.01
  -1   4 -15   21.51    1.77
  -1  -4 -15   21.19    1.72
  -1  -4 -16    2.22    0.57
   1  -4  16    2.89    0.64
   1  -5 -16    1.34    0.48
  -1  -5  16   -0.49    0.48
   1  -5 -15    1.09    0.58
  -1  -5  15    1.60    0.80
   1  -5 -14   -0.32    0.60
   1   5 -14   -0.75    0.85
   1   5 -13    5.60    1.23
   1   5 -12  149.01    5.99
  -1  -5  11    6.03    0.92
   1   5 -11    7.54    1.29
   1   5 -10  160.95    6.03
  -1   5  10  153.43    9.58
  -1  -5   9  122.36    8.51
  -1   5   9  115.47    7.78
  -1   5   8   38.48    4.05
  -1  -5   8   42.43    4.62
  -1   5   8   37.89    3.82
  -1  -5   7   10.52    2.22
  -1   5   7   16.02    2.42
  -1   5   7    9.64    1.94
  -1   5   7   12.63    2.02
  -1   5   6 1031.02   29.25
  -1   5   6 1061.17   29.01
  -1   5   6 1060.76   28.19
  -1  -5   6 1049.45   29.73
  -1   5   5  267.11    9.13
  -1   5   5  243.14    9.65
  -1  -5   5  244.57    9.88
  -1   5   4   38.68    3.23
  -1  -5   4   42.95    3.30
  -1  -5   3   -0.12    0.55
  -1   5   3   -0.38    0.76
  -1   5   3   -0.41    0.46
  -1   5   2  438.25   13.53
   1  -5  -2  437.45   12.01
  -1  -5   2  467.82   12.43
  -1  -5   1   72.56    2.84
  -1   5   1   70.42    4.03
  -1   5   0  789.91   20.68
  -1  -5   0  780.99   19.74
  -1  -5  -1 4616.77  105.69
  -1   5  -1 4762.54  106.50
   1   5   2  419.10   10.07
  -1  -5  -2  424.69   11.66
  -1   5  -2  431.41   11.88
  -1  -5  -2  417.71   12.78
   1   5   2  423.62   13.39
   1   5   3   30.85    2.85
   1   5   3   37.37    1.91
  -1   5  -3   33.73    1.99
   1  -5   3   30.81    2.60
   1  -5   4  133.25    6.52
   1   5   4  134.96    6.60
   1   5   4  142.98    5.30
  -1   5  -4  145.56    5.63
   1  -5   5  325.18   12.50
  -1   5  -5  363.52   10.74
   1   5   5  319.87   11.95
   1   5   5  366.85   11.15
   1  -5   6    7.61    1.81
   1   5   6    6.83    1.62
   1   5   6    8.52    1.50
   1  -5   7  101.82    6.94
   1  -5   8   57.06    5.45
   1   5   8   61.14    4.97
   1  -5   9   37.68    4.71
  -1  -5 -10    2.53    0.74
  -1  -5 -11   21.47    2.02
  -1  -5 -12    2.20    1.16
  -1   5 -12   -0.79    0.75
  -1   5 -13   12.66    1.58
  -1  -5 -14   12.85    1.50
  -1   5 -14   12.95    1.60
  -1   5 -15    0.76    0.59
  -1  -5 -15    0.46    0.63
  -1  -5 -16    0.38    0.41
   1  -5  16    0.13    0.42
  -1  -6  16    1.76    0.56
  -1  -6  15    1.70    0.79
   1  -6 -15    1.51    0.58
   1  -6 -14   31.25    2.20
   1   6 -14   31.13    2.26
   1   6 -13  282.51    9.21
   1  -6 -13  291.51    9.17
  -1  -6  12  471.76   13.12
   1   6 -12  456.33   13.42
   1   6 -11   90.80    4.32
  -1  -6  11   88.02    4.10
   1   6 -10   72.33    3.67
  -1   6   9   61.01    5.64
  -1  -6   9   59.73    5.87
  -1   6   8    0.66    1.17
  -1  -6   8   -0.10    1.05
  -1   6   7   80.31    5.80
  -1  -6   7   72.10    5.75
  -1   6   7   80.48    5.63
  -1  -6   6    1.54    1.17
  -1   6   6    0.07    0.64
  -1   6   6    0.55    0.72
  -1   6   6    0.74    1.11
  -1   6   5  104.29    6.26
  -1  -6   5   90.26    5.52
  -1   6   5   91.10    4.61
  -1  -6   4  179.90    7.61
  -1   6   4  181.13    6.50
  -1   6   4  183.05    8.02
  -1  -6   3  638.80   17.41
  -1   6   3  601.11   18.39
  -1   6   2    1.10    1.05
  -1  -6   2    1.30    0.54
  -1   6   1   98.75    5.18
  -1  -6   1  105.04    3.59
  -1   6   0 1089.85   29.57
  -1  -6   0 1212.32   28.57
   1   6   1   50.38    3.82
  -1   6  -1   47.79    3.23
   1   6   2  830.87   23.31
  -1   6  -2  824.53   21.58
  -1  -6  -2  821.15   22.54
  -1  -6  -2  823.16   20.81
  -1  -6  -3  358.60   11.79
   1   6   3  342.95   12.37
  -1   6  -3  348.63   10.32
   1  -6   3  334.09   11.38
   1  -6   4    7.10    1.48
   1   6   4    7.16    1.55
   1   6   5    3.12    1.14
   1  -6   5    1.38    1.07
   1   6   6   67.04    4.84
   1  -6   6   59.85    4.98
   1  -6   7   31.03    3.80
   1  -6   8   97.19    7.32
   1   6   8   97.26    6.74
   1  -6   9   30.23    4.27
  -1  -6 -10   28.19    2.29
  -1  -6 -11    2.29    1.10
  -1  -6 -12   53.34    3.17
  -1   6 -12   48.56    3.08
  -1  -6 -13    4.74    1.05
  -1   6 -13    4.64    1.15
  -1   6 -14   37.13    2.47
  -1  -6 -14   35.59    2.40
  -1  -6 -15    0.35    0.54
  -1   6 -15   -0.49    0.62
  -1  -6 -16    0.04    0.30
   1  -6  16    0.51    0.36
  -1  -7  16   13.58    1.07
  -1  -7  15    3.61    0.80
   1  -7 -15    3.21    0.68
   1  -7 -14   31.93    2.19
   1   7 -14   33.07    2.27
   1   7 -13   21.74    1.94
  -1  -7  13   21.54    1.79
   1  -7 -13   20.89    1.86
   1   7 -12    1.64    0.76
   1  -7 -12    0.52    0.64
  -1  -7  12    0.79    0.64
   1   7 -11   63.22    3.48
  -1  -7  11   57.03    3.25
   1  -7 -11   61.61    3.37
   1   7 -10   85.22    4.08
  -1  -7   9   60.82    5.91
  -1   7   9   63.39    5.91
  -1   7   8    8.97    2.28
  -1  -7   8   11.47    2.60
  -1   7   7    9.41    2.04
  -1   7   7    6.60    1.75
  -1  -7   7   13.21    2.47
  -1  -7   6  225.20   10.23
  -1   7   6  219.99   10.35
  -1   7   6  220.27   10.18
  -1   7   5  176.68    8.66
  -1  -7   5  198.90    8.78
  -1   7   4  561.70   18.52
  -1  -7   4  633.34   18.07
   1  -7  -3  424.36   12.63
  -1   7   3  404.91   14.38
   1  -7  -2   23.17    2.02
  -1   7   2   22.43    2.64
  -1   7   1   60.29    4.16
   1   7   0  340.94   12.27
  -1   7   0  308.62   11.55
  -1  -7  -1  199.68    6.70
  -1   7  -1  181.67    7.63
   1   7   1  182.41    8.34
  -1  -7  -2  442.17   14.57
  -1  -7  -2  474.75   12.84
   1   7   2  476.02   15.66
   1  -7   2  461.17   13.72
  -1   7  -2  442.99   13.87
   1  -7   3  297.65   10.58
  -1   7  -3  301.36    9.83
   1   7   3  291.86   11.64
  -1  -7  -3  298.90   10.92
   1   7   4   68.62    5.13
   1  -7   4   68.70    4.66
   1   7   5   14.24    2.48
   1  -7   5   11.89    2.06
   1   7   6    1.36    1.13
   1  -7   6    2.42    1.17
   1  -7   7   10.23    2.39
   1  -7   8    1.38    1.09
   1   7   8    0.27    0.90
  -1  -7  -9    1.52    0.79
  -1  -7 -10  191.71    6.93
  -1  -7 -11   -0.57    0.73
  -1   7 -11    0.17    0.61
  -1   7 -12    4.32    1.07
  -1  -7 -12    3.93    0.95
  -1   7 -13    1.13    0.77
  -1  -7 -13    0.75    0.69
  -1   7 -14    4.82    0.94
  -1  -7 -14    3.12    0.88
  -1  -7 -15   30.51    1.93
  -1   7 -15   30.98    1.91
  -1  -8  15    0.50    0.52
   1  -8 -15    0.83    0.39
  -1  -8  14    6.97    1.11
  -1  -8  14    5.36    0.82
   1  -8 -14    6.42    1.01
   1  -8 -13    0.38    0.55
   1   8 -13   -0.18    0.70
  -1  -8  13    0.41    0.59
   1  -8 -12   66.88    3.55
   1   8 -12   70.00    3.68
  -1  -8  12   70.08    3.58
  -1  -8  11  154.37    6.05
   1   8 -11  165.92    6.21
   1  -8 -11  157.94    6.05
   1  -8 -10   12.69    1.46
   1   8 -10   16.37    1.66
   1   8  -9   33.88    2.29
   1  -8  -9   31.26    2.20
  -1  -8   8    1.00    1.02
  -1   8   8    0.56    0.84
  -1   8   7  139.66    8.66
  -1   8   7  142.87    8.56
  -1  -8   7  164.43    9.02
  -1  -8   6    0.27    0.99
  -1   8   6    0.87    0.73
  -1  -8   5    2.48    1.19
  -1   8   5    1.82    1.15
  -1   8   4   26.03    3.22
  -1  -8   4   36.71    3.16
   1   8  -4   35.64    3.37
   1   8  -3  110.47    6.29
  -1   8   3  107.47    6.48
   1  -8  -3  122.56    5.46
   1  -8  -2    2.06    0.79
   1   8  -2    2.22    1.05
  -1   8   2   -0.31    1.03
  -1   8   1  588.24   18.90
   1   8  -1  586.06   19.02
  -1  -8   0    4.68    1.03
  -1   8   0    3.70    1.25
   1   8   0    6.20    1.94
   1   8   1   38.01    3.78
  -1   8  -1   37.50    3.32
  -1  -8  -1   45.78    2.72
   1   8   2   99.04    6.23
   1  -8   2   97.37    4.78
  -1  -8  -2   81.37    5.20
  -1   8  -2   80.05    4.84
  -1  -8  -3  361.56   13.23
  -1   8  -3  373.42   12.28
   1  -8   3  398.88   12.96
   1   8   3  395.21   14.53
   1   8   4    4.22    1.56
   1  -8   4    6.97    1.54
   1   8   5   51.18    4.63
   1  -8   5   49.02    4.29
   1   8   6   32.20    3.79
   1  -8   6   32.83    3.76
   1  -8   7  156.76    9.24
   1  -8   8   74.30    6.43
  -1  -8  -9    9.03    1.16
  -1  -8 -10   13.48    1.51
  -1   8 -11   85.18    4.14
  -1  -8 -11   82.69    4.08
  -1  -8 -12   18.03    1.82
  -1   8 -12   19.56    1.87
  -1   8 -13   24.24    2.01
   1  -8  13   24.88    1.85
  -1  -8 -13   25.30    2.08
  -1  -8 -14   54.43    2.89
  -1   8 -14   55.30    2.84
  -1  -8 -15    9.33    1.06
  -1   8 -15    8.25    0.94
   1  -9 -15    0.73    0.28
  -1  -9  15    1.07    0.44
   1  -9 -14   56.92    2.82
  -1  -9  14   58.55    2.71
  -1  -9  14   62.69    3.01
   1   9 -13    6.27    0.95
   1  -9 -13    6.02    0.99
  -1  -9  13    6.22    1.01
   1   9 -12  176.36    6.26
  -1  -9  12  163.79    6.15
   1  -9 -12  166.42    6.17
   1  -9 -11    7.70    1.18
   1   9 -11    8.93    1.23
  -1  -9  11    6.82    1.23
   1   9 -10   19.13    1.77
   1  -9 -10   18.94    1.81
   1  -9  -9    8.93    1.19
  -1   9   8   75.05    6.54
  -1   9   8   81.17    6.68
  -1   9   7  122.39    8.30
  -1   9   7  124.22    8.24
  -1   9   6   16.07    3.21
  -1   9   5  212.51   10.44
  -1   9   4   64.09    5.27
   1   9  -4   88.21    5.60
  -1   9   3  187.97    9.37
   1   9  -3  209.54    9.50
   1  -9  -2  210.13    8.30
  -1   9   2  192.11    9.35
   1   9  -2  209.76    9.55
  -1  -9   1    5.48    1.23
   1   9  -1    4.16    1.39
  -1   9   1    7.21    1.86
  -1   9   0  100.39    6.20
   1   9   0   97.65    6.28
   1   9   1  288.85   11.98
  -1  -9  -1  281.52   11.07
  -1   9  -1  260.27   10.72
  -1  -9  -2  606.86   19.38
   1   9   2  626.28   20.58
  -1   9  -2  605.66   18.82
  -1  -9  -3    9.37    1.77
   1   9   3    7.99    1.93
   1   9   4    9.93    2.34
   1  -9   4   13.27    2.03
   1   9   5   40.08    4.41
   1  -9   5   40.89    3.98
   1  -9   6   55.29    4.99
   1   9   6   49.86    4.97
   1  -9   7   49.83    5.07
  -1  -9  -8   96.30    4.33
  -1  -9  -9  179.75    6.62
  -1  -9 -10   17.18    1.79
  -1   9 -11    0.71    0.74
  -1  -9 -11    0.97    0.81
  -1  -9 -12    4.19    1.05
  -1   9 -12    6.65    1.19
  -1  -9 -13    1.56    0.76
   1  -9  13    2.78    0.76
  -1   9 -13    2.18    0.79
  -1   9 -14  122.05    4.36
  -1  -9 -14  109.80    4.36
  -1  -9 -15    5.96    0.74
   1  -9  15    7.35    0.84
  -1 -10  14   14.46    1.21
   1 -10 -14   15.55    1.30
  -1 -10  14   16.14    1.34
  -1 -10  13   11.89    1.38
  -1 -10  13    9.63    1.21
   1 -10 -13   10.76    1.24
  -1 -10  12   28.06    2.16
   1 -10 -12   28.11    2.14
  -1 -10  11  159.47    6.14
   1 -10 -11  163.83    6.11
  -1 -10  10    1.03    0.73
   1 -10 -10   -0.14    0.48
   1 -10  -9    1.65    0.66
   1 -10  -8  194.64    6.79
  -1  10   7   40.45    4.83
  -1  10   7   46.20    5.02
  -1  10   6   22.71    3.46
  -1  10   5   83.84    6.50
  -1  10   4  142.52    8.44
  -1  10   3  365.99   15.00
   1  10  -3  423.76   15.44
   1  10  -2  376.34   14.37
  -1  10   2  338.18   13.91
  -1  10   1  157.12    8.46
   1  10  -1  169.10    8.92
   1  10   0  379.64   14.75
  -1  10   0  354.27   13.83
  -1 -10  -1   -0.07    1.10
   1  10   1   -0.57    1.09
  -1  10  -1    0.88    0.88
   1  10   2  756.15   24.21
  -1  10  -2  718.55   22.29
  -1 -10  -2  738.83   23.07
   1  10   3  274.57   12.61
  -1 -10  -3  258.36   11.38
   1  10   4    6.54    2.08
   1  10   5   47.49    5.05
   1  10   6   16.51    3.01
  -1 -10  -7   10.02    1.24
   1  10   7    7.28    2.08
  -1 -10  -8   23.98    2.01
  -1 -10  -9  427.26   12.54
  -1 -10 -10   36.30    2.63
  -1  10 -10   38.98    2.57
  -1 -10 -11   45.15    2.97
  -1  10 -11   54.58    3.07
  -1 -10 -12    0.62    0.66
  -1  10 -12    0.78    0.62
   1 -10  13   89.97    3.78
  -1  10 -13   91.69    3.79
  -1 -10 -13   85.56    3.87
  -1  10 -14   14.03    1.18
   1 -10  14   13.18    1.11
  -1 -10 -14   13.27    1.25
  -1 -11  14   38.66    1.99
  -1 -11  13    3.37    0.73
   1 -11 -13    2.16    0.55
  -1 -11  13    2.80    0.73
  -1 -11  12  108.46    4.52
   1 -11 -12  107.40    4.45
  -1 -11  11   31.33    2.29
   1 -11 -11   28.19    2.17
   1 -11 -10   66.26    3.50
  -1 -11  10   66.41    3.59
   1 -11  -9  183.56    6.64
   1 -11  -8    1.33    0.60
   1 -11  -7   42.36    2.59
   1 -11  -7   41.82    2.60
  -1  11   6   33.81    4.38
  -1  11   5  208.47   11.26
  -1  11   4  157.93    9.43
   1  11  -3   80.67    6.09
  -1  11   3   69.14    5.84
   1  11  -2  217.54   10.81
  -1  11   2  208.58   10.59
   1  11  -1   61.03    5.36
  -1  11   1   57.26    5.07
  -1  11   0  238.54   11.10
   1  11   0  242.18   11.71
  -1  11  -1  292.48   12.64
  -1 -11  -1  328.56   13.27
   1  11   1  294.02   13.44
  -1 -11  -2   13.01    2.41
  -1  11  -2   11.55    2.14
   1  11   2   11.52    2.60
   1  11   3   63.16    5.80
  -1 -11  -3   55.55    4.91
   1  11   4   87.41    7.09
   1  11   5   51.23    5.44
   1  11   6   11.95    2.81
  -1 -11  -7    5.24    0.93
  -1 -11  -7    7.77    1.16
  -1 -11  -8  403.89   11.95
  -1 -11  -8  403.43   11.52
  -1 -11  -9   43.37    2.86
  -1 -11 -10  116.60    5.05
  -1 -11 -11   50.85    3.06
   1 -11  12    1.38    0.77
  -1  11 -12    0.89    0.47
  -1 -11 -12    0.97    0.78
  -1 -11 -13    8.12    1.11
   1 -11  13    9.48    1.15
  -1  11 -13   10.44    1.04
   1 -11  14   22.61    1.37
  -1 -11 -14   20.84    1.46
   1 -11  14   24.05    1.44
  -1 -12  14    2.91    0.53
  -1 -12  13    7.42    0.97
   1 -12 -13    8.91    0.92
   1 -12 -12    2.41    0.64
  -1 -12  12    3.18    0.79
   1 -12 -11    2.00    0.64
  -1 -12  11    3.25    0.87
   1 -12 -10   -0.54    0.67
  -1 -12  10    0.66    0.67
  -1 -12   9   88.66    4.25
   1 -12  -9   91.30    4.17
   1 -12  -8   36.57    2.48
   1 -12  -7  373.99   11.03
   1 -12  -7  379.12   11.19
   1 -12  -6   49.99    2.78
   1 -12  -6   45.25    2.81
  -1  12   5    6.71    2.27
  -1  12   4   10.40    2.46
  -1  12   3   41.75    4.75
   1  12  -3   46.94    4.82
   1  12  -2    0.11    1.15
  -1  12   2   -0.23    0.75
  -1  12   1    2.61    1.31
   1  12  -1    1.14    1.20
  -1  12   0  178.39    9.78
   1  12   0  179.51   10.24
  -1 -12  -1   16.06    2.79
   1  12   1   14.19    2.63
  -1  12  -1   18.45    2.86
   1  12   2  162.02   10.06
  -1 -12  -2  179.05    9.73
   1  12   3   42.79    4.97
  -1 -12  -3   42.33    4.49
   1  12   4   22.01    3.77
   1  12   5   69.77    6.60
  -1 -12  -5   71.66    3.49
  -1 -12  -6   49.83    2.95
  -1 -12  -6   57.96    3.08
  -1 -12  -6   51.19    2.91
  -1 -12  -7  110.94    4.64
  -1 -12  -7  110.49    4.85
  -1 -12  -8   -0.11    0.64
  -1 -12  -8   -0.43    0.58
  -1 -12  -9  216.92    7.60
  -1 -12 -10   15.07    1.66
  -1 -12 -11   -1.93    0.95
  -1 -12 -12   19.77    1.67
   1 -12  12   24.41    1.88
   1 -12  13   15.37    1.34
  -1 -12 -13   15.86    1.35
  -1 -13  13    0.02    0.49
  -1 -13  12   20.01    1.63
   1 -13 -11   74.99    3.42
  -1 -13  11   77.34    3.66
  -1 -13  10    0.33    0.72
   1 -13 -10    0.88    0.59
   1 -13  -9   59.14    3.19
  -1 -13   9   58.80    3.35
   1 -13  -8   23.94    1.94
  -1 -13   8   23.49    2.10
   1 -13  -8   23.55    1.97
   1 -13  -7    2.22    0.78
   1 -13  -7    2.61    0.73
   1 -13  -6   18.04    1.78
   1 -13  -6   19.21    1.72
   1 -13  -5    1.39    0.87
   1 -13  -4  106.10    4.57
  -1  13   3    1.03    1.35
  -1  13   2    7.35    1.99
   1  13  -2   11.64    2.52
  -1  13   1   99.75    7.47
   1  13  -1  113.00    8.14
   1  13   0  128.18    8.86
  -1 -13   0  145.02    8.92
  -1  13   0  123.65    8.25
  -1 -13  -1   37.50    4.36
  -1  13  -1   31.36    3.95
   1  13   1   37.01    4.66
  -1 -13  -2    2.17    1.09
   1  13   2    2.02    1.10
   1  13   3    1.83    1.47
  -1 -13  -3    2.88    1.48
  -1 -13  -4    2.70    0.81
  -1 -13  -4    0.91    0.42
  -1 -13  -5   10.12    1.29
  -1 -13  -5   10.16    1.30
  -1 -13  -5    9.01    1.24
  -1 -13  -6   99.17    4.47
  -1 -13  -6  103.72    4.62
  -1 -13  -6  113.07    4.69
  -1 -13  -7   11.17    1.45
  -1 -13  -7    9.61    1.31
  -1 -13  -7   11.31    1.33
  -1 -13  -8  104.53    4.67
  -1 -13  -8  101.86    4.41
  -1 -13  -9    0.87    0.60
  -1 -13 -10   26.72    2.10
  -1 -13 -11    4.70    0.88
  -1 -13 -12    7.50    1.00
   1 -13  12    7.82    1.06
   1 -13  13   56.78    2.45
  -1 -13 -13   52.70    2.41
  -1 -14  13   -0.57    0.47
  -1 -14  12   32.08    1.99
  -1 -14  11   49.87    2.76
  -1 -14  10    2.44    0.84
   1 -14 -10    2.07    0.57
  -1 -14   9    0.52    0.75
   1 -14  -9    1.12    0.57
   1 -14  -8  116.59    4.90
  -1 -14   8  111.99    4.89
   1 -14  -8  119.88    4.80
   1 -14  -7   35.11    2.34
   1 -14  -7   31.06    2.37
  -1 -14   7   32.46    2.42
   1 -14  -7   30.85    2.22
   1 -14  -6    6.07    0.97
   1 -14  -6    4.20    0.98
   1 -14  -5   21.99    1.97
   1 -14  -4   93.27    4.34
   1 -14  -3   71.29    3.64
   1  14  -2   28.43    4.07
   1 -14  -2   32.06    2.33
  -1 -14   2   37.58    2.36
   1  14  -1   23.15    3.75
  -1 -14   1   28.06    2.02
  -1  14   1   27.62    3.95
   1 -14  -1   28.71    2.14
  -1 -14   0    0.93    0.85
  -1 -14   0    1.20    0.64
  -1 -14   0    0.80    0.45
   1  14   0    2.62    1.71
  -1  14   0    1.93    1.16
  -1 -14  -1   43.62    4.98
  -1 -14  -1   47.60    2.81
  -1 -14  -1   53.15    2.90
  -1 -14  -2    7.79    2.05
  -1 -14  -2    6.95    1.07
  -1 -14  -2    7.84    1.14
  -1 -14  -3   23.52    1.94
  -1 -14  -3   22.29    1.90
  -1 -14  -4   16.22    1.68
  -1 -14  -4   18.06    1.69
  -1 -14  -5   36.49    2.50
  -1 -14  -5   33.30    2.37
  -1 -14  -5   32.34    2.36
  -1 -14  -6    1.01    0.71
  -1 -14  -6    1.13    0.66
  -1 -14  -6    0.49    0.58
  -1 -14  -7   43.40    2.77
  -1 -14  -7   40.16    2.64
  -1 -14  -7   42.73    2.72
  -1 -14  -8   24.46    2.05
  -1 -14  -8   24.35    1.96
  -1 -14  -9    5.42    0.95
  -1 -14  -9    4.66    0.94
  -1 -14 -10    3.61    0.68
   1 -14  11    4.94    0.97
  -1 -14 -11    6.23    0.93
   1 -14  12    1.68    0.60
  -1 -14 -12    0.77    0.41
   1 -14  13   11.06    0.93
  -1 -15  12    0.21    0.43
  -1 -15  11   38.97    2.26
  -1 -15  10   20.45    1.76
  -1 -15   9    9.26    1.26
   1 -15  -8    1.02    0.57
   1 -15  -8    0.39    0.52
  -1 -15   8    0.10    0.58
   1 -15  -7   19.24    1.79
   1 -15  -7   17.82    1.79
  -1 -15   7   19.85    1.84
  -1 -15   6  103.91    4.56
   1 -15  -6  106.63    4.69
  -1 -15   5    2.55    0.81
   1 -15  -5    1.47    0.79
   1 -15  -4    1.87    0.88
   1 -15  -3   41.55    2.72
  -1 -15   2  130.35    5.05
   1 -15  -2  120.71    5.12
  -1 -15   1  142.66    5.44
   1 -15  -1  136.58    5.47
   1 -15   0   22.38    1.91
  -1 -15   0   18.69    1.76
   1 -15   1  250.65    8.01
  -1 -15  -1  244.91    8.03
  -1 -15  -1  241.71    8.07
  -1 -15  -2   12.36    1.44
  -1 -15  -2   14.11    1.52
  -1 -15  -3   19.85    1.87
  -1 -15  -3   20.29    1.86
  -1 -15  -4   59.39    3.26
  -1 -15  -4   55.23    3.20
  -1 -15  -4   58.90    3.29
  -1 -15  -5   30.04    2.26
  -1 -15  -5   30.89    2.31
  -1 -15  -5   29.18    2.28
  -1 -15  -6    2.84    0.83
  -1 -15  -6    4.21    0.97
  -1 -15  -6    2.34    0.82
  -1 -15  -7   97.94    4.38
  -1 -15  -7   97.17    4.34
  -1 -15  -7   95.95    4.30
  -1 -15  -8    2.16    0.73
  -1 -15  -8    2.38    0.84
  -1 -15  -9   76.49    3.66
  -1 -15  -9   82.47    3.54
  -1 -15 -10    7.07    1.06
   1 -15  10    8.11    1.21
   1 -15  11    7.91    1.09
  -1 -15 -11    7.47    0.98
  -1 -15 -12   17.86    1.20
   1 -15  12   16.89    1.25
  -1 -16  12    1.52    0.44
  -1 -16  11   12.79    1.15
  -1 -16  10    3.39    0.76
  -1 -16   9   54.41    2.89
  -1 -16   8   -0.90    0.68
   1 -16  -8   -0.32    0.60
   1 -16  -8   -0.77    0.64
   1 -16  -7    7.95    1.22
   1 -16  -7    9.33    1.28
  -1 -16   7    7.42    1.16
  -1 -16   6  193.24    6.71
   1 -16  -6  187.61    6.78
   1 -16  -5  142.82    5.67
   1 -16  -4   50.62    3.07
   1 -16  -3    9.97    1.37
  -1 -16   2  197.92    6.77
   1 -16  -2  185.63    6.85
  -1 -16   1   20.87    1.89
   1 -16  -1   21.62    1.93
  -1 -16   0   99.47    4.45
   1 -16   0   99.70    4.42
  -1 -16  -1    1.03    0.65
  -1 -16  -1    0.01    0.60
   1 -16   1    0.60    0.61
  -1 -16  -2   47.59    2.94
  -1 -16  -2   44.91    2.81
  -1 -16  -3    6.85    1.14
  -1 -16  -3    5.83    1.13
  -1 -16  -4    1.43    0.87
  -1 -16  -4   -0.25    0.53
  -1 -16  -4    0.72    0.65
  -1 -16  -5    2.28    0.86
  -1 -16  -5    5.06    1.08
  -1 -16  -5    3.92    1.02
  -1 -16  -6   10.03    1.39
  -1 -16  -6   10.67    1.40
  -1 -16  -6    8.52    1.28
  -1 -16  -7    3.90    0.85
  -1 -16  -7    3.67    0.95
  -1 -16  -7    4.41    0.96
  -1 -16  -8    5.99    0.98
  -1 -16  -8    6.96    1.08
  -1 -16  -9   38.00    2.32
  -1 -16  -9   39.15    2.18
   1 -16   9   37.09    2.34
   1 -16  10   29.03    1.93
  -1 -16 -10   27.03    1.79
   1 -16  11    0.47    0.43
  -1 -16 -11    1.06    0.47
  -1 -17  11    2.01    0.50
  -1 -17  10   41.51    2.15
  -1 -17   9    0.75    0.56
   1 -17  -9    1.09    0.56
   1 -17  -8   17.06    1.43
   1 -17  -8   17.68    1.57
  -1 -17   8   14.73    1.41
   1 -17  -7  118.78    4.78
  -1 -17   7  119.60    4.64
   1 -17  -7  121.90    4.73
   1 -17  -6    6.80    1.20
   1 -17  -6    7.98    1.23
  -1 -17   6    9.75    1.20
   1 -17  -5   16.81    1.77
   1 -17  -4    6.28    1.13
   1 -17  -3    5.29    1.12
   1 -17  -2   16.84    1.71
   1 -17  -1   13.20    1.55
  -1 -17   1   12.26    1.47
   1 -17   0   16.44    1.64
  -1 -17   0   13.74    1.52
   1 -17   1    9.84    1.30
  -1 -17  -1   10.07    1.37
  -1 -17  -2   21.50    1.92
  -1 -17  -2   20.16    2.00
  -1 -17  -3    2.08    0.93
  -1 -17  -3    0.95    0.71
  -1 -17  -3    0.69    0.70
  -1 -17  -4    0.72    0.68
  -1 -17  -4    0.25    0.82
  -1 -17  -4    1.16    0.83
  -1 -17  -5    8.93    1.32
  -1 -17  -5    8.25    1.26
  -1 -17  -5    9.15    1.28
  -1 -17  -6    0.43    0.62
  -1 -17  -6    0.15    0.75
  -1 -17  -6    0.57    0.65
  -1 -17  -7   33.81    2.23
  -1 -17  -7   34.68    2.28
   1 -17   8    7.22    1.08
  -1 -17  -8    5.49    0.99
  -1 -17  -8    5.60    0.87
  -1 -17  -9   12.46    1.13
  -1 -17  -9   11.24    1.15
   1 -17   9   11.55    1.21
   1 -17  10    4.94    0.76
  -1 -17 -10    4.62    0.71
   1 -17  11    4.54    0.62
  -1 -18  10    4.31    0.61
  -1 -18   9   37.80    1.97
   1 -18  -8    8.86    1.06
  -1 -18   8    7.31    0.97
   1 -18  -8    7.98    0.92
   1 -18  -7    0.24    0.51
   1 -18  -7    0.64    0.62
  -1 -18   7   -0.34    0.47
   1 -18  -6    1.71    0.75
   1 -18  -6    0.35    0.58
   1 -18  -5  209.74    6.98
   1 -18  -5  203.97    7.04
   1 -18  -4   20.84    1.87
   1 -18  -3    1.14    0.78
   1 -18  -2   22.49    1.97
   1 -18  -1   16.27    1.66
   1 -18   0    8.98    1.23
   1 -18   1   26.21    1.99
  -1 -18  -1   25.30    2.07
  -1 -18  -1   26.49    2.06
  -1 -18  -2   18.95    1.80
  -1 -18  -2   17.62    1.78
  -1 -18  -3   20.34    1.90
  -1 -18  -3   17.89    1.72
  -1 -18  -3   19.55    1.83
  -1 -18  -4   -0.26    0.65
  -1 -18  -4   -0.45    0.74
  -1 -18  -4   -0.26    0.86
  -1 -18  -5    3.07    0.82
  -1 -18  -5    4.00    0.86
  -1 -18  -5    3.76    0.92
  -1 -18  -6    4.40    0.96
  -1 -18  -6    4.03    0.86
  -1 -18  -7   17.44    1.48
  -1 -18  -7   16.52    1.45
   1 -18   7   16.33    1.45
  -1 -18  -8    2.46    0.59
   1 -18   8    2.55    0.68
  -1 -18  -8    3.01    0.68
  -1 -18  -9    2.34    0.47
   1 -18   9    3.09    0.57
   1 -19  -8   23.33    1.40
   1 -19  -7   50.69    2.54
   1 -19  -7   50.51    2.45
   1 -19  -6    1.62    0.69
   1 -19  -6    1.03    0.66
   1 -19  -5    9.65    1.34
   1 -19  -5   10.08    1.24
   1 -19  -4    2.57    0.79
   1 -19  -3    0.18    0.66
  -1 -19   2    9.35    1.11
   1 -19  -2    6.03    1.06
   1 -19  -1    1.07    0.64
  -1 -19   1    0.60    0.57
   1 -19   0    1.16    0.88
  -1 -19   0   -0.15    0.53
  -1 -19  -1    5.95    1.00
   1 -19   1    7.65    1.02
  -1 -19  -2    0.20    0.68
  -1 -19  -3    4.61    1.01
  -1 -19  -4    1.33    0.73
  -1 -19  -5   59.83    3.03
  -1 -19  -6   10.36    1.12
  -1 -19  -6   10.58    1.20
  -1 -19  -7    0.89    0.55
  -1 -19  -7   -0.17    0.48
  -1 -19  -8    6.87    0.79
   1 -19   8    7.82    0.77
   1 -20  -7   21.79    1.36
   1 -20  -6   18.26    1.45
   1 -20  -6   16.95    1.32
   1 -20  -5   24.69    1.76
   1 -20  -5   24.78    1.81
   1 -20  -4    8.23    1.12
   1 -20  -4    7.76    1.05
   1 -20  -3    1.18    0.67
   1 -20  -3    0.11    0.59
   1 -20  -2    8.91    1.13
   1 -20  -1   46.06    2.58
  -1 -20   1   49.85    2.55
  -1 -20   0  132.91    4.85
   1 -20   0  133.75    4.86
  -1 -20  -1   22.44    1.74
  -1 -20  -2   12.97    1.34
  -1 -20  -3   28.31    1.94
  -1 -20  -4    0.46    0.61
  -1 -20  -5   31.24    1.95
  -1 -20  -6   -1.04    0.56
  -1 -20  -7   52.88    2.28
   1 -21  -6    0.92    0.36
   1 -21  -5   10.94    1.03
   1 -21  -4    0.57    0.52
   1 -21  -3    0.58    0.52
   1 -21  -3   -0.31    0.64
   1 -21  -2   14.91    1.36
  -1 -21   1    3.44    0.61
   1 -21  -1    3.02    0.75
  -1 -21   0    1.22    0.47
  -1 -21  -1    8.63    1.00
   1 -21   2    0.76    0.43
  -1 -21  -2    0.94    0.49
  -1 -21  -3    9.18    1.01
  -1 -21  -4    4.36    0.76
  -1 -21  -5    2.53    0.58
  -1 -21  -6   36.47    1.74
   1 -22  -4    9.17    0.86
   1 -22  -3   26.74    1.53
   1 -22  -2    3.65    0.61
   1 -22  -1   14.98    1.16
  -1 -22   0    6.49    0.70
   1 -22   0    7.85    0.86
   1 -22   1    7.02    0.75
  -1 -22  -1    6.98    0.77
  -1 -22  -2    3.24    0.62
  -1 -22  -3    1.04    0.45
  -1 -22  -4   32.60    1.61
  -2   0  16    6.44    0.90
  -2   0  15   -0.17    0.57
  -2   0  14   36.58    2.57
  -2   0  13    0.16    0.69
   2   0 -12    6.11    1.16
   2   0 -11   -0.15    0.57
  -2   0  10    0.78    1.51
  -2   0   9   -1.35    1.50
  -2   0   8  394.85   15.57
  -2   0   7   -0.38    0.89
  -2   0   7   -0.06    1.24
  -2   0   6  421.55   13.75
  -2   0   6  408.48   14.40
  -2   0   5    1.39    0.94
  -2   0   5   -0.50    0.78
  -2   0   4   53.29    3.49
  -2   0   4   66.15    3.97
  -2   0   3    0.45    0.95
  -2   0   2  996.56   24.77
  -2   0   1    0.32    0.54
  -2   0   1    0.07    0.39
  -2   0   1   -0.02    0.29
  -2   0   0 9416.66  210.12
  -2   0  -1   21.78    1.72
  -2   0  -3   -0.65    0.76
  -2   0  -4  435.32   12.66
   2   0   4  395.11   10.55
   2   0   5    0.64    0.96
   2   0   6  108.59    6.42
   2   0   7    0.88    1.09
   2   0   8   68.40    5.73
   2   0   9   -0.49    1.25
  -2   0 -10   -0.09    0.45
  -2   0 -11   -0.50    0.64
  -2   0 -12  333.64   10.43
  -2   0 -12  345.87   10.46
  -2   0 -13   -0.12    0.73
  -2   0 -13    0.05    0.71
  -2   0 -14   12.45    1.47
  -2   0 -14   13.10    1.45
  -2   0 -15   -0.04    0.51
  -2   0 -16   28.46    1.67
  -2   1  16    5.82    0.78
  -2  -1  16    7.76    0.96
  -2  -1  15    3.37    0.85
  -2   1  15    4.89    0.88
  -2  -1  14   45.57    2.89
  -2   1  14   45.96    2.81
  -2  -1  13   23.80    2.17
  -2   1  13   21.18    1.98
   2  -1 -12   83.66    4.13
   2   1 -12   77.70    4.03
   2   1 -11    2.67    0.75
   2  -1 -11    2.68    0.76
  -2  -1  10   62.59    6.21
  -2   1  10   60.61    5.98
  -2   1   9   11.21    2.69
  -2   1   9    6.85    1.73
  -2  -1   9    5.70    1.79
  -2   1   8   58.68    5.17
  -2  -1   8   59.68    5.26
  -2   1   8   64.12    4.97
  -2   1   7   25.58    3.17
  -2   1   7   23.73    2.86
  -2  -1   7   26.32    3.17
  -2   1   6   84.70    5.04
  -2   1   6   85.03    5.42
  -2  -1   6   81.49    5.36
  -2   1   5  250.35    9.33
  -2   1   5  262.84    9.88
  -2  -1   5  251.35    9.80
  -2  -1   4  572.94   16.50
  -2  -1   4  560.24   13.15
  -2   1   4  582.17   16.33
  -2   1   3   43.45    2.96
  -2   1   3   40.29    2.78
  -2  -1   3   37.76    1.67
  -2   1   2 1337.76   32.19
  -2  -1   2 1326.05   30.88
  -2   1   1    2.50    0.68
  -2  -1   1    1.66    0.52
  -2   1   1    3.09    0.70
  -2  -1   1    2.55    0.79
  -2  -1   0  987.07   23.05
  -2  -1   0  916.73   23.49
  -2   1   0  942.30   23.08
  -2   1  -1  274.64    8.36
  -2  -1  -1  296.73    8.76
  -2  -1  -2  210.90    7.17
  -2   1  -2  199.46    7.07
  -2   1  -3  980.08   24.49
  -2  -1  -3  932.09   24.53
  -2   1  -4   -0.37    0.64
   2  -1   4   -0.07    0.13
   2   1   5  277.08   10.47
  -2   1  -5  288.88    9.94
   2  -1   5  265.71   10.59
   2  -1   6  113.61    6.74
   2   1   6  119.91    6.60
   2  -1   7  784.04   24.94
   2   1   7  827.08   24.89
   2  -1   8   27.09    3.66
   2   1   8   28.57    3.68
   2  -1   9    8.09    2.13
   2   1   9    9.82    2.38
  -2  -1 -10   49.97    2.81
  -2   1 -10   45.45    2.66
  -2  -1 -11   18.12    1.76
  -2   1 -11   17.93    1.73
  -2  -1 -12   82.68    4.05
  -2  -1 -12   79.15    3.94
  -2   1 -12   84.17    4.02
  -2   1 -12   79.91    4.09
  -2   1 -13    6.59    1.16
  -2  -1 -13    5.30    1.02
  -2  -1 -13    7.36    1.19
  -2   1 -13    7.08    1.22
  -2   1 -14    1.72    0.72
  -2  -1 -14    3.14    1.00
  -2  -1 -14    1.23    0.64
  -2   1 -14    0.75    0.75
  -2  -1 -15   27.39    1.81
  -2   1 -15   27.64    1.92
  -2   1 -16   12.23    1.06
  -2  -1 -16   13.17    1.11
  -2  -2  16    7.34    0.94
  -2   2  16    7.95    0.85
   2  -2 -16    7.00    0.85
  -2   2  15    0.56    0.44
  -2  -2  15    0.37    0.61
  -2   2  14    6.47    1.13
  -2  -2  14    4.83    1.12
   2   2 -13   14.71    1.69
  -2   2  13   15.92    1.66
  -2   2  12   36.38    2.61
   2   2 -12   34.67    2.58
   2  -2 -11    7.25    1.16
   2   2 -11    8.13    1.28
  -2   2  10  114.53    8.16
  -2  -2  10  106.16    8.14
  -2   2  10  112.73    7.74
  -2   2   9    3.10    1.69
  -2   2   9    4.13    1.96
  -2  -2   9    3.93    1.79
  -2   2   8   23.04    2.96
  -2   2   8   24.96    3.32
  -2  -2   8   22.29    3.29
  -2   2   7   42.85    4.11
  -2   2   7   42.66    3.85
  -2  -2   7   41.81    4.06
  -2   2   6  240.01    9.62
  -2  -2   6  226.35    9.88
  -2   2   6  237.94    9.76
  -2  -2   5    0.85    0.94
  -2   2   5    1.17    0.97
  -2   2   5    0.53    0.95
  -2   2   4  102.17    5.18
  -2  -2   4   99.96    5.21
  -2   2   4  112.15    5.28
  -2   2   3   52.42    3.23
  -2   2   3   49.68    3.08
  -2  -2   3   50.70    3.24
  -2   2   2    1.20    0.60
  -2   2   2    1.25    0.86
  -2  -2   2    0.98    0.37
  -2   2   2    1.42    0.93
  -2  -2   1  278.32    8.75
  -2  -2   1  283.52    8.40
  -2   2   1  301.11    8.87
  -2  -2   1  302.59    9.32
  -2  -2   0  372.58   10.24
  -2   2   0  345.96    9.56
  -2  -2   0  355.55   10.40
  -2   2   0  344.28    9.44
  -2  -2  -1 1664.26   39.81
  -2  -2  -1 1677.45   39.77
  -2  -2  -2  874.35   23.04
  -2   2  -2  939.42   23.11
  -2   2  -3  223.29    7.76
   2   2   4   73.45    3.81
  -2   2  -4   72.89    3.97
   2   2   4   66.41    4.01
   2  -2   5  250.31   10.46
  -2   2  -5  277.21    9.73
   2   2   5  259.10   10.00
   2   2   5  280.47    8.86
   2   2   6  108.29    6.16
   2  -2   6  100.26    6.35
  -2   2  -6  106.52    5.54
   2  -2   7   13.31    2.49
   2   2   7   15.80    2.48
   2   2   8  191.65    9.83
   2  -2   8  178.58   10.02
   2  -2   9   49.27    5.32
   2   2   9   49.89    5.06
  -2  -2 -10    0.81    0.56
  -2   2 -10    1.08    0.46
  -2  -2 -11   73.31    3.76
  -2   2 -11   76.32    3.71
  -2  -2 -11   82.29    3.89
  -2   2 -12   45.60    2.78
  -2  -2 -12   44.45    2.85
  -2  -2 -12   43.75    2.78
  -2   2 -13  121.62    5.26
  -2   2 -13  136.71    5.25
  -2  -2 -13  123.59    5.21
  -2  -2 -13  136.37    5.30
  -2  -2 -14    8.03    1.36
  -2   2 -14    5.62    1.12
  -2   2 -14    5.96    0.94
  -2  -2 -14    5.23    0.95
  -2  -2 -15    0.94    0.57
  -2   2 -15    0.60    0.60
  -2  -2 -16   10.03    0.98
  -2   2 -16    9.76    0.95
  -2  -3  16    4.37    0.79
   2  -3 -16    4.28    0.67
  -2   3  15    0.43    0.49
  -2  -3  15   -0.57    0.70
  -2  -3  14   48.54    3.03
  -2   3  14   51.38    2.83
  -2   3  13    1.68    0.70
   2   3 -13    0.00    0.81
  -2   3  12   13.71    1.52
   2   3 -12   12.94    1.57
   2   3 -11    5.15    0.98
  -2   3  11    7.46    1.13
   2   3 -10    1.63    0.72
  -2   3  10   -0.01    1.17
  -2   3  10   -1.73    0.94
  -2   3   9   13.79    2.43
  -2   3   9   12.31    2.54
  -2  -3   9   15.21    3.04
  -2   3   8   70.22    5.49
  -2   3   8   68.98    5.51
  -2  -3   8   74.96    6.00
  -2   3   7  132.00    7.19
  -2   3   7  118.28    6.87
  -2  -3   7  127.14    7.44
  -2  -3   6  220.41    9.84
  -2   3   6  239.66    9.83
  -2   3   6  234.34    9.67
  -2   3   5    0.09    0.74
  -2   3   5    0.81    0.87
  -2  -3   5    1.38    1.06
  -2  -3   4  501.69   15.41
  -2   3   4  494.47   15.28
  -2   3   4  538.22   15.20
  -2   3   3  170.74    6.40
  -2  -3   3  166.62    6.59
  -2   3   3  158.84    6.49
  -2   3   2   38.03    1.92
  -2   3   2   35.33    2.57
  -2   3   2   35.57    2.71
  -2   3   1    3.07    0.54
  -2  -3   1    2.71    0.83
  -2  -3   1    2.61    0.67
  -2   3   1    3.09    0.92
  -2  -3   0 1339.99   31.90
  -2   3   0 1290.32   30.82
  -2  -3   0 1292.00   31.96
  -2   3  -1  294.50    7.59
  -2  -3  -1  270.04    9.01
  -2  -3  -2  116.23    5.13
  -2   3  -2  139.96    5.49
  -2   3  -3   61.95    3.52
   2   3   4  319.53   10.78
  -2   3  -4  330.80   10.69
   2   3   4  334.70   10.80
   2   3   5    2.95    0.63
   2  -3   5    6.76    1.54
  -2   3  -5    5.17    1.16
   2   3   5    5.31    1.13
   2   3   6  111.60    6.17
  -2   3  -6  115.06    5.76
   2  -3   6  101.25    6.57
   2  -3   7  224.65   11.01
   2   3   7  248.65   10.70
   2   3   8  496.69   17.67
   2  -3   8  452.47   18.23
   2   3   9   54.55    5.26
   2  -3   9   50.51    5.45
  -2   3 -10   64.11    3.20
  -2  -3 -10   67.96    3.45
  -2  -3 -11    9.79    1.28
  -2   3 -11    9.19    1.22
  -2  -3 -11    8.56    1.25
  -2   3 -12   30.67    2.23
  -2  -3 -12   33.59    2.34
  -2  -3 -12   30.72    2.37
  -2   3 -13    2.48    0.70
  -2  -3 -13    3.89    0.87
  -2   3 -13    4.24    1.03
  -2   3 -14   28.92    2.22
  -2  -3 -14   27.37    2.13
  -2   3 -14   29.97    1.96
  -2  -3 -15   16.07    1.45
  -2   3 -15   14.61    1.40
  -2  -3 -16   50.35    2.24
   2  -3  16   43.88    2.07
   2  -4 -16    0.47    0.29
  -2  -4  16    0.65    0.47
  -2  -4  15   19.16    1.69
   2  -4 -15   17.84    1.52
  -2  -4  14   41.40    2.80
   2   4 -13  113.03    5.07
  -2   4  13  122.29    4.85
  -2   4  12    1.88    0.72
   2   4 -12    1.34    0.66
   2   4 -11  161.18    6.50
  -2   4  11  191.09    6.57
  -2   4  10  279.35   13.53
   2   4 -10  303.38    9.34
  -2   4  10  277.17   13.53
  -2  -4   9   63.14    5.96
  -2   4   9   63.62    5.65
  -2   4   9   61.56    5.59
  -2   4   8   37.22    3.98
  -2   4   8   36.18    4.00
  -2  -4   8   36.69    4.16
  -2  -4   7    0.78    1.03
  -2   4   7    0.77    1.01
  -2   4   7   -0.27    0.85
  -2  -4   6  110.77    6.49
  -2   4   6  109.16    6.35
  -2   4   6  111.40    6.09
  -2   4   5    0.29    1.25
  -2   4   5    0.18    0.63
  -2  -4   5   -1.15    0.99
  -2  -4   4    0.39    0.77
  -2   4   4    0.17    0.64
  -2   4   4    1.86    1.08
  -2   4   4    0.73    0.85
  -2   4   3  400.01   11.84
  -2   4   3  404.73   12.58
  -2   4   3  397.83   10.20
  -2   4   3  363.26   12.09
  -2  -4   3  375.62   12.03
  -2   4   2 1060.88   23.99
  -2   4   2 1024.16   26.73
  -2  -4   1    0.14    0.32
  -2  -4   1   -0.07    0.70
  -2   4   1   -0.69    0.88
  -2   4   1    0.48    0.54
  -2  -4   0 4698.14  111.83
  -2   4   0 4963.52  111.63
  -2   4   0 5006.50  110.68
  -2   4  -1  338.10    9.88
  -2   4  -1  321.92    8.73
  -2  -4  -1  316.95   10.23
  -2  -4  -1  341.77   10.80
  -2  -4  -2  640.81   18.19
  -2  -4  -2  647.05   17.59
  -2   4  -3   75.40    4.06
   2   4   3   72.58    3.62
   2   4   4   51.67    3.79
  -2   4  -4   54.22    3.55
   2   4   4   56.64    3.42
   2  -4   5  324.90   12.62
   2   4   5  332.89   11.70
   2   4   5  350.04   11.61
  -2   4  -5  339.49   11.40
   2   4   6    2.51    0.81
   2  -4   6    5.60    1.62
  -2   4  -6    3.66    1.09
   2   4   7  270.26   11.03
   2  -4   7  238.99   11.71
   2  -4   8  151.85    9.32
   2  -4   9   62.07    6.07
  -2  -4 -10    3.33    0.74
  -2   4 -10    4.92    0.88
  -2   4 -11   33.96    2.26
  -2  -4 -11   31.01    2.39
  -2  -4 -12   20.60    1.98
  -2   4 -12   22.55    1.88
  -2   4 -13   36.04    2.31
  -2   4 -13   33.32    2.52
  -2  -4 -13   36.03    2.64
  -2   4 -14    1.76    0.84
  -2  -4 -14    2.26    0.77
  -2   4 -15    9.32    1.17
  -2  -4 -15    7.95    1.05
  -2  -4 -16   12.01    1.02
  -2  -5  16    8.19    0.94
  -2  -5  15    8.73    1.22
   2  -5 -15    8.56    1.02
   2  -5 -14   31.13    2.14
  -2  -5  14   30.49    2.37
   2   5 -13  135.53    5.56
  -2  -5  12  154.90    5.64
   2   5 -12  134.09    5.75
   2   5 -11   21.54    2.00
  -2  -5  11   23.99    1.96
  -2  -5  10  122.63    4.91
   2   5 -10  123.86    5.11
  -2   5   9   64.33    5.84
  -2   5   9   68.13    5.67
  -2  -5   9   60.29    5.86
  -2  -5   8   67.93    5.85
  -2   5   8   64.92    5.18
  -2   5   8   64.02    5.54
  -2   5   7  299.05   11.76
  -2  -5   7  286.42   12.58
  -2   5   7  302.37   12.56
  -2   5   6  824.80   23.66
  -2   5   6  833.59   24.73
  -2  -5   6  839.96   24.82
  -2   5   5   29.71    2.88
  -2   5   5   35.13    3.46
  -2   5   5   38.81    3.72
  -2  -5   5   26.81    2.90
  -2   5   4   36.19    2.81
  -2   5   4   35.74    3.25
  -2   5   4   40.48    3.50
  -2  -5   4   29.32    2.84
  -2   5   3  582.55   17.65
  -2  -5   3  635.37   17.32
  -2   5   3  606.80   17.99
   2  -5  -2  251.37    6.49
  -2   5   2  242.09    9.08
  -2   5   2  241.96    8.75
  -2   5   1  551.37   15.74
  -2  -5   1  537.20   15.49
  -2   5   1  524.80   15.04
  -2   5   0  871.87   22.26
  -2  -5   0  913.69   23.37
  -2   5   0  875.87   23.12
  -2  -5  -1 4120.14   96.44
  -2   5  -1 4140.44   95.29
  -2   5  -1 4231.85   93.87
  -2  -5  -1 4075.95   95.63
  -2   5  -2   38.23    2.49
  -2  -5  -2   32.94    2.60
  -2  -5  -2   35.90    2.99
   2   5   3  257.28   10.21
   2   5   3  277.53    8.34
  -2   5  -4  158.09    6.81
   2   5   4  166.53    6.29
   2   5   4  154.18    7.53
   2  -5   5    2.50    1.24
  -2   5  -5    2.23    0.71
   2   5   5    2.84    1.11
   2  -5   6   90.06    6.33
   2  -5   7   23.73    3.44
   2  -5   8    8.13    2.35
  -2  -5  -9    2.52    0.68
  -2  -5 -10   58.29    3.26
  -2   5 -10   63.98    3.14
  -2  -5 -11    0.56    0.72
  -2   5 -11    0.84    0.43
  -2  -5 -12    2.25    1.07
  -2   5 -12    0.65    0.51
  -2  -5 -13   40.23    2.70
  -2   5 -13   41.01    2.74
  -2  -5 -14   55.93    3.06
  -2   5 -14   58.33    3.09
  -2  -5 -15    0.56    0.45
  -2   5 -15    0.59    0.52
  -2  -6  16    1.38    0.49
  -2  -6  15    5.98    1.02
   2  -6 -14   26.50    1.95
  -2  -6  14   29.26    2.22
   2  -6 -13   29.72    2.16
   2   6 -12   36.78    2.62
  -2  -6  12   35.97    2.44
  -2  -6  11  258.27    8.35
   2   6 -11  251.85    8.49
  -2  -6  10   16.49    1.64
   2   6 -10   21.90    1.94
  -2  -6   9   58.52    5.94
  -2   6   9   58.42    5.65
  -2  -6   8    6.47    1.96
  -2   6   8    6.45    1.85
  -2  -6   7  302.21   12.81
  -2   6   7  261.49   12.07
  -2   6   7  288.84   11.43
  -2   6   6    3.96    1.56
  -2  -6   6    2.42    1.14
  -2   6   6    3.25    1.47
  -2   6   6    1.39    0.67
  -2   6   5   -0.59    0.90
  -2  -6   5    0.49    0.88
  -2   6   5   -0.78    0.80
  -2   6   5    0.89    0.95
  -2   6   4 1337.47   35.41
  -2  -6   4 1400.20   34.80
  -2  -6   3  505.82   14.63
  -2   6   3  462.40   15.25
  -2   6   3  494.91   15.75
  -2   6   2    6.19    1.44
   2  -6  -2    6.90    0.76
  -2   6   1    5.43    1.38
  -2  -6   1    4.86    1.14
  -2  -6   0  860.38   22.44
  -2   6   0  798.84   22.34
  -2   6  -1   43.14    3.02
  -2  -6  -1   42.21    3.50
  -2  -6  -1   43.26    3.03
  -2   6  -2  184.02    6.87
  -2  -6  -2  179.94    7.94
  -2  -6  -2  177.27    7.06
   2   6   3  800.12   23.56
  -2   6  -4  402.32   13.12
   2  -6   4  385.83   13.94
   2   6   4  398.05   14.37
  -2   6  -5    1.55    0.77
   2  -6   5    0.79    0.95
   2   6   5    2.73    1.27
   2  -6   6   28.73    3.55
   2   6   6   27.18    3.23
   2  -6   7    1.42    1.21
   2  -6   8   35.73    4.52
  -2  -6  -9   81.57    3.83
  -2  -6 -10    0.24    0.65
  -2   6 -10   -0.64    0.49
  -2  -6 -11   34.57    2.50
  -2  -6 -11   34.64    2.58
  -2   6 -12    7.83    1.33
  -2  -6 -12    6.63    1.17
  -2   6 -13    7.25    1.34
  -2  -6 -13    9.13    1.40
  -2  -6 -14    1.21    0.67
  -2   6 -14    1.48    0.71
  -2  -6 -15   19.19    1.51
  -2   6 -15   19.78    1.47
  -2  -7  16   25.89    1.48
  -2  -7  15   27.87    1.87
  -2  -7  14  131.39    5.12
   2  -7 -13   58.04    3.09
  -2  -7  13   58.76    3.05
  -2  -7  13   60.93    3.40
   2  -7 -12   84.02    3.91
  -2  -7  12   75.11    3.79
   2   7 -12   84.14    4.07
  -2  -7  11    3.25    0.88
   2  -7 -11    3.08    0.72
   2   7 -11    2.30    0.75
   2   7 -10   93.99    4.24
  -2  -7  10   81.93    4.01
  -2  -7   9   18.17    3.16
  -2  -7   9   17.15    1.64
  -2  -7   8   68.89    6.04
  -2   7   8   58.56    5.60
  -2   7   7  174.34    9.75
  -2  -7   7  210.61   10.43
  -2  -7   6   53.70    4.61
  -2   7   6   53.80    4.78
  -2   7   6   51.38    4.71
  -2   7   5    0.46    1.09
  -2  -7   5    0.35    0.82
  -2   7   5    0.36    0.83
  -2  -7   4   14.33    2.10
  -2   7   4    9.03    1.91
  -2   7   4   15.19    2.40
  -2   7   3  142.39    7.48
  -2  -7   3  169.19    6.68
  -2   7   2   29.70    3.07
  -2   7   1  127.04    6.49
  -2  -7   1  138.48    6.31
  -2  -7   0  551.30   15.80
  -2   7   0  490.30   15.77
  -2  -7  -1  626.32   19.89
  -2   7  -1  659.01   19.15
  -2   7  -2  753.51   20.57
   2   7   2  766.23   22.89
  -2  -7  -2  714.13   21.92
  -2  -7  -2  747.26   20.52
  -2  -7  -3   76.26    5.13
   2   7   3   66.60    5.20
   2  -7   4  335.39   12.84
  -2   7  -4  346.42   12.16
   2   7   4  344.08   13.66
   2  -7   5   34.83    3.62
   2   7   5   26.66    3.30
   2  -7   6  390.86   15.60
   2   7   6  397.02   15.26
   2  -7   7   38.48    4.50
   2  -7   8   60.62    6.02
  -2  -7  -9    1.57    0.61
  -2  -7  -9    4.87    0.97
  -2  -7 -10  191.66    6.81
  -2  -7 -10  189.50    6.93
  -2  -7 -11   13.24    1.56
  -2  -7 -12    9.30    1.35
  -2   7 -12   10.76    1.50
  -2   7 -13   26.69    2.10
  -2  -7 -13   26.74    2.17
  -2  -7 -14    1.86    0.68
  -2   7 -14    2.39    0.81
  -2  -7 -15    5.41    0.80
  -2   7 -15    5.22    0.77
  -2  -8  15    5.85    0.82
  -2  -8  14   12.29    1.35
  -2  -8  14   12.10    1.19
  -2  -8  13    0.76    0.83
  -2  -8  13    1.17    0.58
   2   8 -12   57.10    3.21
  -2  -8  12   54.33    3.08
  -2  -8  11    0.98    0.70
   2   8 -11    0.56    0.54
  -2  -8  10    3.21    0.88
   2   8 -10    4.42    0.92
  -2  -8   9   15.73    1.62
  -2   8   8   53.75    5.50
  -2  -8   8   65.68    5.95
  -2   8   7  129.11    8.42
  -2  -8   7  162.01    9.12
  -2   8   6  219.11   10.95
  -2   8   6  230.21   11.22
  -2   8   5   20.20    2.85
  -2   8   5   21.55    3.08
  -2  -8   5   21.91    2.74
  -2   8   4  212.86    9.87
  -2   8   4  227.54   10.25
  -2   8   3  141.94    7.71
  -2  -8   2   11.98    1.96
  -2   8   2    7.70    1.92
  -2   8   1    3.48    2.70
  -2  -8   1   26.95    2.55
  -2  -8   0  333.98   11.25
  -2   8   0  300.04   11.43
  -2  -8  -1  614.22   17.17
   2   8   1  563.24   19.08
  -2  -8  -1  545.94   18.34
  -2   8  -1  555.99   17.52
  -2  -8  -2  855.43   26.13
   2   8   2  955.93   27.49
  -2   8  -2  858.89   24.62
  -2  -8  -2  972.00   24.66
  -2  -8  -3    4.73    1.50
   2   8   3    3.94    1.66
   2  -8   3    3.27    1.18
   2   8   4  335.89   13.94
   2  -8   4  332.41   12.83
   2  -8   5   95.53    6.54
   2   8   5  102.06    7.05
   2  -8   6  147.13    8.73
   2   8   6  146.00    8.68
   2  -8   7  228.34   11.86
  -2  -8  -8  316.44    9.61
  -2  -8  -8  322.81    9.86
  -2  -8  -9   30.12    2.27
  -2  -8  -9   31.72    2.36
  -2  -8 -10   48.20    3.05
  -2  -8 -11   62.84    3.54
  -2   8 -12   11.24    1.35
  -2  -8 -12    9.96    1.41
  -2  -8 -13    2.30    0.89
   2  -8  13    3.25    0.78
  -2   8 -13    2.87    0.81
  -2   8 -14   18.80    1.56
  -2  -8 -14   17.83    1.55
  -2  -8 -15   13.32    1.11
  -2   8 -15   15.14    1.13
  -2  -9  15    0.46    0.35
  -2  -9  14    2.19    0.58
  -2  -9  14    2.44    0.66
  -2  -9  13    2.50    0.81
  -2  -9  13    2.11    0.62
  -2  -9  12    1.92    0.73
  -2  -9  12    2.03    0.85
  -2  -9  11   92.86    4.36
   2   9 -11  100.79    4.42
  -2  -9  10    6.64    1.09
  -2  -9   9   11.14    1.41
  -2  -9   8   27.07    2.10
  -2   9   7   91.90    7.18
  -2   9   7   95.82    7.26
  -2   9   6  109.29    7.59
  -2   9   6  101.33    7.30
  -2   9   5  143.46    8.48
  -2   9   5  154.22    8.85
  -2   9   4  119.01    7.30
  -2   9   4  136.19    7.94
  -2   9   3   14.35    2.45
  -2  -9   2   63.65    4.57
  -2   9   2   54.20    4.63
  -2  -9   1   24.16    2.63
  -2   9   1   17.08    2.59
   2   9   0  228.52   10.93
  -2   9   0  212.44    9.79
   2   9   1    5.99    1.98
  -2  -9  -1   11.12    2.17
  -2   9  -1    9.03    1.70
  -2   9  -2  347.99   12.72
  -2  -9  -2  351.46   13.94
   2   9   2  382.91   15.11
   2  -9   2  392.43   13.02
  -2  -9  -3  221.31   10.52
   2   9   3  241.58   11.71
   2  -9   3  252.48   10.21
   2  -9   4  145.58    7.99
   2   9   4  149.28    8.98
   2  -9   5    3.75    1.61
   2   9   5    0.77    1.08
   2  -9   6   73.29    6.13
   2   9   6   70.42    6.11
   2  -9   7  128.55    8.65
  -2  -9  -7  118.64    4.94
  -2  -9  -8  286.41    9.35
  -2  -9  -8  300.27    8.94
  -2  -9  -9   44.59    2.92
  -2  -9 -10  338.97   10.55
  -2  -9 -11    5.85    1.18
  -2   9 -12    0.23    0.60
  -2  -9 -12    0.05    0.77
  -2  -9 -13    0.30    0.65
   2  -9  13    1.29    0.63
  -2   9 -13    0.73    0.64
  -2   9 -14    0.98    0.45
  -2  -9 -14    1.39    0.63
  -2 -10  14    5.13    0.78
  -2 -10  14    5.83    0.81
  -2 -10  13    0.33    0.58
  -2 -10  13    0.26    0.57
  -2 -10  12    5.54    1.02
  -2 -10  12    8.51    1.19
  -2 -10  11    3.15    0.87
  -2 -10  11    3.02    0.97
  -2 -10  10    1.79    0.85
  -2 -10   9   29.23    2.30
  -2 -10   8   18.89    1.80
  -2  10   7   25.74    3.85
  -2 -10   7   24.01    1.96
  -2  10   6  123.32    8.35
  -2  10   6  106.40    7.71
  -2  10   5   14.33    2.69
  -2  10   5   16.37    2.87
  -2  10   4   14.85    2.76
   2  10  -4   15.64    2.55
  -2  10   4   13.51    2.45
  -2 -10   3   30.14    3.37
  -2  10   3   21.77    3.09
   2  10  -3   22.35    3.22
  -2 -10   2   38.62    3.55
   2  10  -2   32.82    3.88
  -2  10   2   26.95    3.42
   2  10  -1   74.47    5.98
  -2  10   1   70.01    5.44
   2  10   0    1.05    1.01
  -2  10   0    9.17    1.97
  -2 -10  -1  803.09   25.02
  -2  10  -1  768.72   23.82
   2  10   1  796.16   25.74
  -2 -10  -2   14.00    2.50
   2  10   2   14.77    2.77
   2  10   3   22.97    3.51
  -2 -10  -3   23.04    3.23
   2  10   4   16.55    3.11
   2  10   5    2.13    1.47
   2  10   6   11.26    2.62
  -2 -10  -7   35.70    2.48
  -2 -10  -7   35.46    2.32
  -2 -10  -8   57.25    3.28
  -2 -10  -8   52.64    2.92
  -2 -10  -9    0.23    0.70
  -2 -10 -10   93.27    4.44
  -2 -10 -11   66.48    3.69
  -2  10 -11   78.24    3.76
  -2 -10 -12    8.70    1.28
  -2  10 -12    8.98    1.18
  -2 -10 -13   28.15    2.04
  -2  10 -13   32.42    2.01
   2 -10  13   28.98    1.88
  -2  10 -14   74.51    2.84
  -2 -10 -14   69.77    2.98
  -2 -11  14    6.92    0.79
  -2 -11  13    7.51    1.06
  -2 -11  12   12.92    1.40
  -2 -11  11  146.15    5.66
  -2 -11  10   93.13    4.35
  -2 -11   9    3.04    0.88
  -2 -11   8    0.33    0.50
   2 -11  -8    2.81    0.84
  -2 -11   7    8.19    1.26
   2 -11  -7    8.29    1.25
  -2  11   6   17.42    3.26
  -2  11   6   21.92    3.60
  -2  11   5   53.53    5.36
  -2  11   5   55.34    5.43
   2  11  -4    1.35    1.02
  -2  11   4    1.78    1.25
  -2  11   4    1.26    0.90
  -2  11   3    6.14    1.90
   2  11  -3    5.76    1.77
   2  11  -2  137.62    8.55
  -2  11   2  117.65    7.74
   2  11  -1   -0.60    1.48
  -2  11   1    0.48    0.69
  -2 -11   0    3.66    1.55
   2  11   0    3.01    1.48
  -2  11   0    1.73    1.17
  -2 -11  -1   69.96    5.80
   2  11   1   57.28    5.62
  -2  11  -1   63.60    5.15
   2  11   2  124.56    8.59
  -2 -11  -2  130.18    8.16
  -2 -11  -3   18.55    3.02
   2  11   3   17.81    3.22
   2  11   4   -0.22    1.55
   2  11   5    5.29    2.14
  -2 -11  -6    6.27    1.04
  -2 -11  -6    5.76    0.93
  -2 -11  -7   31.18    2.35
  -2 -11  -7   30.91    2.20
  -2 -11  -8  257.76    8.58
  -2 -11  -8  250.10    8.09
  -2 -11  -9   39.49    2.75
  -2 -11 -10   48.49    3.06
  -2  11 -11    0.14    0.49
  -2 -11 -11    1.23    0.85
  -2 -11 -12    5.49    1.09
  -2  11 -12    6.53    0.93
  -2  11 -13    0.90    0.44
  -2 -11 -13   -0.10    0.57
   2 -11  13    0.20    0.42
  -2 -11 -14   10.23    0.94
  -2 -12  14    0.01    0.31
  -2 -12  13   -0.71    0.64
  -2 -12  12    1.52    0.74
  -2 -12  11    9.71    1.36
  -2 -12  10   32.60    2.39
  -2 -12   9  110.55    4.84
   2 -12  -8   19.28    1.84
  -2 -12   8   17.39    1.78
  -2 -12   7    0.56    0.55
   2 -12  -7    0.69    0.61
   2 -12  -6   15.39    1.58
  -2 -12   6   14.98    1.51
   2 -12  -5   32.97    2.31
  -2  12   5   29.11    4.05
  -2  12   4   44.61    4.79
  -2  12   4   48.70    5.19
   2  12  -3    8.70    2.14
  -2  12   3    6.81    1.95
   2  12  -2   20.84    3.35
  -2  12   2   18.98    3.22
   2  12  -1   81.36    6.85
  -2  12   1   79.94    6.43
  -2  12   0    0.00    0.72
  -2 -12   0    1.34    1.12
   2  12   0    0.39    1.00
  -2  12  -1  413.52   16.44
  -2 -12  -1  457.66   17.91
   2  12   1  447.57   18.49
  -2 -12  -2    4.82    1.72
   2  12   2    1.11    1.27
  -2 -12  -3   49.74    5.14
   2  12   3   47.99    5.45
   2  12   4    3.15    1.80
  -2 -12  -5    0.36    0.51
  -2 -12  -5   -0.07    0.48
  -2 -12  -5    1.17    0.64
  -2 -12  -6   37.20    2.57
  -2 -12  -6   39.58    2.49
  -2 -12  -6   37.51    2.47
  -2 -12  -7   -0.68    0.80
  -2 -12  -7    0.13    0.50
  -2 -12  -8    2.56    0.70
  -2 -12  -8    4.35    1.00
  -2 -12  -9  134.63    5.59
  -2 -12  -9  139.13    5.26
  -2 -12 -10   13.32    1.52
  -2 -12 -11  155.04    5.80
  -2 -12 -12    9.87    1.21
   2 -12  12   10.60    1.24
  -2 -12 -13    0.97    0.45
   2 -12  13    1.99    0.53
  -2 -13  13    0.49    0.47
  -2 -13  12    0.35    0.54
  -2 -13  11   37.09    2.43
  -2 -13  10   15.47    1.67
  -2 -13   9   24.55    2.10
   2 -13  -8    2.94    0.79
  -2 -13   8    2.81    0.95
   2 -13  -7  306.16    9.65
  -2 -13   7  300.70    9.52
   2 -13  -6   47.65    3.01
  -2 -13   6   50.77    3.01
  -2 -13   5  208.49    7.06
   2 -13  -5  198.78    7.11
   2 -13  -4   17.98    1.77
   2 -13  -3   46.17    2.77
  -2  13   3   41.94    4.70
   2  13  -3   47.41    5.31
  -2  13   3   39.26    4.82
   2  13  -2   19.50    3.30
  -2  13   2   14.69    2.79
  -2  13   1   -0.05    0.91
  -2 -13   1    2.76    1.74
   2  13  -1    3.50    2.02
  -2 -13   0   18.41    3.28
   2  13   0   18.72    3.43
  -2  13   0   18.91    3.01
  -2 -13  -1    2.86    1.59
   2  13   1   -1.28    1.65
  -2 -13  -2   13.79    2.83
   2  13   2   13.56    3.08
  -2 -13  -3   12.48    2.63
  -2 -13  -3   13.51    1.48
  -2 -13  -3   13.02    1.45
  -2 -13  -3   13.46    1.42
  -2 -13  -4   90.23    4.17
  -2 -13  -4   89.13    4.14
  -2 -13  -4   94.11    4.19
  -2 -13  -5   19.52    1.82
  -2 -13  -5   20.66    1.85
  -2 -13  -5   18.71    1.76
  -2 -13  -6   63.48    3.37
  -2 -13  -6   61.57    3.34
  -2 -13  -6   62.94    3.45
  -2 -13  -7   21.90    2.03
  -2 -13  -7   22.21    1.94
  -2 -13  -8    0.70    0.59
  -2 -13  -8    0.29    0.68
  -2 -13  -9    0.41    0.58
  -2 -13  -9   -0.53    0.80
  -2 -13 -10    5.75    1.12
  -2 -13 -11    1.78    0.73
  -2 -13 -12   -0.46    0.53
   2 -13  12    0.28    0.47
   2 -13  13    3.59    0.57
  -2 -13 -13    3.29    0.58
  -2 -14  13    1.94    0.49
  -2 -14  12   31.29    1.91
  -2 -14  11   22.16    1.78
  -2 -14  10   52.06    2.94
   2 -14  -9   33.95    2.26
  -2 -14   9   28.71    2.27
   2 -14  -8   59.60    3.33
  -2 -14   8   58.06    3.29
  -2 -14   7   12.56    1.47
   2 -14  -7   10.53    1.44
   2 -14  -6   50.20    3.12
  -2 -14   6   55.23    3.18
   2 -14  -5   37.64    2.65
  -2 -14   5   37.03    2.50
   2 -14  -4   21.12    1.94
   2 -14  -3   20.38    1.86
   2 -14  -2   16.13    1.68
   2 -14  -1    8.18    1.20
  -2 -14   1    9.54    1.28
  -2 -14   0  131.24    5.20
   2 -14   0  137.30    5.26
  -2 -14   0  130.38    5.20
  -2 -14  -1  311.16    9.52
   2 -14   1  314.77    9.42
  -2 -14  -1  301.46    9.46
  -2 -14  -2    8.50    1.24
  -2 -14  -2    8.47    1.24
  -2 -14  -2   12.05    1.39
  -2 -14  -3   40.28    2.63
  -2 -14  -3   41.86    2.68
  -2 -14  -3   40.78    2.64
  -2 -14  -4   17.17    1.69
  -2 -14  -4   17.06    1.71
  -2 -14  -4   16.61    1.71
  -2 -14  -5   95.79    4.45
  -2 -14  -5  101.61    4.53
  -2 -14  -5   98.11    4.46
  -2 -14  -6   -1.19    0.92
  -2 -14  -6    0.02    0.58
  -2 -14  -6   -0.63    0.68
  -2 -14  -7    0.47    0.64
  -2 -14  -7    0.46    0.64
  -2 -14  -8   10.54    1.30
  -2 -14  -8    9.51    1.33
  -2 -14  -9  164.29    6.10
  -2 -14  -9  167.57    5.83
  -2 -14 -10   20.75    1.79
  -2 -14 -11    0.13    0.51
   2 -14  12   16.86    1.28
  -2 -14 -12   18.38    1.35
  -2 -15  12   18.45    1.33
  -2 -15  11   47.33    2.47
  -2 -15  10    2.55    0.83
  -2 -15   9   10.28    1.32
   2 -15  -9    9.65    1.22
   2 -15  -8   13.67    1.53
  -2 -15   8   13.61    1.52
  -2 -15   7    0.77    0.59
   2 -15  -7    0.64    0.75
   2 -15  -6   23.32    2.09
  -2 -15   6   23.72    1.99
   2 -15  -5  181.19    6.84
  -2 -15   5  198.46    6.75
   2 -15  -4   28.52    2.30
   2 -15  -3   15.57    1.66
   2 -15  -2    3.76    0.93
   2 -15  -1  123.87    5.12
  -2 -15   0   67.23    3.51
  -2 -15   0   66.60    3.51
   2 -15   0   68.75    3.52
  -2 -15  -1   64.91    3.42
  -2 -15  -1   61.97    3.38
   2 -15   1   65.72    3.35
  -2 -15  -1   66.38    3.41
  -2 -15  -2   14.57    1.55
  -2 -15  -2   15.87    1.65
  -2 -15  -2   14.28    1.55
  -2 -15  -3   53.55    3.15
  -2 -15  -3   58.57    3.22
  -2 -15  -3   52.22    3.13
  -2 -15  -4   48.33    2.91
  -2 -15  -4   42.65    2.79
  -2 -15  -4   45.25    2.82
  -2 -15  -5   18.71    1.81
  -2 -15  -5   14.83    1.68
  -2 -15  -5   16.39    1.71
  -2 -15  -6    8.33    1.21
  -2 -15  -6    7.41    1.27
  -2 -15  -7    5.25    1.07
  -2 -15  -7    4.79    0.98
  -2 -15  -8   21.67    1.88
  -2 -15  -8   20.33    1.74
  -2 -15  -9   38.77    2.28
  -2 -15  -9   38.07    2.43
  -2 -15 -10    0.03    0.53
  -2 -15 -11   72.54    3.07
   2 -15  11   73.44    3.09
   2 -15  12    5.82    0.69
  -2 -15 -12    5.62    0.69
  -2 -16  12    4.36    0.60
  -2 -16  11   23.04    1.52
  -2 -16  10   53.61    2.65
   2 -16  -9    2.69    0.68
  -2 -16   9    2.35    0.67
  -2 -16   8    0.67    0.54
   2 -16  -8    0.16    0.62
  -2 -16   7   10.64    1.33
   2 -16  -7    8.26    1.30
   2 -16  -7    9.11    1.19
  -2 -16   6    5.57    1.03
   2 -16  -6    4.88    1.12
   2 -16  -5   50.14    3.07
   2 -16  -4   15.59    1.73
   2 -16  -3   30.33    2.32
   2 -16  -2   86.24    4.14
  -2 -16   1   27.32    2.09
   2 -16  -1   29.39    2.26
  -2 -16   0    0.99    0.77
   2 -16   0    0.49    0.55
  -2 -16  -1   45.69    2.92
  -2 -16  -1   49.53    3.00
   2 -16   1   52.99    2.95
  -2 -16  -1   51.09    3.02
  -2 -16  -2    9.42    1.35
  -2 -16  -2    8.51    1.28
  -2 -16  -2   10.72    1.42
  -2 -16  -3    4.73    1.03
  -2 -16  -3    4.68    1.08
  -2 -16  -4    1.69    0.69
  -2 -16  -4    1.33    0.74
  -2 -16  -4    2.36    0.89
  -2 -16  -5   88.19    4.14
  -2 -16  -5   88.43    4.12
  -2 -16  -6   28.59    2.25
  -2 -16  -6   31.64    2.29
  -2 -16  -7    2.30    0.70
  -2 -16  -7    2.32    0.81
  -2 -16  -8   30.78    2.15
  -2 -16  -8   32.24    2.13
  -2 -16  -9    2.08    0.54
  -2 -16  -9    3.81    0.89
  -2 -16 -10    3.09    0.72
   2 -16  10    3.17    0.78
   2 -16  11    3.27    0.58
  -2 -16 -11    3.99    0.64
  -2 -17  11    9.75    0.86
  -2 -17  10    4.53    0.74
  -2 -17   9   29.75    1.88
   2 -17  -9   30.41    1.87
   2 -17  -8   13.58    1.39
  -2 -17   8   14.43    1.37
   2 -17  -7   35.79    2.27
   2 -17  -7   34.39    2.33
  -2 -17   7   36.39    2.27
   2 -17  -6    9.18    1.33
   2 -17  -5  151.20    5.82
   2 -17  -4    2.08    0.92
   2 -17  -3   11.23    1.47
   2 -17  -2   35.41    2.50
   2 -17  -1    8.45    1.26
  -2 -17   1   11.26    1.36
   2 -17   0  214.33    7.37
  -2 -17   0  225.03    7.42
  -2 -17  -1    7.41    1.24
   2 -17   1    7.49    1.13
  -2 -17  -2   35.50    2.43
  -2 -17  -2   36.59    2.46
  -2 -17  -3  164.64    6.07
  -2 -17  -3  158.39    6.01
  -2 -17  -4    4.54    1.04
  -2 -17  -4    4.43    0.97
  -2 -17  -5   24.33    1.99
  -2 -17  -5   24.62    2.00
  -2 -17  -6   32.80    2.31
  -2 -17  -6   36.38    2.36
  -2 -17  -7   21.67    1.77
  -2 -17  -7   22.24    1.83
  -2 -17  -8   32.65    2.08
  -2 -17  -8   29.81    1.93
  -2 -17  -9    5.90    0.78
  -2 -17  -9    5.64    0.84
   2 -17   9    5.49    0.88
  -2 -17 -10    0.55    0.40
   2 -17  10   -0.06    0.41
   2 -18  -9   24.59    1.49
  -2 -18   9   24.73    1.51
   2 -18  -8   96.98    3.76
  -2 -18   8   96.13    3.60
   2 -18  -7   24.49    1.82
   2 -18  -7   23.23    1.70
   2 -18  -6    6.89    1.06
   2 -18  -6    6.94    1.16
   2 -18  -5   -1.03    0.83
   2 -18  -4  100.07    4.39
   2 -18  -3   30.83    2.30
   2 -18  -2    6.58    1.12
  -2 -18   1    2.47    0.69
   2 -18  -1    2.85    0.84
  -2 -18   0  103.07    4.34
   2 -18   0  100.40    4.32
  -2 -18  -1    2.70    0.81
   2 -18   1    2.16    0.66
  -2 -18  -2  162.18    5.92
  -2 -18  -3    0.73    0.65
  -2 -18  -3   -0.15    0.68
  -2 -18  -4    1.39    0.79
  -2 -18  -4    0.98    0.74
  -2 -18  -5   18.76    1.70
  -2 -18  -5   18.57    1.77
  -2 -18  -6   -0.82    0.71
  -2 -18  -6    0.46    0.59
  -2 -18  -7    3.83    0.79
  -2 -18  -7    4.22    0.87
   2 -18   7    2.99    0.68
  -2 -18  -8    4.79    0.76
   2 -18   8    5.13    0.79
  -2 -18  -8    5.18    0.82
  -2 -18  -9   24.86    1.50
   2 -18   9   25.66    1.48
  -2 -18  -9   25.83    1.41
   2 -19  -8   15.50    1.22
   2 -19  -7    5.89    0.78
   2 -19  -7    5.43    0.89
   2 -19  -6   39.47    2.24
   2 -19  -6   41.49    2.36
   2 -19  -5   27.82    2.03
   2 -19  -4   26.09    2.02
   2 -19  -3    2.09    0.83
   2 -19  -2   35.67    2.35
   2 -19  -1   64.47    3.27
  -2 -19   1   70.08    3.21
   2 -19   0  116.41    4.59
  -2 -19   0  121.11    4.64
  -2 -19  -1    1.22    0.67
  -2 -19  -2   10.01    1.34
  -2 -19  -3    1.26    0.67
  -2 -19  -4    4.37    0.84
  -2 -19  -5   12.83    1.35
  -2 -19  -6   16.28    1.44
  -2 -19  -6   15.53    1.37
  -2 -19  -7   18.59    1.39
  -2 -19  -7   19.73    1.42
  -2 -19  -8   38.57    1.81
   2 -20  -7   44.58    2.08
   2 -20  -7   42.32    1.89
   2 -20  -6    0.11    0.49
   2 -20  -6    0.93    0.58
   2 -20  -5   58.59    2.76
   2 -20  -5   56.99    2.68
   2 -20  -4    0.35    0.59
   2 -20  -4    1.13    0.65
   2 -20  -3    1.50    0.72
   2 -20  -2    0.89    0.62
  -2 -20   1    2.12    0.55
   2 -20  -1    4.18    0.78
  -2 -20   0   -0.05    0.54
   2 -20   0    0.57    0.41
  -2 -20  -1    5.91    0.93
  -2 -20  -2   40.66    2.30
  -2 -20  -3    9.63    1.13
  -2 -20  -4   25.51    1.75
  -2 -20  -5    1.82    0.63
  -2 -20  -6    0.47    0.42
  -2 -20  -7    1.59    0.45
   2 -21  -5   56.89    2.40
   2 -21  -5   53.06    2.39
   2 -21  -4   17.42    1.34
   2 -21  -4   17.68    1.35
   2 -21  -3   18.62    1.41
   2 -21  -3   18.15    1.40
   2 -21  -2    3.30    0.68
   2 -21  -1    2.26    0.55
  -2 -21   0  112.17    3.89
  -2 -21  -1   17.24    1.33
  -2 -21  -1   17.07    1.26
  -2 -21  -2    3.95    0.74
  -2 -21  -3    1.97    0.61
  -2 -21  -4   10.58    1.02
  -2 -21  -5    1.31    0.48
   2 -22  -4   -0.35    0.35
   2 -22  -3    0.59    0.38
   2 -22  -2    1.52    0.49
   2 -22  -1   -0.21    0.40
  -2 -22   1   -0.67    0.38
   2 -22   0    8.51    0.87
  -2 -22   0    8.53    0.78
   2 -22   1    2.61    0.50
  -2 -22  -1    1.22    0.33
  -2 -22  -2    0.00    0.29
  -2 -22  -3   29.37    1.47
  -3   0  16   -0.26    0.38
  -3   0  15   33.72    2.21
  -3   0  14    0.99    0.77
  -3   0  13   15.58    1.70
  -3   0  12   -0.16    0.66
  -3   0  11  104.65    4.78
  -3   0  10   -0.31    0.60
  -3   0   9  135.91    8.98
  -3   0   8    0.35    1.25
  -3   0   7  114.92    7.21
  -3   0   6    0.16    0.93
  -3   0   5   88.89    5.47
  -3   0   4   -0.50    0.97
  -3   0   3  164.43    6.93
  -3   0   2    0.81    0.42
  -3   0   2    2.98    0.88
  -3   0   1   13.22    1.60
  -3   0   1   17.11    1.31
  -3   0   1   12.02    1.42
  -3   0   0    0.93    0.78
  -3   0   0    0.13    0.56
  -3   0  -1  513.36   14.67
  -3   0  -1  499.77   14.58
  -3   0  -2    1.54    1.25
  -3   0  -3   91.71    5.00
  -3   0  -4    0.39    1.28
  -3   0  -5   35.43    3.37
   3   0   6    0.47    0.94
   3   0   7   81.44    6.25
   3   0   8    0.72    1.17
  -3   0  -9   78.41    3.53
  -3   0  -9   68.93    3.51
  -3   0 -10   -0.41    0.53
  -3   0 -11   13.03    1.50
  -3   0 -12   -0.97    0.90
  -3   0 -13    3.13    0.83
  -3   0 -13    3.36    0.88
  -3   0 -14   -0.22    0.58
  -3   0 -14   -0.98    0.60
  -3   0 -15    0.27    0.40
  -3   0 -15    0.84    0.40
  -3  -1  16    2.38    0.58
  -3   1  16    3.27    0.63
  -3   1  15    2.49    0.67
  -3  -1  15    1.97    0.74
  -3   1  14   -0.32    0.65
  -3  -1  14    0.24    0.66
  -3  -1  13   36.16    2.63
  -3   1  13   40.42    2.69
  -3  -1  12   -1.03    0.95
  -3   1  12    0.99    0.68
  -3   1  11    3.84    0.87
  -3  -1  11    4.36    0.98
  -3   1  10   36.71    2.49
   3   1 -10   34.31    2.39
  -3   1   9    6.61    1.94
  -3  -1   9    7.13    2.11
  -3   1   8    1.04    1.32
  -3  -1   8    1.20    1.27
  -3  -1   7   34.57    3.83
  -3   1   7   33.66    3.76
  -3   1   7   33.88    3.60
  -3   1   6  877.50   25.39
  -3   1   6  875.83   25.69
  -3  -1   6  883.29   26.02
  -3   1   5    1.50    1.35
  -3  -1   5   -0.58    1.13
  -3   1   5    1.14    1.32
  -3  -1   4    5.69    1.52
  -3   1   4    3.11    0.95
  -3   1   4    7.52    1.52
  -3  -1   4    5.48    0.73
  -3   1   3  231.94    8.62
  -3   1   3  254.05    9.35
  -3   1   3  269.57    6.62
  -3  -1   3  230.46    9.02
  -3   1   3  256.39    9.26
  -3   1   2  140.20    5.64
  -3  -1   2  129.67    5.80
  -3  -1   1  324.87   10.32
  -3   1   1  296.81    9.50
  -3   1   1  279.95    9.44
  -3  -1   1  319.16    9.12
  -3  -1   0  340.75   10.38
  -3   1   0  330.38   10.29
  -3   1   0  311.48   10.23
  -3  -1   0  343.57    9.97
  -3  -1   0  337.21   10.75
  -3  -1  -1    6.32    1.18
  -3   1  -1    4.48    1.13
  -3  -1  -1    5.69    1.16
  -3   1  -1    7.51    1.27
  -3   1  -2   12.04    1.72
  -3  -1  -2    8.81    1.60
  -3  -1  -2   12.88    1.91
  -3   1  -3  116.34    5.70
  -3  -1  -3  111.76    5.70
  -3  -1  -4   31.22    3.07
  -3   1  -4   34.13    3.07
  -3   1  -5   34.98    3.33
   3   1   5   31.15    3.20
   3   1   6  237.94   10.63
   3  -1   6  227.61   10.67
   3  -1   7   25.40    3.50
   3   1   7   25.97    3.47
   3  -1   8   19.67    3.20
   3   1   8   22.52    3.52
   3   1   9  106.28    7.99
  -3  -1  -9  105.94    4.27
  -3   1  -9  100.77    4.18
  -3  -1  -9   97.88    4.28
  -3   1  -9   93.49    4.26
  -3  -1 -10   68.64    3.45
  -3   1 -10   65.99    3.38
  -3  -1 -11    1.68    0.71
  -3   1 -11    2.40    0.74
  -3  -1 -12    4.97    1.11
  -3   1 -12    4.14    0.92
  -3  -1 -12    5.16    0.99
  -3   1 -13   16.70    1.61
  -3   1 -13   19.79    1.84
  -3  -1 -13   16.70    1.68
  -3  -1 -13   20.37    1.83
  -3  -1 -14    6.21    1.08
  -3  -1 -14    3.92    0.84
  -3   1 -14    5.20    0.93
  -3  -1 -14    4.78    0.91
  -3   1 -14    4.81    0.98
  -3   1 -15    0.12    0.44
  -3  -1 -15    0.02    0.39
  -3   1 -15    0.07    0.36
  -3  -1 -15    0.48    0.35
  -3   2  16    0.00    0.37
  -3  -2  16   -0.43    0.43
  -3   2  15   24.98    1.78
  -3  -2  15   21.81    1.79
  -3   2  14    2.21    0.76
  -3  -2  14    1.42    0.86
  -3   2  13   14.49    1.58
  -3  -2  13   15.41    1.75
  -3  -2  12   96.34    4.63
  -3   2  12   99.56    4.53
  -3   2  11   29.96    2.32
  -3  -2  11   30.34    2.44
  -3   2  10    1.25    0.64
   3   2 -10    1.20    0.72
  -3   2   9   21.30    3.42
  -3  -2   9   20.13    3.29
  -3   2   9   22.81    3.48
  -3   2   8   37.33    4.16
  -3  -2   8   40.88    4.40
  -3   2   8   37.55    4.08
  -3  -2   7    0.69    1.35
  -3   2   7    1.61    1.14
  -3   2   7   -0.27    1.02
  -3  -2   6   56.98    4.64
  -3   2   6   55.58    4.47
  -3   2   6   65.45    4.83
  -3   2   5  144.50    7.14
  -3  -2   5  147.57    7.39
  -3   2   5  147.64    7.26
  -3   2   4    2.90    1.02
  -3  -2   4    5.09    1.36
  -3   2   4    7.14    1.55
  -3  -2   3  672.25   16.70
  -3  -2   3  610.27   18.44
  -3   2   3  656.90   17.74
  -3   2   3  673.53   18.75
  -3  -2   2  611.07   18.05
  -3   2   2  672.24   17.27
  -3   2   2  623.93   17.64
  -3   2   1   44.52    2.73
  -3  -2   1   35.18    2.41
  -3  -2   1   46.54    2.80
  -3  -2   1   40.75    3.04
  -3   2   1   41.98    2.80
  -3  -2   0  402.70   11.64
  -3  -2   0  386.99   12.12
  -3  -2   0  379.70   11.53
  -3   2   0  389.86   12.03
  -3   2   0  369.98   11.24
  -3  -2  -1  521.30   15.35
  -3   2  -1  554.48   15.64
  -3  -2  -1  531.99   15.66
  -3   2  -2   33.51    2.76
  -3  -2  -2   37.66    3.01
  -3  -2  -2   30.41    2.75
  -3   2  -3  797.03   22.09
  -3  -2  -3  793.58   22.34
  -3   2  -4  213.87    8.84
  -3   2  -5   53.76    4.14
   3   2   5   48.90    4.00
   3   2   6   15.61    2.43
  -3   2  -6   13.33    2.20
   3  -2   6   11.28    2.23
   3   2   7    3.36    1.50
   3  -2   7    5.14    1.70
   3   2   8   65.93    5.87
   3  -2   8   64.77    6.03
  -3  -2  -9   27.73    2.05
  -3  -2  -9   26.91    1.96
  -3   2  -9   26.59    1.93
   3   2   9   21.93    3.46
  -3   2  -9   23.94    2.00
  -3   2 -10   25.50    2.02
  -3  -2 -10   29.68    2.19
  -3  -2 -11   -0.23    0.73
  -3   2 -11    0.36    0.60
  -3  -2 -12   50.14    2.89
  -3   2 -12   44.22    2.83
  -3  -2 -12   44.31    2.87
  -3   2 -13    2.17    0.88
  -3  -2 -13   -0.25    0.77
  -3   2 -13    0.56    0.66
  -3  -2 -13    0.01    0.55
  -3   2 -14   17.68    1.62
  -3  -2 -14   16.65    1.58
  -3  -2 -14   18.63    1.72
  -3   2 -14   16.24    1.48
  -3  -2 -14   18.56    1.51
  -3  -2 -15   12.80    1.22
  -3   2 -15   12.02    1.12
  -3   2 -15   14.33    1.26
  -3  -3  16   23.01    1.58
  -3   3  15    8.16    1.00
  -3  -3  15   10.20    1.27
  -3   3  14    0.72    0.54
  -3  -3  14    0.26    0.82
  -3   3  13    1.85    0.69
  -3  -3  13    1.68    0.92
  -3   3  12  121.54    4.91
  -3  -3  12   92.94    4.68
  -3   3  11   66.95    3.52
  -3  -3  11   67.46    3.73
  -3   3  10  275.70    8.60
   3   3 -10  254.09    8.59
  -3   3   9    5.79    1.83
  -3  -3   9    6.13    1.94
  -3   3   9    4.14    1.73
  -3  -3   8   18.30    3.12
  -3   3   8   22.25    3.21
  -3   3   8   24.88    3.41
  -3   3   7   64.25    5.15
  -3  -3   7   69.23    5.48
  -3   3   7   70.58    5.33
  -3   3   6  241.53   10.10
  -3  -3   6  232.98   10.35
  -3   3   6  219.05    9.97
  -3   3   5 1085.28   29.80
  -3  -3   5 1066.02   29.97
  -3   3   5 1104.39   29.62
  -3   3   4  422.48   13.92
  -3  -3   4  421.15   14.01
  -3   3   4  442.32   12.81
  -3   3   4  425.84   14.03
  -3  -3   3   62.10    3.94
  -3   3   3   70.94    3.51
  -3   3   3   63.27    4.07
  -3  -3   2  263.03    9.94
  -3   3   2  289.80    8.73
  -3   3   2  285.06    9.61
  -3  -3   1    0.29    0.47
  -3  -3   1    0.12    0.62
  -3   3   1    0.39    0.47
  -3   3   1   -0.84    0.77
  -3  -3   0  175.65    6.74
  -3  -3   0  169.29    7.13
  -3  -3   0  196.42    7.24
  -3   3   0  172.40    6.20
  -3   3   0  176.37    6.21
  -3  -3  -1  286.41   10.21
  -3  -3  -1  315.10   10.28
  -3   3  -1  295.73   10.29
  -3   3  -2 1285.17   32.38
  -3  -3  -2 1233.11   32.27
  -3   3  -3  367.13   12.29
  -3   3  -4  393.64   13.31
  -3   3  -5  253.47   10.15
   3   3   5  241.06   10.00
  -3   3  -6    1.90    0.83
   3  -3   6    3.36    1.35
   3   3   6    2.93    1.27
   3   3   7  104.09    6.86
   3  -3   7   95.42    7.11
   3  -3   8   16.60    2.99
  -3  -3  -9    2.77    0.77
  -3   3  -9    1.71    0.47
  -3  -3 -10    6.18    1.05
  -3   3 -10    5.09    0.94
  -3   3 -11   46.45    2.81
  -3  -3 -11   46.99    2.95
  -3   3 -12    2.10    0.72
  -3  -3 -12    3.01    0.90
  -3   3 -13   19.05    1.68
  -3   3 -13   19.39    1.89
  -3  -3 -13   22.15    1.94
  -3  -3 -13   19.40    1.90
  -3  -3 -14    0.63    0.62
  -3   3 -14   -0.30    0.49
  -3   3 -14    1.13    0.73
  -3  -3 -15    1.23    0.55
  -3   3 -15    0.43    0.45
  -3  -4  16    4.54    0.74
  -3  -4  15    0.65    0.64
  -3   4  14    9.64    1.14
  -3  -4  14    8.67    1.28
  -3   4  13   42.51    2.58
  -3  -4  13   35.60    2.64
  -3   4  12    2.73    0.87
  -3  -4  12    1.26    0.90
  -3   4  11  772.67   19.67
  -3  -4  11  759.39   19.48
  -3  -4  11  719.28   19.97
   3   4 -10   75.21    3.89
  -3  -4  10   81.97    3.77
  -3   4  10   82.73    3.83
  -3  -4   9    2.09    1.51
  -3   4   9    0.36    1.01
  -3   4   9    1.30    1.30
  -3   4   8  128.39    7.88
  -3  -4   8  123.16    8.19
  -3   4   8  131.28    8.19
  -3   4   7  139.55    7.88
  -3   4   7  150.31    8.37
  -3  -4   7  151.91    8.59
  -3   4   6   88.19    5.67
  -3  -4   6   90.55    5.98
  -3   4   6   91.46    6.01
  -3   4   5   97.86    5.65
  -3  -4   5   96.58    5.92
  -3   4   5   93.74    5.84
  -3  -4   4 1326.84   34.71
  -3   4   4 1337.36   35.06
  -3  -4   3    9.45    1.54
  -3   4   3   10.71    1.17
  -3   4   3    7.92    1.60
  -3   4   2  421.69   13.25
  -3   4   2  438.61   11.62
  -3  -4   2  405.55   13.75
  -3   4   1 3424.81   76.75
  -3   4   1 3447.01   78.13
  -3  -4   0  151.25    6.59
  -3  -4   0  141.49    6.52
  -3   4   0  147.08    5.55
  -3  -4  -1  977.50   25.72
  -3  -4  -1  925.41   25.47
  -3   4  -2  274.01   10.10
  -3  -4  -2  272.31   10.02
  -3   4  -3   44.92    3.55
  -3   4  -4   18.32    2.35
   3   4   5  187.58    8.26
  -3   4  -5  182.30    8.47
  -3   4  -6    6.11    1.45
   3  -4   6    4.64    1.61
   3   4   6    7.53    1.55
   3  -4   7    1.42    1.11
   3  -4   8    0.67    1.00
  -3  -4  -9  139.46    5.38
  -3   4  -9  144.92    5.30
  -3   4  -9  138.65    5.44
  -3  -4 -10   73.66    3.72
  -3   4 -10   78.76    3.70
  -3  -4 -11    6.59    1.15
  -3   4 -11    7.55    1.15
  -3  -4 -12   21.68    1.98
  -3  -4 -12   20.42    1.97
  -3   4 -12   21.65    1.86
  -3  -4 -13   -0.34    0.58
  -3  -4 -13    1.52    1.09
  -3   4 -13   -0.29    0.52
  -3   4 -13    0.65    0.80
  -3  -4 -14    6.36    1.03
  -3   4 -14    4.62    0.75
  -3   4 -14    5.37    1.01
  -3  -4 -15   16.87    1.36
  -3   4 -15   19.66    1.43
  -3  -5  16    1.03    0.40
  -3  -5  15    0.28    0.58
  -3  -5  14    3.92    0.91
  -3  -5  13    0.85    0.84
  -3  -5  12  366.03   11.48
  -3  -5  12  389.50   11.12
  -3  -5  11   21.56    2.13
  -3  -5  11   24.03    2.01
  -3  -5  10  116.12    4.75
   3   5 -10  112.92    4.90
  -3   5   9   25.30    3.55
  -3  -5   9   29.87    4.12
  -3   5   9   31.39    4.12
  -3   5   8   -0.42    0.85
  -3   5   8    0.00    0.81
  -3  -5   8    0.50    1.18
  -3   5   7   94.94    6.26
  -3  -5   7  105.95    7.03
  -3   5   7   89.96    6.51
  -3   5   6    9.53    1.78
  -3  -5   6   12.03    2.19
  -3   5   6   12.25    2.30
  -3  -5   5 1470.72   38.47
  -3   5   5 1418.45   38.53
  -3  -5   4  115.64    6.09
  -3   5   4  111.42    6.33
  -3   5   3  387.40   12.81
  -3  -5   3  356.54   12.06
  -3   5   2  228.76    8.76
  -3  -5   2  234.53    9.38
  -3  -5   1  755.77   21.97
  -3   5   1  782.48   20.88
  -3  -5   0  180.05    7.89
  -3  -5   0  196.40    8.03
  -3   5   0  187.85    6.77
  -3  -5  -1   28.34    2.84
  -3  -5  -1   26.45    2.66
  -3   5  -1   30.38    1.94
  -3  -5  -2 3008.29   72.37
  -3  -5  -2 3014.31   71.76
  -3   5  -3 1182.97   31.59
  -3   5  -4  477.42   16.06
   3   5   4  523.55   17.18
  -3   5  -5    2.63    1.19
   3  -5   5    3.53    1.39
   3   5   5    3.11    1.17
  -3   5  -6   98.16    6.13
   3  -5   6   92.64    6.78
   3  -5   7    5.27    1.67
   3  -5   8  464.67   19.20
  -3  -5  -9   83.87    3.95
  -3  -5 -10   64.06    3.44
  -3   5 -10   60.52    3.17
  -3  -5 -11   36.10    2.58
  -3   5 -11   38.33    2.48
  -3  -5 -11   36.98    2.62
  -3  -5 -12   27.13    2.22
  -3   5 -12   31.08    2.19
  -3  -5 -12   25.56    2.24
  -3  -5 -13    7.57    1.20
  -3   5 -13    7.57    1.00
  -3   5 -13    6.77    1.32
  -3  -5 -14    0.77    0.50
  -3   5 -14    2.04    0.81
  -3  -5 -15   24.33    1.57
  -3   5 -15   22.39    1.52
  -3  -6  16    1.59    0.45
  -3  -6  15    2.95    0.74
  -3  -6  14    1.13    0.73
  -3  -6  13   30.02    2.30
  -3  -6  13   29.48    2.08
  -3  -6  12   60.48    3.50
  -3  -6  12   61.85    3.28
  -3  -6  11  555.85   15.53
  -3  -6  11  545.68   15.09
  -3  -6  10   34.20    2.37
  -3  -6   9   15.41    1.54
  -3   6   8    0.66    1.16
  -3  -6   8   -1.19    1.21
  -3  -6   7   17.17    2.78
  -3   6   7   15.59    2.77
  -3  -6   6   64.40    5.10
  -3   6   6   53.69    4.87
  -3  -6   5   47.71    4.04
  -3   6   5   31.52    3.53
  -3   6   4 1990.01   49.92
  -3  -6   4 1946.80   49.01
  -3  -6   3  361.03   11.79
  -3   6   3  333.69   12.22
  -3   6   2    7.60    1.54
  -3  -6   2    7.30    1.66
  -3  -6   1  748.88   21.01
  -3   6   1  662.59   19.28
  -3  -6   0  323.00   11.42
  -3   6   0  322.19   10.13
  -3  -6  -1   22.00    2.61
  -3  -6  -1   24.66    2.60
  -3  -6  -2  242.21    9.54
  -3  -6  -2  243.52   10.16
  -3   6  -3  705.22   21.31
  -3   6  -4   24.85    2.84
   3   6   4   25.04    3.15
  -3   6  -5  111.73    6.54
   3  -6   5  111.79    7.31
   3   6   5  120.01    7.30
   3  -6   6    3.11    1.45
   3  -6   7   77.34    6.63
  -3  -6  -8  115.15    4.80
  -3  -6  -8  114.39    4.69
  -3   6  -8  120.11    4.74
  -3  -6  -9  983.94   24.72
  -3  -6  -9  960.81   24.47
  -3  -6 -10   57.94    3.28
  -3  -6 -10   50.12    3.04
  -3   6 -10   54.96    2.99
  -3  -6 -11   25.23    2.15
  -3  -6 -11   26.75    2.23
  -3   6 -11   27.69    2.05
  -3  -6 -12    4.10    1.25
  -3  -6 -12    1.40    0.77
  -3   6 -12    2.12    0.76
  -3  -6 -13   13.82    1.49
  -3   6 -13   12.73    1.27
  -3   6 -13   14.19    1.59
  -3  -6 -14    0.17    0.57
  -3   6 -14    0.33    0.57
  -3  -6 -15    1.41    0.46
  -3   6 -15    2.48    0.55
  -3  -7  15   15.41    1.31
  -3  -7  14   25.00    1.90
  -3  -7  13    3.14    0.80
  -3  -7  13    2.03    0.78
  -3  -7  12   23.40    2.08
  -3  -7  12   20.16    1.79
  -3  -7  11   -0.07    0.55
  -3  -7  11    0.17    0.71
  -3  -7  10   23.94    2.12
  -3  -7  10   22.98    1.99
  -3  -7   9   29.09    2.17
  -3   7   8    2.95    1.69
  -3  -7   8    2.79    1.56
  -3  -7   7   69.72    5.80
  -3   7   7   64.42    5.79
  -3   7   6   16.88    2.80
  -3  -7   6   21.02    2.80
  -3  -7   5   23.96    2.90
  -3   7   5   20.37    2.83
  -3  -7   4   53.91    3.97
  -3   7   4   45.71    4.14
  -3   7   3  151.53    8.12
  -3  -7   3  165.38    7.00
  -3   7   3  151.89    7.61
  -3  -7   3  171.53    8.42
  -3   7   2  607.92   18.91
  -3   7   2  627.70   19.96
  -3  -7   1  173.06    7.98
  -3   7   1  156.07    6.94
  -3   7   1  155.65    7.69
  -3  -7   0  111.04    6.03
  -3   7   0  100.51    4.93
  -3  -7  -1  253.76   10.94
  -3  -7  -1  290.26   10.76
  -3  -7  -2  241.25   10.43
  -3  -7  -2  236.43    9.67
  -3   7  -3  598.71   19.00
   3   7   3  583.45   20.09
  -3   7  -4  128.52    7.17
   3   7   4  142.43    8.29
   3  -7   5   47.10    4.67
  -3   7  -5   44.29    4.06
   3   7   5   48.83    4.76
   3  -7   6    2.63    1.50
   3  -7   7   10.01    2.45
  -3  -7  -8  184.75    6.79
  -3  -7  -8  193.72    6.67
  -3  -7  -8  200.66    6.55
  -3  -7  -9   81.08    4.03
  -3  -7  -9   79.79    3.92
  -3  -7 -10  314.41    9.92
  -3  -7 -10  302.78    9.69
  -3   7 -10  316.19    9.45
  -3  -7 -11    3.37    0.90
  -3  -7 -11    4.41    1.16
  -3   7 -11    3.10    0.78
  -3  -7 -12   -0.31    0.67
  -3   7 -12    0.87    0.51
  -3  -7 -13    3.10    0.87
  -3   7 -13    2.50    0.88
  -3  -7 -14   25.34    1.78
  -3   7 -14   26.67    1.79
  -3  -8  15   12.74    1.09
  -3  -8  14    4.31    0.77
  -3  -8  14    4.97    0.86
  -3  -8  13    5.69    1.05
  -3  -8  13    5.70    1.04
  -3  -8  12  186.77    6.70
  -3  -8  12  174.55    6.39
  -3  -8  11   18.45    1.82
  -3  -8  11   12.35    1.50
  -3  -8  10    1.68    0.77
  -3  -8  10    1.20    0.63
  -3  -8   9    0.48    0.51
  -3  -8   9    2.48    0.83
  -3  -8   8    5.04    0.98
  -3   8   7  318.31   14.60
  -3   8   6   27.06    3.61
  -3   8   5   65.14    5.35
  -3   8   4  291.41   12.18
  -3   8   4  296.67   12.76
  -3  -8   3   91.03    6.03
  -3   8   3   92.13    6.19
  -3   8   3   78.35    5.45
  -3   8   2  240.89   10.76
  -3   8   2  241.53   10.05
  -3   8   1   62.41    4.84
  -3   8   1   70.01    4.54
  -3  -8   0   71.31    5.36
  -3  -8   0   82.32    5.27
  -3   8   0   71.16    5.02
  -3  -8  -1  388.24   15.11
  -3  -8  -1  442.41   14.61
  -3  -8  -2  120.27    7.37
  -3  -8  -2  142.43    7.10
   3   8   3  114.91    7.69
   3   8   4   34.47    4.11
   3  -8   4   32.23    3.68
  -3   8  -4   33.68    3.62
   3  -8   5  119.82    7.81
   3   8   5  129.95    8.44
   3  -8   6   31.64    4.12
  -3  -8  -7    5.36    0.90
  -3  -8  -7    4.68    0.84
  -3  -8  -8   62.35    3.44
  -3  -8  -8   58.50    3.23
  -3  -8  -8   62.69    3.19
  -3  -8  -9  241.26    8.23
  -3  -8  -9  241.22    7.99
  -3  -8 -10   11.71    1.58
  -3  -8 -10   14.53    1.79
  -3   8 -10   13.55    1.42
  -3  -8 -11   13.44    1.63
  -3   8 -11   15.45    1.47
  -3  -8 -12    2.64    0.88
  -3  -8 -13   10.02    1.25
  -3   8 -13    9.36    1.21
  -3  -8 -14    0.88    0.45
  -3   8 -14    2.13    0.58
  -3  -9  15    2.06    0.43
  -3  -9  14    0.98    0.45
  -3  -9  14    1.15    0.51
  -3  -9  13    1.63    0.71
  -3  -9  13    2.07    0.68
  -3  -9  12   79.27    3.70
  -3  -9  12   65.17    3.45
  -3  -9  11    1.56    0.65
  -3  -9  11    2.27    0.83
  -3  -9  10   18.15    1.76
  -3  -9  10   16.63    1.76
  -3  -9   9  128.46    5.29
  -3  -9   8    0.82    0.68
  -3   9   7    7.14    2.07
  -3   9   6  167.78    9.75
  -3   9   5   15.24    2.85
  -3  -9   4   35.14    3.94
  -3   9   4   26.39    3.40
  -3   9   4   30.51    3.84
  -3   9   3    3.57    1.31
  -3  -9   3    4.76    1.42
  -3   9   3    4.33    1.37
  -3   9   2   12.32    2.33
  -3  -9   2   14.20    2.32
  -3   9   2   13.61    2.16
  -3  -9   1  134.03    7.26
  -3   9   1  114.49    6.28
  -3   9   1  113.87    6.97
  -3  -9   0   45.27    4.46
  -3  -9   0   46.96    4.06
  -3   9   0   41.26    3.98
  -3  -9  -1  920.70   29.11
  -3   9  -1  958.51   28.01
  -3  -9  -2    7.22    1.85
   3   9   2    5.21    1.82
  -3  -9  -2    9.56    1.78
   3   9   3    9.83    2.47
  -3   9  -4   52.07    4.78
   3  -9   4   56.77    5.10
   3   9   4   60.38    5.79
   3   9   5   19.34    3.36
   3  -9   5   14.85    2.85
   3  -9   6    6.98    2.11
  -3  -9  -7   92.98    4.32
  -3  -9  -7   95.46    4.13
  -3  -9  -7   95.22    4.12
  -3  -9  -8   36.96    2.61
  -3  -9  -8   36.27    2.49
  -3  -9  -8   38.29    2.44
  -3  -9  -9  127.72    5.45
  -3  -9  -9  137.64    5.19
  -3  -9 -10   59.79    3.44
  -3   9 -10   60.88    3.08
  -3  -9 -11   44.75    2.89
  -3   9 -12    8.01    1.12
  -3  -9 -12    7.92    1.29
   3  -9  13   22.03    1.54
  -3   9 -13   19.67    1.61
  -3  -9 -13   19.02    1.63
  -3  -9 -14   -1.00    0.54
  -3   9 -14    0.68    0.47
  -3 -10  14    3.91    0.70
  -3 -10  14    5.14    0.71
  -3 -10  13    0.49    0.50
  -3 -10  13    1.04    0.68
  -3 -10  12   45.94    2.60
  -3 -10  12   43.71    2.66
  -3 -10  11    1.75    0.77
  -3 -10  10    5.87    1.18
  -3 -10   9   65.62    3.55
   3 -10  -8  220.00    7.45
  -3 -10   8  205.43    7.31
   3 -10  -7  172.88    6.34
  -3 -10   7  167.49    6.20
  -3  10   6   13.20    2.78
  -3  10   5  153.90    9.23
  -3  10   4  106.46    7.26
  -3  10   4  110.95    7.83
  -3 -10   3   99.20    6.62
  -3  10   3   80.56    6.35
  -3  10   3   81.25    5.96
  -3  10   2  141.04    7.89
  -3  10   2  146.57    8.67
  -3 -10   1    9.10    1.87
  -3  10   1    9.03    1.98
  -3 -10   0   29.16    3.74
  -3 -10   0   35.87    3.59
   3  10   0   31.57    4.12
  -3  10   0   27.45    3.37
  -3 -10  -1  103.30    7.24
   3  10   1   93.37    7.17
  -3  10  -1   97.75    6.39
  -3 -10  -2  482.30   18.28
   3  10   2  489.28   19.32
   3  10   3   21.99    3.49
  -3  10  -4   51.14    4.72
   3  10   4   53.87    5.72
   3  10   5   22.85    3.73
  -3 -10  -6    9.45    1.22
  -3 -10  -6    8.71    1.25
  -3 -10  -7    8.88    1.18
  -3 -10  -7    9.21    1.30
  -3 -10  -8   54.81    3.25
  -3 -10  -8   53.66    3.00
  -3 -10  -9   30.45    2.44
  -3 -10  -9   34.15    2.29
  -3 -10 -10   21.48    2.04
  -3 -10 -11   20.67    1.97
  -3 -10 -12    2.73    0.81
  -3  10 -12    4.50    0.93
  -3 -10 -13   -0.32    0.57
   3 -10  13    0.58    0.44
  -3  10 -13   -0.34    0.52
  -3 -10 -14   -0.45    0.43
  -3 -11  14   25.88    1.54
  -3 -11  13   26.05    1.78
  -3 -11  12   77.90    3.60
  -3 -11  11   -0.09    0.75
  -3 -11  10  145.93    5.73
  -3 -11   9   33.28    2.44
   3 -11  -8   71.54    3.68
  -3 -11   8   62.22    3.50
   3 -11  -7   17.54    1.74
  -3 -11   7   15.91    1.69
   3 -11  -6  164.28    6.24
  -3 -11   6  171.74    6.19
  -3 -11   5  179.40   10.28
  -3  11   5  151.76    9.54
  -3  11   4   12.91    2.74
   3  11  -4    9.76    2.24
  -3 -11   4   10.91    2.38
  -3  11   4    8.78    2.14
  -3  11   3    3.51    1.28
  -3  11   3    4.59    1.62
  -3 -11   3    6.46    1.71
   3  11  -3    3.47    1.34
   3  11  -2  586.80   21.48
  -3  11   2  523.90   19.91
  -3 -11   1   96.55    7.19
   3  11  -1   97.48    7.54
  -3  11   1   79.26    6.33
  -3 -11   0   31.69    3.99
   3  11   0   30.13    4.18
  -3  11   0   27.58    3.54
  -3 -11  -1   78.78    6.58
   3  11   1   82.05    7.01
  -3 -11  -2  229.11   11.93
   3  11   2  228.61   12.57
   3  11   3   18.83    3.42
   3  11   4   -0.07    1.32
  -3 -11  -5    1.68    0.58
  -3 -11  -5    2.67    0.69
  -3 -11  -6   15.68    1.76
  -3 -11  -6   13.37    1.53
  -3 -11  -7   13.80    1.57
  -3 -11  -7   14.07    1.52
  -3 -11  -8   46.12    2.93
  -3 -11  -8   44.09    2.73
  -3 -11  -9   38.15    2.69
  -3 -11  -9   37.33    2.42
  -3 -11 -10    0.73    0.72
  -3 -11 -11   10.05    1.31
  -3  11 -11   10.73    1.23
  -3  11 -12    8.60    1.04
  -3 -11 -12    7.04    0.99
   3 -11  13   12.34    1.04
  -3 -11 -13    9.32    1.02
  -3  11 -13   10.29    0.92
  -3 -12  13    0.78    0.52
  -3 -12  12   10.13    1.28
  -3 -12  11   24.52    2.00
  -3 -12  10   40.24    2.67
   3 -12  -9   23.85    2.01
  -3 -12   9   17.42    1.81
  -3 -12   8    0.27    0.67
   3 -12  -8    0.25    0.64
   3 -12  -7   -0.04    0.71
  -3 -12   7    0.07    0.58
  -3 -12   6    7.40    1.15
   3 -12  -6    7.26    1.25
   3 -12  -5   48.64    3.00
  -3 -12   5   54.17    2.98
   3 -12  -4   34.45    2.44
  -3  12   4   29.29    3.92
   3  12  -4   34.37    4.61
  -3  12   3   13.79    2.75
   3  12  -3   16.73    3.13
  -3  12   3   12.98    2.48
   3  12  -2   86.71    7.30
  -3  12   2   75.64    6.59
  -3 -12   1    6.35    1.89
  -3  12   1    4.15    1.60
  -3 -12   0    7.88    2.18
   3  12   0    6.85    2.42
  -3  12   0    6.99    1.84
   3  12   1    5.27    1.66
  -3 -12  -1    9.63    2.35
  -3 -12  -2   15.10    2.90
   3  12   2   15.17    3.07
  -3 -12  -3    0.73    0.44
  -3 -12  -3    1.02    0.51
  -3 -12  -4    0.79    0.60
  -3 -12  -4    0.50    0.50
  -3 -12  -4    1.93    0.76
  -3 -12  -5   11.78    1.47
  -3 -12  -5   11.12    1.35
  -3 -12  -6    2.48    0.69
  -3 -12  -6    1.99    0.63
  -3 -12  -7    4.06    0.96
  -3 -12  -7    3.49    0.89
  -3 -12  -8   -0.35    0.66
  -3 -12  -8    0.73    0.78
  -3 -12  -9   21.73    1.98
  -3 -12  -9   19.87    1.74
  -3 -12 -10    9.43    1.35
  -3 -12 -11   86.33    3.84
  -3 -12 -12   19.41    1.54
  -3 -12 -13    0.99    0.41
  -3 -13  13    3.58    0.63
  -3 -13  12   31.56    2.02
  -3 -13  11    0.95    0.70
  -3 -13  10   14.40    1.58
  -3 -13   9    1.36    0.65
   3 -13  -9    1.21    0.81
   3 -13  -8   68.89    3.65
  -3 -13   8   64.22    3.47
   3 -13  -7   50.18    3.10
  -3 -13   7   48.59    2.93
  -3 -13   6    6.47    1.10
   3 -13  -6    7.33    1.15
   3 -13  -5   16.64    1.78
  -3 -13   5   22.21    1.86
   3 -13  -4   18.81    1.81
   3 -13  -3  139.88    5.57
   3 -13  -2   62.11    3.34
  -3 -13   1   84.45    3.87
   3 -13  -1   81.77    3.88
  -3  13   1   72.07    6.54
  -3 -13   0   21.45    1.80
   3 -13   0   18.83    1.71
  -3 -13   0   20.97    1.74
  -3 -13  -1    3.04    0.73
  -3 -13  -1    4.45    0.87
  -3 -13  -2  167.72    6.19
  -3 -13  -2  171.92    6.11
  -3 -13  -3   20.23    1.86
  -3 -13  -3   24.95    1.97
  -3 -13  -4   61.88    3.37
  -3 -13  -4   57.91    3.26
  -3 -13  -5    6.39    1.13
  -3 -13  -5    6.38    1.11
  -3 -13  -6    2.62    0.65
  -3 -13  -6    2.45    0.85
  -3 -13  -7    1.95    0.79
  -3 -13  -7    1.13    0.68
  -3 -13  -8   26.45    2.20
  -3 -13  -8   27.28    2.12
  -3 -13  -9   13.30    1.50
  -3 -13  -9   14.55    1.47
  -3 -13 -10   -0.13    0.73
  -3 -13 -11    8.54    1.07
  -3 -13 -12   27.31    1.69
   3 -13  12   26.86    1.64
  -3 -14  13    7.00    0.74
  -3 -14  12   11.06    1.09
  -3 -14  11   11.17    1.32
  -3 -14  10   27.32    2.02
  -3 -14   9    1.75    0.81
   3 -14  -9    1.60    0.78
   3 -14  -8  136.26    5.37
  -3 -14   8  123.75    5.15
   3 -14  -7   60.24    3.42
  -3 -14   7   59.90    3.28
  -3 -14   6   -0.11    0.60
   3 -14  -6    0.06    0.68
   3 -14  -5   36.05    2.60
  -3 -14   5   39.79    2.56
   3 -14  -4  163.45    6.27
   3 -14  -3   23.00    2.02
   3 -14  -2   86.54    4.13
  -3 -14   1  161.21    5.76
   3 -14  -1  154.41    5.93
  -3 -14   0    9.22    1.21
  -3 -14   0    8.01    1.23
   3 -14   0    7.75    1.18
  -3 -14  -1   55.03    3.06
  -3 -14  -1   53.26    3.08
  -3 -14  -2   12.30    1.40
  -3 -14  -2   11.30    1.42
  -3 -14  -3   24.41    2.05
  -3 -14  -3   24.21    2.01
  -3 -14  -4   30.72    2.33
  -3 -14  -4   30.15    2.31
  -3 -14  -4   31.59    2.25
  -3 -14  -5    3.46    0.82
  -3 -14  -5    4.00    0.98
  -3 -14  -6    3.41    0.85
  -3 -14  -6    2.80    0.90
  -3 -14  -7    7.43    1.18
  -3 -14  -7    6.09    1.14
  -3 -14  -8    0.59    0.53
  -3 -14  -8    0.67    0.68
  -3 -14  -9   10.46    1.19
  -3 -14  -9    9.39    1.27
  -3 -14 -10   16.45    1.53
  -3 -14 -11    0.20    0.44
  -3 -14 -12    3.02    0.57
   3 -14  12    2.13    0.51
  -3 -15  12    1.76    0.53
  -3 -15  11   27.94    1.80
  -3 -15  10   12.34    1.32
  -3 -15   9    7.10    1.07
   3 -15  -9    6.84    1.04
  -3 -15   8   -0.33    0.65
   3 -15  -8    0.08    0.70
   3 -15  -7   17.67    1.78
  -3 -15   7   18.33    1.69
   3 -15  -6   51.73    3.11
  -3 -15   6   53.36    3.00
   3 -15  -5   98.80    4.54
   3 -15  -4    1.10    0.78
   3 -15  -3  102.42    4.66
   3 -15  -2  187.14    6.84
  -3 -15   1    1.65    0.69
   3 -15  -1    2.22    0.81
  -3 -15   0    4.15    0.91
  -3 -15   0    3.84    0.92
   3 -15   0    4.65    0.89
  -3 -15  -1    1.32    0.71
  -3 -15  -1   -0.73    0.76
  -3 -15  -2    8.33    1.22
  -3 -15  -2    9.72    1.35
  -3 -15  -3    6.62    1.16
  -3 -15  -3    8.40    1.28
  -3 -15  -4   42.23    2.72
  -3 -15  -4   39.30    2.69
  -3 -15  -4   43.28    2.66
  -3 -15  -5  121.25    5.11
  -3 -15  -5  125.56    5.10
  -3 -15  -6    2.22    0.68
  -3 -15  -6    1.59    0.89
  -3 -15  -7    2.39    0.78
  -3 -15  -7    2.96    0.89
  -3 -15  -8   18.38    1.74
  -3 -15  -8   20.69    1.74
  -3 -15  -9   19.78    1.66
  -3 -15  -9   19.45    1.56
  -3 -15 -10   12.67    1.27
  -3 -15 -11    1.67    0.55
   3 -15  11    0.72    0.43
  -3 -16  11   14.86    1.17
  -3 -16  10    5.54    0.87
   3 -16  -9   23.62    1.71
  -3 -16   9   25.48    1.82
   3 -16  -8   -0.29    0.61
  -3 -16   8    0.43    0.51
   3 -16  -7    1.19    0.65
  -3 -16   7    1.75    0.65
   3 -16  -6   39.25    2.66
  -3 -16   6   41.89    2.52
   3 -16  -5    1.33    0.89
   3 -16  -4   16.67    1.75
   3 -16  -3   32.94    2.45
   3 -16  -2   87.27    4.18
  -3 -16   1    1.01    0.48
   3 -16  -1    0.62    0.68
   3 -16   0  183.37    6.57
  -3 -16   0  183.13    6.48
  -3 -16  -1    5.32    0.98
  -3 -16  -1    6.89    1.12
  -3 -16  -2   12.12    1.48
  -3 -16  -2   16.10    1.68
  -3 -16  -3    1.10    0.57
  -3 -16  -3    1.01    0.63
  -3 -16  -3    1.66    0.86
  -3 -16  -4    1.02    0.75
  -3 -16  -4    1.43    0.67
  -3 -16  -4    0.06    0.69
  -3 -16  -5   -0.40    0.65
  -3 -16  -5    2.20    0.97
  -3 -16  -6   14.19    1.50
  -3 -16  -6   14.29    1.59
  -3 -16  -7    7.83    1.15
  -3 -16  -7    7.25    1.22
  -3 -16  -8   33.83    2.23
  -3 -16  -8   36.86    2.19
  -3 -16  -9    0.27    0.42
  -3 -16  -9    1.25    0.65
  -3 -16 -10    9.27    0.96
   3 -16  10    8.93    1.00
  -3 -17  10   25.58    1.52
  -3 -17   9    1.04    0.52
   3 -17  -9    0.49    0.43
  -3 -17   8    6.99    0.96
   3 -17  -8    5.53    0.97
   3 -17  -7   39.42    2.27
   3 -17  -7   37.28    2.43
  -3 -17   7   38.45    2.25
   3 -17  -6   33.35    2.37
   3 -17  -5   31.96    2.39
   3 -17  -4   66.94    3.57
   3 -17  -3   19.57    1.88
   3 -17  -2   43.61    2.76
  -3 -17   1    7.11    1.05
   3 -17  -1    5.09    1.05
  -3 -17   0    5.58    1.03
   3 -17   0    5.09    0.99
  -3 -17  -1  101.64    4.38
  -3 -17  -2   18.26    1.80
  -3 -17  -2   19.00    1.77
  -3 -17  -3   28.93    2.10
  -3 -17  -3   26.51    2.18
  -3 -17  -3   28.30    2.15
  -3 -17  -4   18.55    1.81
  -3 -17  -4   16.97    1.66
  -3 -17  -5   26.92    2.10
  -3 -17  -5   24.58    2.00
  -3 -17  -6   16.35    1.62
  -3 -17  -6   16.44    1.56
  -3 -17  -7    3.28    0.80
  -3 -17  -7    3.49    0.86
  -3 -17  -8    2.45    0.64
  -3 -17  -8    2.38    0.70
  -3 -17  -9   33.82    1.86
   3 -17   9   32.19    1.82
   3 -18  -9   14.43    1.10
  -3 -18   9   14.79    1.07
  -3 -18   8    4.05    0.63
   3 -18  -8    4.04    0.72
   3 -18  -7   25.46    1.67
   3 -18  -7   26.73    1.88
   3 -18  -6    4.86    1.04
   3 -18  -5    8.09    1.29
   3 -18  -4    0.45    0.75
   3 -18  -3  266.17    8.41
   3 -18  -2    3.95    0.98
  -3 -18   1    1.08    0.56
   3 -18  -1   -0.31    0.58
   3 -18   0   18.39    1.63
  -3 -18   0   18.18    1.60
  -3 -18  -1    5.83    1.00
  -3 -18  -2    8.79    1.19
  -3 -18  -2    7.84    1.18
  -3 -18  -3    0.96    0.74
  -3 -18  -3    0.61    0.50
  -3 -18  -4   20.20    1.78
  -3 -18  -4   20.86    1.80
  -3 -18  -5    0.96    0.78
  -3 -18  -5    1.29    0.69
  -3 -18  -6    0.71    0.58
  -3 -18  -6    1.00    0.61
  -3 -18  -7    1.95    0.58
  -3 -18  -7    2.65    0.69
  -3 -18  -8   -0.08    0.39
  -3 -18  -8   -0.49    0.47
   3 -18   8    0.41    0.40
   3 -19  -8    0.35    0.36
   3 -19  -7    1.79    0.56
   3 -19  -7    1.24    0.42
   3 -19  -6    6.54    1.00
   3 -19  -6    6.56    0.91
   3 -19  -5  155.90    5.42
   3 -19  -4    2.06    0.77
   3 -19  -3   20.65    1.73
   3 -19  -2    1.55    0.65
   3 -19  -1   -0.04    0.49
   3 -19   0    0.84    0.47
  -3 -19   0    0.75    0.50
  -3 -19  -1   34.22    2.15
  -3 -19  -2    0.48    0.59
  -3 -19  -2   -0.76    0.59
  -3 -19  -3    2.06    0.75
  -3 -19  -3    1.56    0.58
  -3 -19  -4  102.02    4.03
  -3 -19  -5   11.55    1.20
  -3 -19  -6    2.83    0.68
  -3 -19  -7    1.65    0.49
   3 -20  -7   -0.14    0.38
   3 -20  -6   19.05    1.28
   3 -20  -6   20.98    1.46
   3 -20  -5   11.92    1.10
   3 -20  -5   10.84    1.16
   3 -20  -4   13.44    1.28
   3 -20  -3   25.12    1.75
   3 -20  -2    2.84    0.69
   3 -20  -1    8.17    1.02
  -3 -20   0   10.54    1.06
   3 -20   0    9.39    0.99
  -3 -20  -1   57.98    2.73
  -3 -20  -1   56.71    2.66
  -3 -20  -2    1.36    0.57
  -3 -20  -2    0.43    0.43
  -3 -20  -3   26.89    1.72
  -3 -20  -4   47.95    2.31
  -3 -20  -5    4.62    0.75
  -3 -20  -6   -0.52    0.39
   3 -21  -5    5.24    0.64
   3 -21  -5    5.20    0.71
   3 -21  -4    1.42    0.45
   3 -21  -4    1.95    0.56
   3 -21  -3    1.07    0.50
   3 -21  -2    1.02    0.44
  -3 -21   1    0.86    0.47
   3 -21  -1   -0.13    0.32
  -3 -21   0    1.31    0.46
  -3 -21  -1   15.96    1.18
  -3 -21  -1   15.88    1.15
  -3 -21  -2   13.50    1.07
  -3 -21  -3    0.30    0.34
  -3 -21  -4   21.44    1.31
   3 -22  -2    2.04    0.48
   3 -22  -1   15.25    1.07
  -4   0  16    0.40    0.41
  -4   0  15   -0.40    0.53
  -4   0  14    9.52    1.29
  -4   0  13    0.12    0.67
  -4   0  12  306.26    9.75
  -4   0  11    0.61    0.71
  -4   0  10   60.70    3.40
  -4   0   9   -0.04    1.07
  -4   0   8    5.87    1.78
  -4   0   7    0.24    0.84
  -4   0   6   44.45    4.31
  -4   0   5    0.27    1.02
  -4   0   4  681.08   18.47
  -4   0   4  674.40   20.18
  -4   0   3    0.08    0.79
  -4   0   3   -0.46    0.59
  -4   0   2    5.13    1.38
  -4   0   2    2.87    0.91
  -4   0   1    0.18    0.64
  -4   0   1   -0.25    0.74
  -4   0   0  903.84   24.41
  -4   0   0  898.51   24.52
  -4   0  -1   55.97    4.54
  -4   0  -1   36.57    3.94
  -4   0  -2  776.66   22.49
  -4   0  -3   -0.55    1.12
  -4   0  -4  193.13    9.09
  -4   0  -5   -0.03    0.99
   4   0   6   38.05    4.27
   4   0   7    0.04    0.99
  -4   0  -8   49.16    2.69
   4   0   8   49.57    5.47
  -4   0  -8   50.12    2.86
  -4   0  -9   -0.50    0.55
  -4   0  -9   -0.30    0.49
  -4   0 -10   43.66    2.70
  -4   0 -11    0.43    0.82
  -4   0 -12    6.04    1.07
  -4   0 -13    0.61    0.57
  -4   0 -13   -1.03    0.93
  -4   0 -13   -0.45    0.63
  -4   0 -14   11.95    1.15
  -4   0 -14   11.01    1.24
  -4   0 -14   12.05    1.19
  -4   1  16   32.61    1.74
  -4  -1  16   33.55    1.84
  -4   1  15    1.74    0.56
  -4  -1  15    2.07    0.66
  -4   1  14    0.73    0.63
  -4  -1  14   -0.83    0.81
  -4   1  13   53.62    3.10
  -4  -1  13   48.52    3.06
  -4   1  12    3.26    1.00
  -4  -1  12    2.09    0.86
  -4   1  11    4.31    1.04
  -4  -1  11    5.25    1.08
  -4   1  10 2265.32   52.38
  -4  -1  10 2176.06   52.42
  -4   1   9   52.80    5.43
  -4  -1   9   49.06    5.32
  -4   1   8   -1.98    1.67
  -4  -1   8    0.65    0.94
  -4   1   7   66.50    5.52
  -4  -1   7   63.91    5.45
  -4   1   6  230.31   10.57
  -4  -1   6  227.42   10.57
  -4  -1   5   21.40    2.84
  -4   1   5   25.32    3.08
  -4   1   5   28.63    2.92
  -4   1   4  136.14    5.92
  -4  -1   4  130.58    6.92
  -4  -1   4  124.74    6.75
  -4   1   4  127.51    6.42
  -4   1   3   38.12    2.96
  -4  -1   3   42.80    2.63
  -4  -1   3   35.54    2.67
  -4   1   3   40.45    3.26
  -4  -1   3   35.95    3.28
  -4  -1   2  291.23   10.06
  -4   1   2  298.13   10.35
  -4  -1   2  324.57    9.59
  -4  -1   2  300.42   11.19
  -4   1   2  307.69   10.67
  -4  -1   1   16.99    1.94
  -4   1   1   15.14    1.91
  -4  -1   1   17.63    2.24
  -4   1   1   20.10    2.19
  -4   1   0  212.57    8.44
  -4  -1   0  226.82    8.74
  -4   1   0  231.55    8.83
  -4  -1   0  237.54    9.13
  -4   1  -1    3.90    1.08
  -4   1  -1    1.03    1.94
  -4   1  -2   10.89    2.02
  -4  -1  -2    9.56    1.74
  -4  -1  -2    7.79    1.60
  -4   1  -3  808.04   23.31
  -4  -1  -3  762.45   22.95
  -4  -1  -4   51.27    4.34
  -4   1  -4   49.08    4.23
  -4   1  -5   41.46    4.13
   4   1   6   65.09    5.62
   4  -1   6   61.91    5.61
  -4   1  -6   67.05    5.51
   4   1   7    5.68    1.86
   4  -1   7    5.93    1.93
   4   1   8    5.31    2.07
  -4  -1  -8    6.61    0.95
  -4   1  -8    6.60    0.91
  -4  -1  -8    5.88    0.96
  -4   1  -8    5.13    0.97
  -4  -1  -9    3.17    0.81
  -4   1  -9    2.75    0.78
  -4  -1  -9    2.72    0.88
  -4   1  -9    3.01    0.78
  -4  -1 -10  410.06   11.89
  -4   1 -10  410.15   11.84
  -4  -1 -11   16.15    1.76
  -4   1 -11   15.48    1.69
  -4  -1 -12   13.51    1.60
  -4   1 -12   14.24    1.59
  -4  -1 -13    3.25    0.76
  -4  -1 -13    4.37    1.05
  -4   1 -13    3.76    0.85
  -4  -1 -13    3.96    0.79
  -4   1 -13    5.48    1.02
  -4   1 -14   -0.75    0.60
  -4  -1 -14   -0.01    0.46
  -4   1 -14    0.37    0.44
  -4  -1 -14    0.60    0.71
  -4   1 -14   -0.66    0.62
  -4  -1 -14   -0.57    0.48
  -4   2  16    0.28    0.31
  -4  -2  16    0.34    0.43
  -4  -2  15   20.91    1.65
  -4   2  15   22.85    1.66
  -4  -2  14   37.08    2.53
  -4   2  14   42.46    2.50
  -4   2  13   25.84    2.06
  -4  -2  13   22.34    2.05
  -4  -2  12   28.12    2.34
  -4   2  12   34.67    2.47
  -4   2  11    4.01    0.91
  -4  -2  11    2.65    0.85
  -4   2  10   93.54    4.26
  -4  -2  10   83.78    4.20
  -4   2   9  170.63   10.22
  -4  -2   9  160.73   10.10
  -4   2   8   35.69    4.31
  -4  -2   8   36.25    4.34
  -4   2   7   43.51    4.42
  -4  -2   7   38.31    4.26
  -4   2   6   63.54    5.09
  -4   2   6   63.83    5.13
  -4  -2   6   59.65    5.00
  -4  -2   5   89.56    5.88
  -4   2   5   98.50    5.53
  -4   2   5   85.58    5.78
  -4  -2   4  620.29   19.66
  -4  -2   4  595.42   19.57
  -4   2   4  642.04   19.71
  -4  -2   3  273.00    8.97
  -4  -2   3  282.12    9.30
  -4   2   3  267.22    9.73
  -4  -2   2   28.64    2.54
  -4   2   2   30.61    2.83
  -4   2   2   25.21    2.38
  -4  -2   2   23.24    2.64
  -4  -2   2   33.46    2.62
  -4  -2   1   43.40    3.20
  -4   2   1   48.22    3.48
  -4  -2   1   49.81    3.29
  -4  -2   1   43.88    3.65
  -4   2   1   47.16    3.27
  -4  -2   0    7.12    1.93
  -4   2   0    7.31    1.56
  -4  -2   0    7.68    2.06
  -4   2   0    5.89    1.36
  -4   2  -1    2.04    1.02
  -4  -2  -1    2.43    1.12
  -4  -2  -2 1157.25   30.65
  -4   2  -2 1128.25   30.53
  -4  -2  -2 1104.46   30.44
  -4  -2  -3  199.99    9.04
  -4   2  -3  201.65    8.98
  -4   2  -4  239.61   10.43
  -4   2  -5   41.15    4.12
  -4   2  -6   58.14    5.02
   4   2   6   51.69    4.89
   4  -2   6   50.41    5.21
   4  -2   7   23.87    3.72
   4   2   7   21.98    3.35
  -4  -2  -8   20.18    1.66
  -4  -2  -8   21.68    1.81
  -4   2  -8   21.17    1.82
   4   2   8   20.87    3.32
  -4  -2  -9   15.50    1.58
  -4   2  -9   16.53    1.57
  -4  -2  -9   15.96    1.63
  -4   2  -9   17.06    1.73
  -4  -2 -10  172.99    6.25
  -4   2 -10  161.68    6.02
  -4   2 -11  189.83    6.71
  -4  -2 -11  187.06    6.79
  -4  -2 -12    0.70    0.60
  -4  -2 -12    0.03    0.52
  -4  -2 -12   -0.08    0.98
  -4   2 -12    0.38    0.71
  -4  -2 -13   38.05    2.38
  -4  -2 -13   32.84    2.30
  -4   2 -13   36.47    2.33
  -4   2 -13   37.27    2.42
  -4  -2 -14    2.93    0.67
  -4  -2 -14    2.78    0.89
  -4   2 -14    1.60    0.52
  -4   2 -14    2.43    0.70
  -4  -3  16   14.62    1.19
  -4   3  15    1.70    0.55
  -4  -3  15   -0.01    0.57
  -4   3  14    6.34    1.01
  -4  -3  14    6.03    1.13
  -4  -3  13   58.13    3.38
  -4   3  13   70.56    3.46
  -4   3  12   63.05    3.38
  -4  -3  12   51.47    3.22
  -4   3  11   17.52    1.73
  -4  -3  11   14.56    1.70
  -4  -3  10  243.30    8.36
  -4  -3  10  256.96    8.08
  -4   3  10  256.03    8.30
  -4  -3   9   75.59    3.78
  -4   3   9   69.29    6.38
  -4   3   8   -0.65    1.09
  -4  -3   8   -0.33    1.01
  -4   3   8    1.27    1.07
  -4   3   7   32.14    3.92
  -4  -3   7   29.78    3.74
  -4   3   7   31.56    3.90
  -4   3   6    4.90    1.52
  -4  -3   6    7.07    1.76
  -4  -3   5  249.02   10.77
  -4   3   5  253.92   10.91
  -4  -3   4   56.06    4.61
  -4  -3   4   49.30    4.20
  -4   3   4   68.84    4.16
  -4   3   4   63.77    4.82
  -4  -3   3  228.07    9.76
  -4   3   3  242.63    8.61
  -4   3   3  227.72    9.43
  -4  -3   2   55.05    3.58
  -4  -3   2   60.25    3.90
  -4  -3   2   56.93    4.34
  -4   3   2   63.52    3.73
  -4   3   2   54.11    3.87
  -4  -3   1   29.22    2.69
  -4  -3   1   29.05    2.65
  -4   3   1   28.56    2.42
  -4  -3   1   29.30    3.03
  -4  -3   0    2.65    1.26
  -4  -3   0   -0.66    0.67
  -4   3   0   -0.12    1.03
  -4  -3   0    0.53    0.74
  -4   3   0    0.58    0.63
  -4   3  -1   53.72    4.05
  -4  -3  -1   52.37    3.94
  -4  -3  -1   45.37    3.79
  -4   3  -2  405.86   13.93
  -4  -3  -2  393.48   13.88
  -4   3  -3  487.60   16.30
  -4   3  -4    0.13    0.93
  -4   3  -5   24.01    3.24
   4   3   5   21.78    2.92
   4  -3   6    1.35    1.37
   4   3   6    0.99    1.00
  -4   3  -6    0.32    1.08
   4  -3   7    2.76    1.46
  -4  -3  -8    2.18    0.59
  -4  -3  -8    1.51    0.51
  -4  -3  -8    2.05    0.65
  -4   3  -8    0.77    0.50
  -4  -3  -9  116.93    4.83
  -4   3  -9  120.72    4.79
  -4  -3  -9  120.04    4.92
  -4   3  -9  115.97    4.95
  -4  -3 -10  247.60    8.29
  -4   3 -10  256.38    8.17
  -4  -3 -11   19.55    1.90
  -4   3 -11   19.99    1.79
  -4  -3 -12   72.03    3.59
  -4  -3 -12   69.82    3.62
  -4   3 -12   69.28    3.50
  -4  -3 -13   -0.13    0.48
  -4  -3 -13    1.00    0.90
  -4   3 -13    0.50    0.59
  -4   3 -13    1.43    0.86
  -4  -3 -14    8.55    1.00
  -4   3 -14    6.94    0.89
  -4   3 -14    8.93    1.09
  -4  -4  16    0.71    0.38
  -4  -4  15    0.21    0.59
  -4   4  14   16.64    1.48
  -4  -4  14   15.46    1.59
  -4  -4  13    1.13    0.77
  -4   4  13    0.73    0.63
  -4  -4  12    7.72    1.12
  -4   4  12    7.94    1.13
  -4  -4  12    6.64    1.15
  -4   4  11   17.04    1.69
  -4  -4  11   14.40    1.69
  -4  -4  11   14.23    1.50
  -4   4  10   21.59    1.85
  -4  -4  10   20.53    1.94
  -4  -4  10   24.95    1.97
  -4   4   9  223.62    7.41
  -4  -4   9  213.37    7.55
  -4  -4   9  228.62    7.36
  -4   4   8    0.74    1.04
  -4  -4   8   -1.04    1.32
  -4   4   8    0.00    1.13
  -4  -4   7   11.22    2.36
  -4   4   7   11.35    2.42
  -4  -4   6  135.26    7.90
  -4   4   6  142.16    8.14
  -4  -4   5  211.22    9.79
  -4   4   5  216.44    9.92
  -4  -4   4  168.43    8.16
  -4  -4   4  167.12    8.56
  -4   4   4  170.62    8.27
  -4  -4   3    1.53    1.14
  -4   4   3    1.25    0.90
  -4  -4   2  637.19   18.81
  -4  -4   2  607.42   19.62
  -4   4   2  632.78   17.19
  -4   4   2  625.43   18.69
  -4  -4   1    1.74    1.18
  -4   4   1    0.44    0.46
  -4   4   1    0.27    0.66
  -4  -4   1    1.37    0.83
  -4  -4   0  138.32    7.24
  -4  -4   0  137.87    6.74
  -4   4  -1   47.25    3.96
  -4  -4  -1   48.37    4.01
  -4   4  -2  328.49   12.34
  -4  -4  -2  327.45   12.31
  -4   4  -3   17.15    2.47
  -4   4  -4   43.71    4.13
  -4   4  -5  425.44   15.93
  -4   4  -6  129.36    7.90
   4  -4   6  128.24    8.59
   4  -4   7  227.49   12.37
  -4  -4  -8  183.84    6.44
  -4  -4  -8  169.84    6.16
  -4  -4  -8  184.14    6.30
  -4   4  -8  174.52    6.35
  -4  -4  -8  178.05    6.11
  -4  -4  -9    0.51    0.70
  -4  -4  -9   -0.61    0.66
  -4   4  -9    0.61    0.59
  -4   4  -9    0.50    0.63
  -4  -4 -10   76.18    3.85
  -4  -4 -10   74.07    3.76
  -4   4 -10   75.46    3.68
  -4  -4 -11  161.77    6.11
  -4  -4 -11  155.50    6.06
  -4   4 -11  163.17    5.93
  -4  -4 -12   96.23    4.27
  -4  -4 -12   91.39    4.20
  -4   4 -12   92.99    4.11
  -4   4 -13   29.84    2.17
  -4  -4 -13   31.39    2.14
  -4  -4 -13   30.51    2.34
  -4   4 -13   29.86    1.99
  -4  -4 -14   13.69    1.24
  -4   4 -14   12.55    1.14
  -4   4 -14   13.30    1.26
  -4  -5  16    0.04    0.30
  -4  -5  15   -0.27    0.55
  -4  -5  14   23.89    1.90
  -4  -5  13   53.92    3.13
  -4   5  13   60.62    3.05
  -4  -5  12   11.37    1.37
  -4   5  12   11.82    1.34
  -4  -5  12   10.31    1.41
  -4   5  11   35.92    2.41
  -4  -5  11   31.52    2.44
  -4  -5  11   34.14    2.40
  -4  -5  10   -0.02    0.47
  -4   5  10   -0.60    0.63
  -4  -5  10   -0.56    0.72
  -4  -5   9    2.49    0.71
  -4   5   9    1.93    0.58
  -4  -5   9    2.39    0.82
  -4  -5   8   33.88    4.31
  -4   5   8   36.03    4.55
  -4  -5   7   13.44    2.66
  -4   5   7    9.80    2.24
  -4  -5   6    2.54    1.45
  -4   5   6    0.79    1.10
  -4   5   5   49.11    4.46
  -4  -5   5   57.49    4.66
  -4  -5   4   52.69    4.32
  -4  -5   4   59.37    4.90
  -4   5   4   55.51    4.50
  -4  -5   3  112.51    6.78
  -4   5   3  114.57    6.45
  -4  -5   2   76.04    5.03
  -4  -5   2   82.64    5.57
  -4   5   2   75.28    4.78
  -4  -5   1   70.01    4.84
  -4  -5   1   65.76    4.91
  -4   5   1   63.46    4.07
  -4  -5   0  260.27   10.41
  -4  -5   0  241.36   10.31
  -4  -5  -1   55.23    4.48
  -4   5  -1   57.52    4.45
  -4  -5  -1   54.76    4.34
  -4   5  -2   73.55    5.22
  -4  -5  -2   72.45    5.12
  -4   5  -3  104.94    6.44
  -4   5  -4   97.34    6.46
  -4   5  -5   -0.11    1.08
   4  -5   6   16.04    3.22
  -4   5  -6   17.15    2.84
   4  -5   7   -3.22    1.95
  -4  -5  -8  326.72    9.89
  -4  -5  -8  315.29    9.65
  -4   5  -8  320.29    9.82
  -4  -5  -9   23.40    2.04
  -4  -5  -9   20.71    1.82
  -4   5  -9   24.42    2.10
  -4  -5 -10   71.07    3.70
  -4  -5 -10   69.64    3.64
  -4   5 -10   69.52    3.49
  -4  -5 -11   50.99    3.02
  -4  -5 -11   43.82    2.86
  -4   5 -11   48.59    2.83
  -4  -5 -12   13.92    1.56
  -4   5 -12   13.76    1.45
  -4  -5 -12   13.47    1.64
  -4   5 -13    1.22    0.70
  -4  -5 -13    0.78    0.63
  -4   5 -13    0.27    0.53
  -4  -5 -14   20.11    1.47
  -4   5 -14   18.97    1.31
  -4   5 -14   18.02    1.47
  -4  -6  15   -0.35    0.43
  -4  -6  14    3.66    0.85
  -4  -6  13   20.25    1.86
  -4  -6  13   20.27    1.69
  -4  -6  12    5.13    1.01
  -4  -6  12    5.46    1.10
  -4  -6  11    9.89    1.30
  -4  -6  11   10.55    1.40
  -4  -6  10   46.02    2.94
  -4  -6  10   44.06    2.77
  -4  -6   9  162.55    6.13
  -4  -6   9  159.51    5.96
  -4  -6   8   33.21    4.30
  -4  -6   8   33.78    2.28
  -4   6   8   25.93    3.86
  -4  -6   7   10.94    2.39
  -4   6   7    8.37    2.15
  -4  -6   6    2.17    1.18
  -4   6   6    0.92    0.98
  -4  -6   5    0.31    0.67
  -4   6   5    1.98    1.18
  -4  -6   4   93.66    6.52
  -4   6   4   90.82    6.07
  -4  -6   3  139.35    7.78
  -4   6   3  137.23    7.27
  -4  -6   2   51.93    4.53
  -4   6   2   53.85    4.13
  -4  -6   1  950.51   27.88
  -4  -6   1  912.91   27.53
  -4   6   1 1010.75   26.36
  -4  -6   0    3.41    1.47
  -4  -6   0    8.69    2.09
  -4  -6  -1  402.97   14.64
  -4  -6  -1  395.72   14.37
  -4   6  -2  115.30    6.86
  -4  -6  -2  105.83    6.50
  -4   6  -3   40.30    3.98
  -4   6  -4    2.01    1.17
   4   6   4    2.18    1.01
  -4   6  -5    0.94    1.13
   4  -6   6   55.17    5.69
  -4  -6  -7    5.34    0.89
  -4  -6  -7    5.37    0.88
  -4   6  -7    6.44    1.02
  -4  -6  -7    6.00    0.94
  -4  -6  -7    3.38    0.75
  -4  -6  -8   38.94    2.61
  -4  -6  -8   36.30    2.47
  -4   6  -8   40.48    2.60
  -4  -6  -9    6.32    1.08
  -4  -6  -9    5.07    0.93
  -4  -6 -10    8.53    1.26
  -4  -6 -10    6.01    1.10
  -4   6 -10    6.73    1.03
  -4  -6 -11   58.65    3.29
  -4  -6 -11   54.25    3.19
  -4   6 -11   59.44    3.09
  -4  -6 -12    2.38    0.73
  -4   6 -12    2.76    0.79
  -4  -6 -13   33.78    2.14
  -4   6 -13   29.15    1.88
  -4   6 -13   31.46    2.16
  -4  -6 -14    8.27    0.93
  -4   6 -14    9.79    1.06
  -4  -7  15   24.21    1.55
  -4  -7  14    7.48    1.04
  -4  -7  14    8.83    1.00
  -4  -7  13   42.04    2.58
  -4  -7  13   39.44    2.38
  -4  -7  12   -0.27    0.55
  -4  -7  12   -0.02    0.60
  -4  -7  11  216.03    7.51
  -4  -7  11  215.60    7.40
  -4  -7  10   23.62    2.01
  -4  -7  10   20.32    1.85
  -4  -7   9   64.99    3.45
  -4  -7   9   58.30    3.27
  -4  -7   8   68.90    3.42
  -4  -7   8   60.23    3.27
  -4  -7   7    1.47    0.89
  -4   7   7    7.25    2.12
  -4  -7   6    5.37    1.65
  -4   7   6    2.11    1.38
  -4  -7   5    2.34    1.24
  -4   7   5    2.90    1.40
  -4  -7   5    4.36    1.27
  -4  -7   4   32.41    3.88
  -4   7   4   26.21    3.24
  -4  -7   3  130.63    7.70
  -4   7   3  115.88    6.88
  -4  -7   2   93.03    6.34
  -4   7   2   86.98    5.48
  -4  -7   1   51.06    4.63
  -4  -7   1   55.43    4.71
  -4  -7   0  369.68   14.38
  -4  -7   0  390.37   14.53
  -4  -7  -1  252.13   11.52
  -4  -7  -1  279.11   11.51
  -4   7  -2  289.65   12.38
  -4  -7  -2  297.88   12.14
  -4   7  -3   48.54    4.56
  -4   7  -4  219.28   10.72
   4   7   4  239.08   12.00
  -4   7  -5   29.78    3.65
   4  -7   5   32.54    4.18
   4  -7   6    1.28    1.34
  -4  -7  -7    0.40    0.48
  -4  -7  -7    0.08    0.47
  -4  -7  -7   -0.98    0.62
  -4   7  -7   -0.68    0.42
  -4  -7  -8   95.59    4.46
  -4  -7  -8   91.64    4.24
  -4   7  -8  108.32    4.49
  -4  -7  -8  101.00    4.31
  -4  -7  -9   34.86    2.57
  -4  -7  -9   34.87    2.45
  -4  -7 -10   72.79    3.81
  -4  -7 -10   72.97    3.70
  -4   7 -10   70.70    3.51
  -4  -7 -11    7.70    1.21
  -4  -7 -11   10.01    1.49
  -4   7 -11    7.66    1.06
  -4  -7 -12    0.62    0.62
  -4   7 -12    1.10    0.61
  -4  -7 -13   20.80    1.66
  -4   7 -13   21.82    1.74
  -4   7 -13   20.78    1.47
  -4  -7 -14    3.40    0.60
  -4   7 -14    4.16    0.68
  -4  -8  15    0.31    0.34
  -4  -8  14  124.54    4.42
  -4  -8  14  117.65    4.21
  -4  -8  13   -0.19    0.57
  -4  -8  13    0.89    0.52
  -4  -8  12   13.22    1.48
  -4  -8  12   15.31    1.57
  -4  -8  11   25.50    2.10
  -4  -8  11   25.11    2.08
  -4  -8  10   17.79    1.72
  -4  -8  10   18.15    1.80
  -4  -8   9    0.56    0.60
  -4  -8   9    0.66    0.58
   4  -8  -8   54.17    3.10
  -4  -8   8   49.75    2.97
  -4  -8   7    0.67    0.57
  -4  -8   6   -0.48    1.15
  -4   8   6    3.65    1.62
  -4  -8   5   17.91    3.13
  -4   8   5   12.71    2.46
  -4   8   4   53.21    4.86
  -4  -8   4   53.02    5.07
  -4  -8   3   76.42    5.96
  -4   8   3   64.05    5.18
  -4  -8   2  198.20   10.11
  -4  -8   2  209.12   10.38
  -4   8   2  207.50    9.41
  -4  -8   1    1.09    0.68
  -4  -8   1    1.63    1.37
  -4  -8   0    1.82    1.14
  -4  -8   0    2.21    1.22
  -4  -8  -1    4.16    1.60
  -4  -8  -1    3.53    1.36
  -4  -8  -2    4.45    1.54
  -4  -8  -2    3.42    1.32
  -4   8  -3    1.64    1.26
   4   8   3    0.50    1.43
  -4   8  -4    0.01    0.93
   4   8   4    1.59    1.02
  -4   8  -5  157.66    9.21
   4  -8   5  180.18   10.49
  -4   8  -6   55.54    2.96
  -4  -8  -6   53.73    3.09
  -4  -8  -6   55.37    2.94
  -4  -8  -6   55.36    2.97
  -4  -8  -7   40.61    2.48
  -4  -8  -7   37.06    2.56
  -4  -8  -7   43.39    2.58
  -4   8  -7   41.01    2.50
  -4  -8  -7   38.75    2.47
  -4  -8  -8  144.07    5.84
  -4  -8  -8  145.03    5.61
  -4   8  -8  163.39    5.76
  -4  -8  -8  143.29    5.58
  -4  -8  -9    5.57    1.14
  -4  -8  -9    4.51    1.06
  -4  -8 -10    0.30    0.65
  -4  -8 -10    1.81    1.22
  -4   8 -10   -0.34    0.62
  -4  -8 -11    6.78    1.15
  -4   8 -11    6.14    0.92
  -4  -8 -12   -0.27    0.61
  -4   8 -12   -0.58    0.47
  -4  -8 -13   12.33    1.18
  -4   8 -13   14.30    1.32
  -4  -9  14   68.95    2.81
  -4  -9  14   63.56    2.76
  -4  -9  13   -0.13    0.47
  -4  -9  13    0.19    0.50
  -4  -9  12   27.23    2.02
  -4  -9  12   25.65    1.98
  -4  -9  11   51.90    2.96
  -4  -9  11   49.90    2.94
  -4  -9  10   -0.28    0.70
  -4  -9   9    9.18    1.34
  -4  -9   8   -1.23    0.81
   4  -9  -8   -0.08    0.51
   4  -9  -7  114.27    4.95
  -4  -9   7  117.86    4.86
  -4  -9   6    1.83    1.56
  -4   9   6    2.16    1.52
  -4  -9   5    2.41    1.46
  -4   9   5    0.67    0.84
  -4   9   4   10.17    2.33
  -4  -9   4   11.01    2.41
  -4  -9   3   93.76    6.90
  -4   9   3   76.69    5.95
  -4  -9   2   60.54    5.51
  -4  -9   2   72.68    5.84
  -4  -9   1   28.38    3.53
  -4  -9   1   25.82    3.70
  -4  -9   0   20.84    3.24
  -4  -9   0   22.57    3.17
  -4  -9  -1  270.55   13.05
  -4  -9  -1  328.30   13.11
  -4  -9  -2   30.44    3.92
  -4  -9  -2   38.44    3.95
  -4   9  -3  132.15    8.33
   4   9   3  134.85    9.26
  -4   9  -4   35.62    4.16
   4   9   4   36.70    4.75
   4  -9   4   35.75    4.32
  -4  -9  -5    6.75    1.03
  -4  -9  -5    6.56    0.96
  -4  -9  -5    6.36    0.97
   4  -9   5    5.72    1.89
  -4  -9  -6   11.32    1.34
  -4  -9  -6   11.97    1.45
  -4   9  -6   13.59    1.44
  -4  -9  -6   12.33    1.36
  -4  -9  -7    8.34    1.21
  -4  -9  -7    9.82    1.38
  -4  -9  -7    8.60    1.16
  -4  -9  -8    0.21    0.56
  -4  -9  -8    1.74    0.80
  -4  -9  -9   57.51    3.36
  -4  -9 -10   24.99    2.14
  -4   9 -10   25.25    1.90
  -4  -9 -11    6.94    1.15
  -4   9 -11    5.90    0.89
  -4   9 -12    1.90    0.71
  -4  -9 -12    1.66    0.56
  -4   9 -12    1.34    0.46
  -4  -9 -13    3.51    0.65
  -4   9 -13    4.07    0.72
  -4 -10  14   65.37    2.67
  -4 -10  13    2.11    0.65
  -4 -10  12   16.75    1.61
  -4 -10  11   21.81    1.92
  -4 -10  10   17.20    1.79
  -4 -10   9    4.13    0.98
   4 -10  -9    2.90    0.81
   4 -10  -8   34.23    2.45
  -4 -10   8   31.19    2.37
   4 -10  -7   53.07    3.16
  -4 -10   7   50.88    3.02
  -4 -10   6    5.64    1.03
   4 -10  -6    4.51    0.98
  -4 -10   5    0.91    0.95
   4 -10  -5    2.45    0.74
  -4  10   5    0.05    1.13
  -4  10   4   76.63    6.31
  -4 -10   4   91.91    7.15
  -4 -10   3   63.87    5.81
  -4  10   3   51.68    4.85
  -4 -10   2  408.74   17.26
  -4 -10   2  450.60   17.20
  -4 -10   1    0.01    1.34
  -4 -10   1    0.02    0.96
  -4 -10   0   76.15    6.61
  -4 -10   0   88.89    6.38
  -4 -10  -1   24.85    3.77
  -4 -10  -1   28.24    3.49
   4  10   1   23.38    3.81
  -4 -10  -2   14.95    2.92
   4  10   2   15.23    3.24
  -4  10  -3  295.68   13.89
   4  10   3  340.55   15.98
  -4  10  -4   74.42    6.24
  -4 -10  -4   78.34    3.76
   4  10   4   83.40    7.46
  -4 -10  -4   77.61    3.68
  -4 -10  -4   79.68    3.66
  -4 -10  -5   24.57    1.91
  -4  10  -5   23.86    1.82
  -4 -10  -5   23.16    1.94
  -4 -10  -5   22.19    1.87
  -4 -10  -6   -0.08    0.43
  -4 -10  -6   -0.24    0.63
  -4 -10  -6    0.57    0.56
  -4 -10  -7   41.55    2.78
  -4 -10  -7   45.18    2.79
  -4 -10  -8    0.94    0.54
  -4 -10  -8    2.12    0.92
  -4 -10  -9   72.25    3.79
  -4 -10 -10   16.73    1.71
  -4  10 -10   19.51    1.62
  -4 -10 -11   31.46    2.23
  -4  10 -11   32.42    1.93
  -4 -10 -12    0.50    0.50
  -4  10 -12    1.04    0.50
  -4 -10 -13    0.25    0.34
  -4  10 -13   -0.06    0.34
  -4 -11  14    0.37    0.32
  -4 -11  13    9.31    1.07
  -4 -11  12    5.78    0.99
  -4 -11  11   41.88    2.63
  -4 -11  10   24.96    2.05
   4 -11  -9   70.43    3.61
  -4 -11   9   66.11    3.55
   4 -11  -8   20.29    1.94
  -4 -11   8   20.12    1.85
  -4 -11   7    6.72    1.18
   4 -11  -7    7.29    1.28
   4 -11  -6   14.53    1.65
  -4 -11   6   17.32    1.73
  -4 -11   5   -0.18    0.61
   4 -11  -5    0.18    0.79
  -4 -11   4  172.50   10.32
   4 -11  -4  149.69    5.87
  -4  11   4  149.63    9.34
  -4 -11   3    1.05    0.79
  -4 -11   2   40.23    4.87
  -4 -11   2   54.05    5.19
  -4 -11   1    7.18    2.16
  -4 -11   0   76.21    6.69
   4  11   0   69.00    6.77
  -4 -11  -1   26.47    3.81
   4  11   1   33.66    4.78
  -4 -11  -2  177.82   10.64
   4  11   2  163.53   10.89
  -4 -11  -3   91.92    4.11
  -4 -11  -3   98.04    4.27
  -4 -11  -3   91.12    4.07
  -4 -11  -4   57.98    3.17
  -4 -11  -4   55.74    3.08
  -4 -11  -4   54.62    3.05
  -4 -11  -5    0.06    0.45
  -4 -11  -5   -0.55    0.68
  -4 -11  -5    0.07    0.51
  -4 -11  -6   -0.14    0.48
  -4 -11  -6    1.29    0.70
  -4 -11  -6   -0.18    0.70
  -4 -11  -7   24.31    2.06
  -4 -11  -7   23.68    1.99
  -4 -11  -8    1.81    0.61
  -4 -11  -8    0.91    0.65
  -4 -11  -9   10.97    1.29
  -4 -11  -9   13.11    1.55
  -4 -11 -10    7.15    1.16
  -4  11 -10    8.55    1.06
  -4 -11 -11    0.69    0.58
  -4 -11 -12   -0.12    0.47
  -4  11 -12    1.06    0.45
  -4 -12  13   60.33    2.64
  -4 -12  12    6.70    1.04
  -4 -12  11    7.97    1.22
  -4 -12  10   10.78    1.41
  -4 -12   9   -1.15    0.90
   4 -12  -9   -1.03    0.68
  -4 -12   8    8.42    1.26
   4 -12  -8    9.37    1.31
  -4 -12   7   -0.63    0.75
   4 -12  -7    0.29    0.60
   4 -12  -6   18.80    1.86
  -4 -12   6   22.29    1.90
   4 -12  -5  106.84    4.89
  -4 -12   5  117.40    4.80
  -4 -12   4    1.34    0.51
   4 -12  -4    1.62    0.75
   4 -12  -3   85.38    4.09
   4 -12  -2  319.28    9.85
  -4 -12   1   23.79    1.89
   4 -12  -1   19.97    1.78
  -4 -12   0   58.46    2.98
  -4 -12   0   56.86    3.09
   4 -12   0   55.99    3.06
  -4 -12  -1    3.01    0.84
  -4 -12  -1    3.84    0.82
  -4 -12  -2    8.41    1.21
  -4 -12  -2   11.75    1.42
  -4 -12  -3  125.29    5.09
  -4 -12  -3  122.35    5.05
  -4 -12  -3  122.56    4.97
  -4 -12  -4   64.76    3.48
  -4 -12  -4   61.25    3.31
  -4 -12  -4   63.10    3.36
  -4 -12  -5   55.24    3.22
  -4 -12  -5   52.20    3.11
  -4 -12  -5   61.36    3.25
  -4 -12  -6    3.52    0.90
  -4 -12  -6    1.39    0.61
  -4 -12  -7    1.91    0.84
  -4 -12  -7    0.74    0.74
  -4 -12  -8    5.98    1.04
  -4 -12  -8    5.82    1.06
  -4 -12  -9    2.10    0.77
  -4 -12  -9    4.38    0.89
  -4 -12 -10   30.41    2.14
  -4 -12 -11    4.86    0.86
  -4  12 -11    5.27    0.77
  -4 -12 -12    2.86    0.59
  -4 -13  13    2.88    0.55
  -4 -13  12   12.18    1.19
  -4 -13  11   69.47    3.24
  -4 -13  10    1.54    0.80
   4 -13  -9   42.57    2.70
  -4 -13   9   41.45    2.64
  -4 -13   8   -0.58    0.64
   4 -13  -8    0.69    0.69
   4 -13  -7  116.32    5.10
  -4 -13   7  120.54    4.98
  -4 -13   6   -1.17    0.71
   4 -13  -6    0.16    0.75
  -4 -13   5    8.28    1.18
   4 -13  -5    8.31    1.29
   4 -13  -4   17.28    1.77
   4 -13  -3  285.17    9.18
   4 -13  -2  126.95    5.25
   4 -13  -1    0.24    0.64
  -4 -13   0   69.65    3.56
   4 -13   0   73.07    3.64
  -4 -13   0   73.65    3.50
  -4 -13  -1    1.86    0.63
  -4 -13  -1    2.01    0.73
  -4 -13  -2   42.98    2.73
  -4 -13  -2   41.79    2.63
  -4 -13  -3   81.00    3.97
  -4 -13  -3   79.81    3.93
  -4 -13  -3   81.83    3.90
  -4 -13  -4    2.04    0.71
  -4 -13  -4    1.53    0.81
  -4 -13  -4    2.97    0.86
  -4 -13  -5    8.11    1.21
  -4 -13  -5    9.83    1.36
  -4 -13  -5   11.01    1.36
  -4 -13  -6    3.30    0.79
  -4 -13  -6    5.10    1.06
  -4 -13  -7    1.40    0.76
  -4 -13  -7   -0.08    0.79
  -4 -13  -8    7.50    1.14
  -4 -13  -8    5.16    1.02
  -4 -13  -9   32.92    2.27
  -4 -13 -10   -0.22    0.55
  -4 -13 -11   12.34    1.17
  -4 -14  12   11.74    1.08
  -4 -14  11    4.34    0.90
  -4 -14  10   13.96    1.41
  -4 -14   9   -0.37    0.64
   4 -14  -9    0.32    0.57
  -4 -14   8    0.19    0.56
   4 -14  -8    1.28    0.83
  -4 -14   7    5.85    1.04
   4 -14  -7    3.78    0.92
  -4 -14   6   14.58    1.54
   4 -14  -6   11.45    1.53
   4 -14  -5   93.48    4.52
  -4 -14   5  106.78    4.47
   4 -14  -4   19.54    1.89
   4 -14  -3  121.40    5.20
   4 -14  -2  197.95    7.11
   4 -14  -1    1.31    0.73
  -4 -14   0  170.74    6.06
  -4 -14   0  158.04    6.12
   4 -14   0  168.33    6.20
  -4 -14  -1    0.88    0.65
  -4 -14  -1    0.39    0.57
  -4 -14  -2   22.53    1.97
  -4 -14  -2   19.91    1.81
  -4 -14  -3   21.94    1.96
  -4 -14  -3   28.27    2.24
  -4 -14  -3   27.06    2.12
  -4 -14  -4   17.01    1.72
  -4 -14  -4   17.15    1.73
  -4 -14  -4   14.80    1.67
  -4 -14  -5    5.57    0.99
  -4 -14  -5    5.34    1.00
  -4 -14  -5    7.72    1.26
  -4 -14  -6    1.66    0.75
  -4 -14  -6    2.98    0.93
  -4 -14  -7   33.53    2.38
  -4 -14  -7   38.82    2.50
  -4 -14  -8   11.76    1.37
  -4 -14  -8   12.47    1.35
  -4 -14  -9    2.32    0.77
  -4 -14 -10   38.71    2.16
  -4 -14 -11    4.52    0.71
  -4 -15  12    0.44    0.38
  -4 -15  11    5.34    0.79
  -4 -15  10    1.95    0.71
  -4 -15   9    0.61    0.57
   4 -15  -9    1.29    0.72
  -4 -15   8    9.46    1.23
   4 -15  -8    9.69    1.30
  -4 -15   7    2.59    0.75
   4 -15  -7    1.35    0.80
   4 -15  -6    0.84    0.82
  -4 -15   6    1.41    0.68
   4 -15  -5  142.56    5.72
   4 -15  -4    8.65    1.36
   4 -15  -3  171.75    6.47
   4 -15  -2   62.63    3.46
   4 -15  -1    4.01    1.02
  -4 -15   0    1.80    0.72
   4 -15   0    1.49    0.62
  -4 -15  -1   -0.06    0.54
  -4 -15  -1    0.28    0.63
  -4 -15  -2   13.85    1.54
  -4 -15  -2   13.95    1.56
  -4 -15  -2   14.37    1.57
  -4 -15  -3   21.80    1.91
  -4 -15  -3   20.12    1.90
  -4 -15  -3   18.80    1.76
  -4 -15  -4  143.69    5.75
  -4 -15  -4  154.27    5.82
  -4 -15  -4  156.76    5.82
  -4 -15  -5    2.60    0.72
  -4 -15  -5    2.50    0.95
  -4 -15  -5    1.29    0.68
  -4 -15  -6    1.58    0.71
  -4 -15  -6    3.26    0.97
  -4 -15  -7    3.39    0.88
  -4 -15  -7    2.77    0.88
  -4 -15  -8   12.12    1.29
  -4 -15  -8   12.79    1.40
  -4 -15  -9    3.48    0.77
  -4 -15 -10   20.54    1.44
  -4 -16  11   19.33    1.24
  -4 -16  10    0.22    0.43
  -4 -16   9    4.91    0.79
   4 -16  -9    4.99    0.84
  -4 -16   8    0.60    0.52
   4 -16  -8    0.21    0.61
  -4 -16   7    1.70    0.66
   4 -16  -7    1.95    0.86
   4 -16  -6   19.85    1.89
   4 -16  -5   16.37    1.73
   4 -16  -4    2.24    0.94
   4 -16  -3   21.46    2.00
   4 -16  -2  148.86    5.78
   4 -16  -1   -0.50    0.60
  -4 -16   0    8.38    1.16
   4 -16   0    7.66    1.10
  -4 -16  -1    1.70    0.54
  -4 -16  -2    1.61    0.70
  -4 -16  -2    0.26    0.61
  -4 -16  -2    1.50    0.74
  -4 -16  -3    0.72    0.61
  -4 -16  -3    0.45    0.62
  -4 -16  -3    0.06    0.67
  -4 -16  -4    5.77    1.03
  -4 -16  -4    5.66    1.14
  -4 -16  -4    6.26    1.06
  -4 -16  -5    7.80    1.03
  -4 -16  -5    8.31    1.20
  -4 -16  -5    6.93    1.22
  -4 -16  -6    3.84    0.90
  -4 -16  -6    3.99    0.92
  -4 -16  -7    5.02    0.83
  -4 -16  -7    3.86    0.88
  -4 -16  -8    4.21    0.83
  -4 -16  -8    3.88    0.79
  -4 -16  -9    2.54    0.59
  -4 -17  10   15.94    1.09
  -4 -17   9    0.23    0.36
   4 -17  -9   -0.05    0.38
  -4 -17   8    3.19    0.67
   4 -17  -8    5.19    0.89
   4 -17  -7    0.48    0.67
   4 -17  -6    0.65    0.78
   4 -17  -5   65.59    3.40
   4 -17  -4   54.11    3.05
   4 -17  -3   44.89    2.76
   4 -17  -2   25.20    2.03
   4 -17  -1   -0.08    0.57
  -4 -17   0    6.78    1.01
   4 -17   0    6.67    1.02
  -4 -17  -1    0.53    0.54
  -4 -17  -2   65.38    3.39
  -4 -17  -2   72.37    3.45
  -4 -17  -3    1.68    0.67
  -4 -17  -3    0.47    0.61
  -4 -17  -3    1.89    0.85
  -4 -17  -4    4.81    0.84
  -4 -17  -4    6.41    1.07
  -4 -17  -4    7.94    1.19
  -4 -17  -5    4.49    0.92
  -4 -17  -5    6.02    1.07
  -4 -17  -6   28.88    1.98
  -4 -17  -6   29.00    1.96
  -4 -17  -7   -0.22    0.49
  -4 -17  -7   -0.09    0.51
  -4 -17  -8    9.68    1.03
  -4 -17  -9   -0.32    0.34
   4 -18  -8    3.77    0.68
   4 -18  -7    0.48    0.60
   4 -18  -6   30.46    2.03
   4 -18  -5    2.29    0.81
   4 -18  -4    7.08    1.14
   4 -18  -3   27.52    2.08
   4 -18  -2   25.38    1.93
   4 -18  -1   23.18    1.80
  -4 -18   0    0.62    0.52
   4 -18   0    1.43    0.57
  -4 -18  -1    6.61    1.01
  -4 -18  -1    7.83    1.06
  -4 -18  -2   21.93    1.77
  -4 -18  -2   21.48    1.68
  -4 -18  -3   40.19    2.33
  -4 -18  -3   37.97    2.31
  -4 -18  -4    0.96    0.51
  -4 -18  -4   -0.20    0.60
  -4 -18  -5   39.48    2.26
  -4 -18  -5   37.03    2.17
  -4 -18  -6    2.25    0.61
  -4 -18  -6    2.89    0.65
  -4 -18  -7    8.68    0.92
  -4 -18  -7    9.68    0.98
   4 -19  -7   16.71    1.25
   4 -19  -6    1.41    0.47
   4 -19  -6    2.04    0.64
   4 -19  -5    1.86    0.72
   4 -19  -4   30.32    1.97
   4 -19  -3   14.86    1.40
   4 -19  -2   -0.43    0.56
   4 -19  -1    9.09    1.08
  -4 -19   0    4.14    0.88
  -4 -19   0    4.15    0.72
  -4 -19  -1    0.42    0.49
  -4 -19  -1    1.41    0.53
  -4 -19  -2    9.59    1.09
  -4 -19  -2    8.98    1.06
  -4 -19  -3   29.28    1.79
  -4 -19  -3   25.77    1.74
  -4 -19  -4   19.72    1.48
  -4 -19  -5    0.06    0.44
  -4 -19  -6    0.54    0.37
   4 -20  -6   14.50    1.10
   4 -20  -5   14.34    1.07
   4 -20  -5   13.43    1.13
   4 -20  -4    7.07    0.89
   4 -20  -3   35.46    1.94
  -4 -20   2    7.85    0.98
   4 -20  -2    7.73    0.92
  -4 -20   1    0.00    0.52
   4 -20  -1    1.25    0.48
  -4 -20   0   13.72    1.24
  -4 -20  -1   73.18    2.86
  -4 -20  -1   71.84    3.03
  -4 -20  -2    7.79    0.88
  -4 -20  -2    7.01    0.84
  -4 -20  -3    4.11    0.68
  -4 -20  -4    0.26    0.36
  -4 -20  -5    4.04    0.58
  -4 -21   4   -0.06    0.32
   4 -21  -3   41.34    1.85
  -4 -21   3   44.64    2.02
  -4 -21   2   25.44    1.51
  -4 -21   1   10.18    0.94
  -4 -21   0   37.59    1.85
  -4 -21  -1    0.25    0.32
  -5   0  15    0.88    0.54
  -5   0  14   -0.08    0.58
  -5   0  13   29.41    2.21
  -5   0  12   -0.03    0.68
  -5   0  11 1090.39   27.51
  -5   0  10    0.51    0.59
  -5   0   9   51.14    3.04
  -5   0   8   -0.15    1.21
  -5   0   7  141.77    8.56
  -5   0   6    2.03    1.20
  -5   0   5   34.32    3.59
  -5   0   4   -0.55    0.94
  -5   0   3   11.55    2.09
  -5   0   3   14.36    2.06
  -5   0   2   -0.14    0.72
  -5   0   2   -1.24    1.09
  -5   0   1  176.19    8.35
  -5   0   1  186.63    8.35
  -5   0   0   -0.96    0.98
  -5   0   0    0.54    0.77
  -5   0  -1  512.26   16.94
  -5   0  -1  482.73   16.47
  -5   0  -2   -0.60    0.91
  -5   0  -3  405.15   15.32
  -5   0  -4   -0.39    0.97
  -5   0  -5   31.03    3.89
   5   0   6   -0.47    1.43
  -5   0  -7   31.94    2.19
  -5   0  -7   35.07    2.22
  -5   0  -7   31.71    2.26
  -5   0  -7   34.71    2.27
  -5   0  -8   -0.63    0.62
  -5   0  -8   -0.16    0.49
  -5   0  -9  365.39   10.65
  -5   0  -9  351.66   10.82
  -5   0 -10    0.09    0.66
  -5   0 -11   43.49    2.80
  -5   0 -12   -0.78    0.95
  -5   0 -13   37.77    2.29
  -5   0 -13   42.37    2.27
  -5   0 -14    0.53    0.53
  -5  -1  15   37.17    2.10
  -5   1  15   34.10    1.99
  -5   1  14    0.88    0.60
  -5  -1  14    0.00    0.61
  -5   1  13    0.72    0.70
  -5  -1  13   -0.32    0.71
  -5   1  12   46.53    2.91
  -5  -1  12   42.78    2.84
  -5   1  11  290.48    9.23
  -5  -1  11  273.41    9.19
  -5   1  10    1.03    0.74
  -5  -1  10    0.49    0.69
  -5   1   9   87.21    4.16
  -5  -1   9   85.45    4.16
  -5  -1   9   90.91    3.96
  -5  -1   8   41.96    4.94
  -5  -1   8   39.87    4.62
  -5  -1   7  300.96   13.94
  -5  -1   7  295.68   13.38
  -5  -1   6   -0.12    0.85
  -5   1   6    0.37    0.79
  -5   1   5  406.74   14.67
  -5  -1   5  358.82   14.46
  -5   1   4  482.73   14.98
  -5   1   4  456.10   15.80
  -5  -1   3  305.10   10.93
  -5   1   3  302.44   11.20
  -5   1   3  302.72   11.62
  -5  -1   3  288.13   11.94
  -5  -1   2   47.55    3.75
  -5   1   2   49.75    3.93
  -5  -1   2   48.42    4.12
  -5   1   2   45.97    3.94
  -5  -1   1  237.94    9.73
  -5   1   1  239.42    9.84
  -5  -1   1  240.74   10.29
  -5   1   1  225.83    9.54
  -5  -1   0   86.69    5.58
  -5   1   0   86.22    5.58
  -5  -1   0   81.85    5.47
  -5   1   0   80.95    5.23
  -5  -1  -1   44.84    3.95
  -5   1  -1   42.83    3.93
  -5  -1  -1   43.01    3.92
  -5   1  -1   41.91    3.74
  -5  -1  -2   25.43    3.14
  -5   1  -2   27.09    3.28
  -5  -1  -3  672.62   21.78
  -5   1  -3  656.48   21.68
  -5  -1  -4  116.67    7.46
  -5   1  -4  118.69    7.55
  -5   1  -5   12.03    2.49
   5  -1   6   18.23    3.23
   5   1   6   21.36    3.46
  -5  -1  -7    0.51    0.47
  -5   1  -7    0.23    0.45
  -5  -1  -7   -0.48    0.52
  -5  -1  -7   -0.19    0.44
  -5   1  -7    0.61    0.44
  -5  -1  -8    1.11    0.59
  -5   1  -8    1.23    0.51
  -5  -1  -8    1.39    0.69
  -5   1  -8    1.12    0.59
  -5  -1  -9  120.00    4.86
  -5   1  -9  117.74    4.81
  -5  -1  -9  116.17    5.00
  -5   1  -9  117.12    5.01
  -5  -1 -10    3.32    0.99
  -5   1 -10    3.02    0.94
  -5   1 -10    2.84    0.95
  -5  -1 -11  158.58    6.06
  -5   1 -11  173.51    6.17
  -5  -1 -12   29.99    2.21
  -5   1 -12   30.00    2.14
  -5  -1 -13   45.55    2.53
  -5   1 -13   45.72    2.50
  -5   1 -13   49.66    2.54
  -5  -1 -14    1.96    0.66
  -5   1 -14    1.52    0.51
  -5   1 -14    0.38    0.33
  -5   2  15    1.15    0.55
  -5  -2  15    0.73    0.54
  -5   2  14    2.52    0.78
  -5  -2  14    1.49    0.75
  -5   2  13    1.96    0.70
  -5  -2  13    0.24    0.72
  -5   2  12  142.58    5.55
  -5  -2  12  125.09    5.43
  -5   2  11  189.18    6.79
  -5  -2  11  178.35    6.79
  -5  -2  10    3.55    0.81
  -5   2  10    2.79    0.85
  -5  -2  10    3.24    0.97
  -5   2   9   81.34    3.96
  -5  -2   9   78.90    3.98
  -5  -2   9   86.24    3.87
  -5  -2   8   -1.09    1.66
  -5  -2   8    0.55    0.46
  -5  -2   8    1.63    1.08
  -5  -2   7   -1.45    1.58
  -5  -2   7   -0.57    1.23
  -5  -2   6    5.08    1.68
  -5   2   5   57.63    4.51
  -5  -2   5   45.32    4.45
  -5   2   4   16.18    2.25
  -5   2   4   15.00    2.09
  -5  -2   4   12.29    2.31
  -5  -2   3   32.23    2.86
  -5   2   3   28.65    3.01
  -5  -2   3   28.46    3.32
  -5   2   3   30.16    3.02
  -5  -2   2   59.00    4.21
  -5   2   2   61.70    4.49
  -5  -2   2   67.07    5.02
  -5   2   2   71.48    4.63
  -5  -2   1   43.79    3.70
  -5   2   1   48.34    4.03
  -5   2   1   44.13    3.62
  -5  -2   1   42.11    3.99
  -5  -2   0  172.01    8.25
  -5   2   0  175.51    8.40
  -5  -2   0  165.00    8.35
  -5   2   0  180.31    8.04
  -5  -2  -1   -0.31    0.96
  -5  -2  -1    1.26    1.10
  -5   2  -1    0.62    0.90
  -5  -2  -2  111.35    6.96
  -5   2  -2  124.77    7.25
  -5  -2  -2  121.67    7.08
  -5  -2  -3  142.23    8.11
  -5   2  -3  133.81    7.91
  -5   2  -4  644.86   21.81
  -5   2  -5    2.73    1.52
   5  -2   6    7.01    2.00
  -5   2  -6   11.94    2.69
   5   2   6    9.03    2.10
  -5  -2  -7   81.92    3.63
  -5  -2  -7   82.73    3.84
  -5   2  -7   80.60    3.86
  -5  -2  -7   82.38    3.75
  -5   2  -7   76.51    3.72
  -5  -2  -8    1.90    0.74
  -5  -2  -8    1.66    0.65
  -5   2  -8    1.59    0.56
  -5  -2  -8    2.32    0.74
  -5   2  -8    1.89    0.74
  -5  -2  -9  229.67    7.65
  -5   2  -9  226.20    7.59
  -5  -2  -9  233.97    7.84
  -5   2  -9  231.17    7.86
  -5  -2 -10    7.86    1.28
  -5   2 -10    6.95    1.19
  -5  -2 -11    3.44    0.82
  -5   2 -11    5.90    1.14
  -5  -2 -12    9.03    1.29
  -5   2 -12    7.64    1.15
  -5  -2 -13    0.72    0.65
  -5   2 -13    0.06    0.61
  -5   2 -13    0.05    0.49
  -5   2 -14    1.33    0.48
  -5   2 -14   -0.61    0.44
  -5   3  15    1.06    0.40
  -5  -3  15    1.14    0.53
  -5   3  14    0.12    0.45
  -5  -3  14    0.66    0.58
  -5   3  13    2.38    0.77
  -5  -3  13    1.39    0.74
  -5  -3  12   65.28    3.60
  -5   3  12   75.66    3.71
  -5   3  11   41.47    2.68
  -5  -3  11   34.39    2.62
  -5  -3  11   38.33    2.49
  -5   3  10   14.82    1.65
  -5  -3  10   13.45    1.50
  -5  -3  10   13.85    1.71
  -5   3   9  198.01    6.91
  -5  -3   9  184.76    6.89
  -5  -3   9  199.24    6.78
  -5   3   8  254.19    7.98
  -5  -3   8  252.01    7.82
  -5  -3   8  228.95    7.88
  -5  -3   7    7.55    2.30
  -5  -3   7    4.80    1.61
  -5  -3   6    7.30    1.93
  -5  -3   5   62.81    5.38
  -5  -3   4  247.08   11.50
  -5   3   4  271.37   10.92
  -5   3   3  157.52    7.24
  -5   3   3  146.92    7.62
  -5  -3   3  148.59    8.34
  -5  -3   2   64.64    4.40
  -5   3   2   65.85    4.80
  -5  -3   2   69.58    4.49
  -5  -3   2   63.53    5.11
  -5   3   2   61.50    4.19
  -5  -3   1   41.63    3.67
  -5   3   1   39.60    3.65
  -5  -3   1   42.97    3.54
  -5  -3   1   40.83    4.02
  -5   3   1   38.01    3.27
  -5  -3   0   -1.41    1.07
  -5   3   0   -0.14    1.16
  -5  -3   0    1.84    1.22
  -5  -3  -1   14.65    2.37
  -5   3  -1   11.43    2.16
  -5  -3  -1   13.39    2.45
  -5   3  -2   97.89    6.40
  -5  -3  -2   90.42    6.17
  -5   3  -3  212.89   10.40
  -5   3  -4  104.03    7.14
  -5   3  -5   15.52    2.92
  -5   3  -6   20.42    3.36
   5  -3   6   18.55    3.41
  -5  -3  -7    0.69    0.49
  -5  -3  -7    0.61    0.50
  -5  -3  -7    0.83    0.55
  -5   3  -7    0.77    0.49
  -5  -3  -8    5.17    0.92
  -5  -3  -8    2.87    0.76
  -5  -3  -8    3.59    0.82
  -5   3  -8    3.87    0.92
  -5  -3  -9  123.13    5.01
  -5   3  -9  123.85    5.01
  -5  -3  -9  120.99    5.04
  -5   3  -9  124.98    5.19
  -5  -3 -10   90.50    4.20
  -5   3 -10   94.01    4.19
  -5  -3 -11    5.55    1.06
  -5   3 -11    6.84    1.12
  -5  -3 -12   51.54    2.92
  -5   3 -12   49.62    2.79
  -5   3 -13    0.66    0.56
  -5  -3 -13    0.20    0.60
  -5   3 -13   -1.25    0.67
  -5   3 -14    0.51    0.34
  -5   3 -14    1.13    0.45
  -5  -4  15   25.26    1.65
  -5   4  15   23.11    1.39
  -5   4  14   -0.01    0.44
  -5  -4  14    1.19    0.64
  -5   4  13    8.23    1.10
  -5  -4  13    6.75    1.11
  -5   4  12   13.00    1.44
  -5  -4  12   10.84    1.43
  -5  -4  12   13.39    1.44
  -5  -4  11   20.99    1.93
  -5   4  11   25.14    2.07
  -5  -4  11   23.12    1.97
  -5  -4  10   91.01    4.41
  -5  -4  10   94.69    4.29
  -5   4  10  101.66    4.47
  -5  -4   9  319.11   10.26
  -5   4   9  347.54   10.26
  -5  -4   9  335.37   10.11
  -5   4   8   22.43    1.85
  -5  -4   8   19.87    1.86
  -5  -4   8   23.40    1.88
  -5  -4   7   -1.78    1.28
  -5  -4   7    0.70    0.97
  -5  -4   6   53.79    5.27
  -5  -4   5   74.05    6.03
  -5  -4   4  129.32    8.01
  -5   4   3  127.34    7.15
  -5  -4   3  135.72    7.00
  -5  -4   3  116.19    7.55
  -5  -4   2    0.09    0.59
  -5  -4   2    0.78    1.09
  -5   4   1    2.62    1.27
  -5  -4   1    2.02    0.99
  -5  -4   1    2.00    1.25
  -5   4   0    8.27    1.86
  -5  -4   0    7.50    1.74
  -5   4  -1   31.31    3.56
  -5  -4  -1   26.91    3.31
  -5   4  -2    5.14    1.55
  -5  -4  -2    4.45    1.51
  -5   4  -3    1.80    1.24
  -5   4  -4  100.36    7.09
  -5   4  -5   14.06    2.72
  -5  -4  -6   -0.19    0.51
  -5   4  -6    0.65    0.49
  -5   4  -6   -1.48    1.23
  -5   4  -6   -0.61    0.49
  -5  -4  -7    8.13    1.09
  -5   4  -7    6.64    1.07
  -5  -4  -7    7.29    1.02
  -5  -4  -7   10.43    1.22
  -5   4  -7    7.21    1.07
  -5  -4  -8   34.89    2.35
  -5  -4  -8   34.86    2.38
  -5   4  -8   33.83    2.49
  -5  -4  -8   35.02    2.35
  -5  -4  -9   34.78    2.43
  -5   4  -9   34.56    2.38
  -5  -4  -9   35.34    2.41
  -5   4  -9   37.32    2.61
  -5  -4 -10   -0.19    0.48
  -5  -4 -10   -0.66    0.80
  -5   4 -10    0.12    0.80
  -5  -4 -11   36.56    2.38
  -5  -4 -11   32.46    2.38
  -5   4 -11   32.86    2.27
  -5  -4 -12   31.64    2.07
  -5  -4 -12   29.08    2.15
  -5   4 -12   26.63    2.00
  -5   4 -13    1.38    0.69
  -5  -4 -13    3.21    0.95
  -5   4 -13    1.56    0.52
  -5   4 -14    0.32    0.35
  -5  -5  15    0.58    0.49
  -5  -5  14    0.68    0.61
  -5   5  13    9.90    1.14
  -5  -5  13    8.84    1.18
  -5  -5  13   10.17    1.16
  -5  -5  12    4.16    0.90
  -5   5  12    3.22    0.77
  -5  -5  12    3.23    0.91
  -5   5  11    1.24    0.45
  -5  -5  11    0.25    0.68
  -5  -5  11    0.74    0.60
  -5  -5  10    3.84    0.97
  -5   5  10    4.03    0.90
  -5  -5  10    3.98    0.97
  -5  -5   9   31.17    2.41
  -5   5   9   34.18    2.37
  -5  -5   9   31.06    2.31
  -5  -5   8    5.85    1.05
  -5   5   8    4.56    0.81
  -5  -5   8    4.69    0.86
  -5  -5   7   23.40    3.55
  -5  -5   7   22.83    3.71
  -5   5   7   23.26    3.61
  -5  -5   6    8.62    2.16
  -5   5   6   10.96    2.56
  -5  -5   5   17.05    2.96
  -5   5   5   24.87    3.69
  -5   5   4   59.57    5.06
  -5  -5   4   56.33    5.13
  -5  -5   3   76.73    5.43
  -5  -5   3   67.73    5.77
  -5  -5   2  142.53    7.58
  -5  -5   2  118.04    7.62
  -5   5   1  116.46    7.08
  -5  -5   1  117.46    6.83
  -5  -5   1  102.97    6.89
  -5   5   0  184.85    9.40
  -5  -5   0  195.43    9.36
  -5  -5   0  190.87    9.62
  -5   5  -1   49.48    4.57
  -5  -5  -1   57.78    4.98
  -5   5  -2   -1.09    1.04
  -5  -5  -2   -0.91    1.36
  -5   5  -3    2.75    1.29
  -5   5  -4  186.60   10.16
  -5   5  -5   16.50    3.10
  -5   5  -6   24.25    3.58
  -5  -5  -6   21.98    1.80
  -5   5  -6   23.97    1.90
  -5   5  -6   21.15    1.77
  -5  -5  -7    5.33    0.97
  -5   5  -7    6.16    1.06
  -5  -5  -7    5.82    0.98
  -5   5  -7    4.45    0.88
  -5  -5  -8   18.96    1.74
  -5   5  -8   16.75    1.70
  -5  -5  -8   18.15    1.71
  -5  -5  -9  201.09    7.02
  -5  -5  -9  190.53    6.80
  -5   5  -9  192.94    6.76
  -5   5  -9  190.32    6.88
  -5  -5  -9  195.47    6.71
  -5  -5 -10   16.90    1.75
  -5   5 -10   16.09    1.60
  -5  -5 -11    5.47    0.96
  -5  -5 -11    4.28    0.92
  -5   5 -11    5.44    1.04
  -5  -5 -12    2.14    0.73
  -5  -5 -12    2.77    0.93
  -5   5 -12    2.33    0.75
  -5  -5 -13   -0.49    0.43
  -5   5 -13    0.40    0.46
  -5   5 -13   -0.09    0.56
  -5  -6  15   23.44    1.47
  -5  -6  14   22.63    1.67
  -5  -6  13   21.44    1.79
  -5  -6  13   21.15    1.65
  -5  -6  12  104.43    4.57
  -5  -6  12  110.57    4.54
  -5  -6  11    4.92    0.99
  -5   6  11    7.17    1.09
  -5  -6  11    5.43    1.11
  -5   6  10  123.59    4.93
  -5  -6  10  111.01    4.84
  -5  -6  10  117.92    5.05
  -5  -6   9   33.78    2.47
  -5  -6   9   32.61    2.39
  -5   6   9   32.85    2.32
  -5  -6   8   17.63    1.74
  -5  -6   8   17.35    1.66
  -5   6   8   18.81    1.68
  -5  -6   7   25.98    1.99
  -5  -6   6    7.78    2.23
  -5   6   6    8.18    2.21
  -5  -6   5   23.29    3.65
  -5   6   5   21.77    3.34
  -5  -6   4   27.07    3.36
  -5  -6   4   32.77    4.24
  -5   6   4   26.76    3.39
  -5  -6   3   75.00    5.64
  -5  -6   3   72.07    6.01
  -5   6   3   69.21    5.42
  -5  -6   2   14.96    2.50
  -5  -6   2   12.50    2.26
  -5  -6   1    0.87    0.74
  -5  -6   1    1.93    1.31
  -5   6   0  966.72   29.44
  -5  -6   0 1010.49   29.38
  -5  -6   0  962.95   29.47
  -5   6  -1   90.22    6.47
  -5  -6  -1   88.35    6.35
  -5   6  -2   16.60    2.78
  -5  -6  -2   14.44    2.46
  -5   6  -3  184.81   10.03
  -5   6  -4   50.81    5.05
  -5   6  -5  159.39    9.77
  -5  -6  -6    0.75    0.48
  -5   6  -6   -0.10    0.49
  -5   6  -6    0.53    0.43
  -5   6  -7   70.79    3.56
  -5  -6  -7   70.65    3.43
  -5   6  -7   68.64    3.52
  -5  -6  -7   68.74    3.46
  -5  -6  -8  116.98    4.96
  -5  -6  -8  113.72    4.75
  -5   6  -8  115.68    4.88
  -5  -6  -8  117.36    4.79
  -5  -6  -9   29.06    2.28
  -5  -6  -9   30.90    2.29
  -5   6  -9   32.39    2.33
  -5  -6  -9   29.71    2.14
  -5  -6 -10   26.69    2.10
  -5  -6 -10   23.16    1.96
  -5   6 -10   23.12    1.88
  -5  -6 -11   26.50    2.02
  -5  -6 -11   27.46    2.08
  -5   6 -11   25.78    1.93
  -5  -6 -12   13.50    1.30
  -5   6 -12   14.89    1.37
  -5  -6 -13   -0.36    0.35
  -5   6 -13   -0.75    0.50
  -5   6 -13   -0.04    0.48
  -5  -7  14   19.68    1.37
  -5  -7  14   22.01    1.55
  -5  -7  13   -0.01    0.44
  -5  -7  13    0.00    0.60
  -5  -7  12    5.50    0.98
  -5  -7  12    7.66    1.11
  -5  -7  11    2.26    0.77
  -5  -7  11    2.43    0.71
  -5  -7  10    1.08    0.78
  -5  -7  10    0.06    0.54
  -5  -7   9    8.74    1.23
  -5  -7   9    9.37    1.37
  -5  -7   8    6.73    1.12
  -5  -7   8    5.39    1.01
   5  -7  -8    6.37    1.07
  -5  -7   7   22.60    1.91
  -5  -7   6   25.55    3.77
  -5   7   6   22.17    3.61
  -5  -7   5    2.90    1.39
  -5   7   5    2.68    1.16
  -5  -7   4   46.73    4.67
  -5   7   4   46.10    4.72
  -5  -7   3  105.31    7.13
  -5  -7   3  104.13    7.47
  -5   7   3   95.32    6.57
  -5  -7   2    3.91    1.21
  -5  -7   2    2.58    1.12
  -5  -7   1   -0.96    1.15
  -5  -7   1   -0.18    1.06
  -5   7   0   23.71    3.37
  -5  -7   0   28.92    3.66
  -5  -7   0   20.98    3.16
  -5   7  -1   -0.53    0.92
  -5  -7  -1   -1.21    1.29
  -5   7  -2    0.90    1.16
  -5  -7  -2    2.72    1.06
  -5   7  -3   31.36    3.96
  -5   7  -4  118.97    8.12
  -5  -7  -5    6.06    1.01
  -5  -7  -5    6.94    0.98
  -5   7  -5    7.83    1.09
  -5   7  -5    6.87    0.97
  -5  -7  -6    8.38    1.28
  -5   7  -6   10.30    1.33
  -5  -7  -6    8.94    1.22
  -5   7  -6    8.89    1.19
  -5  -7  -7    6.37    1.04
  -5  -7  -7    7.81    1.29
  -5  -7  -7    6.95    1.03
  -5   7  -7    5.41    0.96
  -5  -7  -8    5.50    1.01
  -5  -7  -8    6.16    1.10
  -5  -7  -8    7.18    1.08
  -5   7  -8    6.40    1.08
  -5  -7  -9    0.77    0.54
  -5  -7  -9    1.20    0.80
  -5  -7 -10    9.21    1.29
  -5  -7 -10    9.74    1.42
  -5   7 -10    7.83    1.15
  -5  -7 -11   16.74    1.55
  -5   7 -11   16.68    1.49
  -5  -7 -12    0.83    0.49
  -5   7 -12    1.00    0.48
  -5  -7 -13   10.13    0.88
  -5   7 -13   10.52    0.91
  -5   7 -13   12.07    1.13
  -5  -8  14    9.59    0.92
  -5  -8  14   13.13    1.10
  -5  -8  13    6.84    0.98
  -5  -8  13    7.02    0.98
  -5  -8  12   25.07    1.94
  -5  -8  12   22.10    1.83
  -5  -8  11    5.45    1.01
  -5  -8  11    7.36    1.15
  -5  -8  10  357.53   10.45
  -5  -8  10  325.99   10.29
  -5  -8   9    7.03    1.17
   5  -8  -9    9.56    1.30
  -5  -8   8    0.37    0.63
   5  -8  -8   -0.29    0.62
  -5  -8   7   70.57    3.66
   5  -8  -7   76.57    3.91
  -5  -8   6   15.04    1.52
  -5  -8   5    0.02    0.80
  -5   8   5   -0.88    1.01
  -5  -8   4   13.45    2.56
  -5  -8   4   13.89    2.73
  -5   8   4   11.85    2.56
  -5  -8   3    3.76    1.64
  -5  -8   3    4.71    1.71
  -5  -8   2  263.73   12.68
  -5  -8   2  269.04   12.73
  -5  -8   1   46.72    4.91
  -5  -8   1   54.65    5.24
  -5  -8   0  124.94    8.34
  -5  -8   0  144.40    8.68
  -5   8  -1    5.98    2.12
  -5  -8  -1    3.53    1.34
  -5   8  -2   60.42    5.64
  -5  -8  -2   66.75    5.79
  -5   8  -3   -0.70    1.21
  -5  -8  -4  122.71    4.93
  -5   8  -4  126.62    4.89
  -5   8  -4  118.17    8.32
  -5  -8  -4  123.03    4.85
  -5   8  -5   36.99    2.42
  -5  -8  -5   38.32    2.50
  -5  -8  -5   36.75    2.45
  -5  -8  -5   39.14    2.54
  -5  -8  -6    0.83    0.55
  -5  -8  -6    1.32    0.71
  -5   8  -6    1.34    0.54
  -5  -8  -6    1.06    0.56
  -5   8  -6    1.41    0.57
  -5  -8  -7   -0.40    0.67
  -5  -8  -7    0.39    0.56
  -5   8  -7    0.70    0.55
  -5  -8  -8   33.64    2.29
  -5  -8  -8   30.07    2.31
  -5  -8  -8   36.19    2.39
  -5   8  -8   36.72    2.46
  -5  -8  -9    1.84    0.75
  -5  -8  -9    3.41    0.94
  -5  -8 -10  169.95    6.08
  -5   8 -10  154.41    5.63
  -5  -8 -11   11.65    1.27
  -5   8 -11    8.36    1.07
  -5  -8 -12   20.47    1.48
  -5   8 -12   18.54    1.38
  -5   8 -13   12.37    1.06
  -5  -9  14    0.71    0.32
  -5  -9  13    0.30    0.49
  -5  -9  13    0.67    0.46
  -5  -9  12    3.94    0.89
  -5  -9  12    5.12    0.87
  -5  -9  11    6.01    1.05
  -5  -9  10   11.34    1.43
   5  -9  -9   25.21    2.09
  -5  -9   9   23.44    2.05
   5  -9  -8   21.47    1.98
  -5  -9   8   22.48    1.97
  -5  -9   7  216.34    7.47
   5  -9  -7  221.42    7.76
  -5  -9   6   18.36    1.75
   5  -9  -6   15.83    1.72
  -5  -9   5    3.33    0.77
   5  -9  -5    3.89    1.00
  -5  -9   4   22.13    3.50
  -5  -9   4   22.44    3.72
  -5  -9   3   28.68    4.01
  -5  -9   3   30.63    4.19
  -5  -9   2   28.59    3.94
  -5  -9   2   29.50    3.93
  -5  -9   1   93.34    7.35
  -5  -9   1  100.81    7.47
  -5  -9   0   68.87    6.29
  -5  -9   0   69.19    5.95
  -5   9  -1  269.57   13.25
  -5  -9  -1  263.34   13.27
  -5  -9  -1  290.47   13.23
  -5   9  -2    3.04    1.57
  -5  -9  -2    2.00    1.06
  -5   9  -3  224.19    7.23
   5   9   3  222.28   12.96
  -5  -9  -3  223.68    7.30
  -5  -9  -3  219.37    7.40
  -5   9  -4  128.11    4.97
  -5  -9  -4  128.29    5.08
  -5  -9  -4  122.24    4.95
  -5  -9  -4  121.93    5.01
  -5  -9  -5  110.93    4.69
  -5   9  -5  106.75    4.52
  -5  -9  -5  102.49    4.54
  -5  -9  -5  104.94    4.51
  -5  -9  -6    0.89    0.51
  -5   9  -6    1.39    0.58
  -5  -9  -6    1.75    0.64
  -5  -9  -7    0.44    0.52
  -5  -9  -7    1.12    0.77
  -5  -9  -7    0.29    0.60
  -5  -9  -8    6.22    1.04
  -5  -9  -8    5.76    0.97
  -5  -9  -9    9.76    1.32
  -5  -9 -10    1.23    0.57
  -5   9 -10    1.71    0.69
  -5  -9 -11   39.41    2.29
  -5   9 -11   34.26    2.05
  -5  -9 -12   11.89    1.08
  -5   9 -12   11.57    1.00
  -5   9 -12   13.08    1.20
  -5 -10  13    7.68    0.95
  -5 -10  12    2.15    0.61
  -5 -10  11    0.33    0.65
  -5 -10  10   23.14    1.95
   5 -10  -9   19.64    1.86
  -5 -10   9   17.64    1.83
  -5 -10   8    3.34    0.90
   5 -10  -8    1.42    0.64
  -5 -10   7    0.08    0.57
   5 -10  -7    0.49    0.80
  -5 -10   6   63.33    3.35
   5 -10  -6   59.94    3.48
  -5 -10   5    0.86    0.65
   5 -10  -5    0.01    0.58
  -5 -10   4   87.38    3.98
   5 -10  -4   88.03    4.22
   5 -10  -3    1.89    0.68
  -5 -10   2  155.48   10.12
   5 -10  -2  172.14    6.32
  -5 -10   1  305.36   14.99
  -5 -10   1  360.03   15.44
  -5 -10   0    1.35    1.67
  -5 -10   0    1.98    1.31
  -5 -10  -1    5.89    1.02
  -5 -10  -1    7.41    1.02
  -5 -10  -1    4.44    1.67
  -5 -10  -2    7.63    1.13
  -5  10  -2   10.06    1.17
  -5 -10  -2    7.83    1.14
  -5 -10  -2   10.87    1.24
  -5 -10  -3    0.37    0.55
  -5  10  -3   -0.31    0.40
  -5 -10  -3   -0.18    0.50
  -5 -10  -3   -0.42    0.46
  -5  10  -4   68.11    3.36
  -5 -10  -4   65.62    3.41
  -5 -10  -4   64.68    3.39
  -5 -10  -4   59.93    3.34
  -5 -10  -5   49.31    2.99
  -5  10  -5   53.78    2.96
  -5 -10  -5   54.52    3.12
  -5 -10  -5   50.88    2.99
  -5 -10  -6   25.08    2.09
  -5 -10  -6   23.74    2.02
  -5 -10  -6   26.10    2.06
  -5 -10  -7   19.13    1.73
  -5 -10  -7   17.15    1.65
  -5 -10  -7   18.19    1.73
  -5 -10  -8   -0.32    0.62
  -5 -10  -9    0.36    0.66
  -5 -10 -10   -0.30    0.50
  -5  10 -10    0.32    0.43
  -5 -10 -11    1.73    0.60
  -5  10 -11    0.83    0.42
  -5 -10 -12    2.29    0.50
  -5  10 -12    2.98    0.59
  -5 -11  13    3.47    0.65
  -5 -11  12    1.39    0.63
  -5 -11  11    2.68    0.82
  -5 -11  10   46.50    2.80
  -5 -11   9    1.19    0.62
   5 -11  -9   -0.43    0.76
   5 -11  -8   67.40    3.67
  -5 -11   8   67.85    3.59
   5 -11  -7   51.61    3.16
  -5 -11   7   53.80    3.12
  -5 -11   6   14.02    1.60
   5 -11  -6   11.67    1.54
  -5 -11   5  195.64    6.74
   5 -11  -5  175.13    6.78
  -5 -11   4   78.30    3.75
   5 -11  -4   73.73    3.89
   5 -11  -3   33.52    2.49
   5 -11  -2  161.90    6.13
   5 -11  -1  143.57    5.62
  -5 -11   0   28.09    2.07
   5 -11   0   28.01    2.07
  -5 -11   0   25.93    1.90
  -5 -11  -1    8.32    1.20
  -5 -11  -1    8.66    1.14
  -5 -11  -1    8.67    1.17
  -5 -11  -2   44.77    2.79
  -5 -11  -2   45.47    2.75
  -5 -11  -2   44.63    2.70
  -5 -11  -3  228.97    7.50
  -5 -11  -3  215.25    7.32
  -5 -11  -3  206.77    7.34
  -5  11  -4   44.40    2.56
  -5 -11  -4   37.84    2.59
  -5 -11  -4   39.35    2.59
  -5 -11  -4   39.11    2.63
  -5  11  -5   25.73    1.95
  -5 -11  -5   24.17    2.02
  -5 -11  -5   25.30    2.09
  -5 -11  -5   26.32    2.10
  -5 -11  -6    2.88    0.76
  -5 -11  -6    2.52    0.80
  -5 -11  -6    3.91    0.85
  -5 -11  -7    0.84    0.52
  -5 -11  -7    0.06    0.68
  -5 -11  -7   -0.35    0.70
  -5 -11  -8    0.23    0.55
  -5 -11  -9   19.02    1.69
  -5 -11 -10    0.23    0.51
  -5  11 -10   -0.68    0.44
  -5 -11 -11   -0.35    0.40
  -5  11 -11   -0.69    0.35
  -5  11 -11   -0.11    0.41
  -5 -12  13    1.47    0.47
  -5 -12  12   -0.24    0.45
  -5 -12  11    5.53    0.95
  -5 -12  10    2.80    0.87
   5 -12 -10    3.33    0.86
   5 -12  -9   15.87    1.66
  -5 -12   9   15.18    1.62
  -5 -12   8    6.61    1.15
   5 -12  -8    4.91    1.05
  -5 -12   7    0.14    0.58
   5 -12  -7   -0.45    0.71
  -5 -12   6    1.19    0.64
   5 -12  -6   -0.13    0.68
  -5 -12   5    1.13    0.54
   5 -12  -5    0.98    0.77
  -5 -12   4   92.39    4.09
   5 -12  -4   80.41    4.17
   5 -12  -3    1.84    0.77
   5 -12  -2  392.22   11.67
   5 -12  -1  127.44    5.26
  -5 -12   0  232.70    7.64
   5 -12   0  226.88    7.69
  -5 -12   0  225.99    7.43
  -5 -12  -1  256.21    8.16
  -5 -12  -1  238.90    8.14
  -5 -12  -1  243.52    7.93
  -5 -12  -2   36.88    2.55
  -5 -12  -2   38.40    2.58
  -5 -12  -2   39.78    2.53
  -5 -12  -3  108.09    4.76
  -5 -12  -3  111.03    4.74
  -5 -12  -3  103.59    4.60
  -5 -12  -4    4.83    1.05
  -5 -12  -4    4.41    0.99
  -5 -12  -4    5.76    1.02
  -5 -12  -5  130.46    5.24
  -5 -12  -5  124.06    5.15
  -5 -12  -5  123.08    5.10
  -5 -12  -6   12.07    1.40
  -5 -12  -6   11.67    1.42
  -5 -12  -6   11.75    1.42
  -5 -12  -7    7.53    1.01
  -5 -12  -7    5.46    1.00
  -5 -12  -7    6.35    1.09
  -5 -12  -8   34.40    2.33
  -5 -12  -9   11.60    1.25
  -5 -12 -10   16.35    1.36
  -5  12 -10   13.41    1.12
  -5 -12 -11   27.07    1.58
  -5 -13  12    3.98    0.69
  -5 -13  11    6.98    1.04
  -5 -13  10   -0.65    0.65
   5 -13 -10    0.11    0.48
  -5 -13   9    0.68    0.76
   5 -13  -9    0.59    0.57
   5 -13  -8   62.59    3.36
  -5 -13   8   60.71    3.24
  -5 -13   7    0.50    0.66
   5 -13  -7   -0.24    0.69
  -5 -13   6    6.07    1.05
   5 -13  -6    5.39    1.12
  -5 -13   5   60.04    3.21
   5 -13  -5   56.08    3.34
   5 -13  -4   72.67    3.86
   5 -13  -3    7.58    1.19
   5 -13  -2   17.26    1.74
   5 -13  -1  233.60    7.92
   5 -13   0   19.42    1.80
  -5 -13   0   19.34    1.72
  -5 -13  -1   34.49    2.43
  -5 -13  -1   34.09    2.47
  -5 -13  -1   35.05    2.37
  -5 -13  -2    3.39    0.74
  -5 -13  -2    4.02    0.94
  -5 -13  -3    2.22    0.85
  -5 -13  -3    2.42    0.83
  -5 -13  -3    3.15    0.89
  -5 -13  -4    1.94    0.77
  -5 -13  -4    3.03    0.91
  -5 -13  -4    3.40    0.94
  -5 -13  -5   23.32    2.00
  -5 -13  -5   23.78    2.04
  -5 -13  -5   20.46    1.87
  -5 -13  -6   77.88    3.64
  -5 -13  -6   72.09    3.62
  -5 -13  -6   70.13    3.58
  -5 -13  -7   -0.47    0.71
  -5 -13  -7    0.52    0.58
  -5 -13  -8    1.99    0.72
  -5 -13  -9   28.23    1.88
  -5  13  -9   25.34    1.60
  -5 -13 -10    2.35    0.63
  -5 -14  12    0.96    0.37
  -5 -14  11   63.99    2.75
  -5 -14  10    6.25    0.98
   5 -14 -10    4.70    0.75
  -5 -14   9   11.73    1.32
   5 -14  -9   13.96    1.44
   5 -14  -8    0.93    0.67
  -5 -14   8    0.35    0.57
   5 -14  -7   17.03    1.73
  -5 -14   7   18.40    1.71
  -5 -14   6    2.65    0.69
   5 -14  -6    3.23    0.88
  -5 -14   5   -0.11    0.57
   5 -14  -5    0.62    0.72
   5 -14  -4   91.52    4.38
   5 -14  -3   98.30    4.55
   5 -14  -2   78.21    3.94
   5 -14  -1    7.02    1.12
   5 -14   0   23.00    1.92
  -5 -14   0   20.97    1.77
  -5 -14  -1    0.61    0.76
  -5 -14  -1    1.03    0.60
  -5 -14  -1    1.22    0.68
  -5 -14  -2   37.77    2.56
  -5 -14  -2   35.20    2.51
  -5 -14  -2   38.92    2.54
  -5 -14  -3   21.75    1.94
  -5 -14  -3   19.25    1.85
  -5 -14  -3   21.82    1.91
  -5 -14  -4   99.69    4.40
  -5 -14  -4  102.96    4.45
  -5 -14  -4  100.49    4.45
  -5 -14  -5   64.49    3.38
  -5 -14  -5   62.28    3.33
  -5 -14  -5   64.84    3.33
  -5 -14  -6   66.21    3.36
  -5 -14  -6   70.69    3.32
  -5 -14  -6   64.55    3.33
  -5 -14  -7   13.34    1.40
  -5 -14  -7   11.02    1.32
  -5 -14  -8    1.59    0.71
  -5 -14  -9   11.64    1.16
  -5 -14 -10  122.50    3.97
  -5 -15  11    6.20    0.74
   5 -15 -10   26.80    1.59
  -5 -15  10   26.05    1.66
  -5 -15   9    0.57    0.53
   5 -15  -9    0.98    0.54
  -5 -15   8    4.80    0.90
   5 -15  -8    5.07    1.00
  -5 -15   7    0.33    0.53
   5 -15  -7    0.01    0.77
  -5 -15   6   12.81    1.34
   5 -15  -6    9.23    1.28
   5 -15  -5   14.75    1.69
   5 -15  -4   50.99    3.05
   5 -15  -3    1.16    0.79
   5 -15  -2   -0.12    0.78
   5 -15  -1    2.73    0.81
  -5 -15   0    6.50    1.02
   5 -15   0    4.82    0.96
  -5 -15  -1   24.07    1.91
  -5 -15  -1   21.27    1.96
  -5 -15  -2   -0.26    0.61
  -5 -15  -2   -0.74    0.66
  -5 -15  -2    0.26    0.55
  -5 -15  -3    8.44    1.26
  -5 -15  -3    9.11    1.24
  -5 -15  -3    9.62    1.26
  -5 -15  -4    1.17    0.67
  -5 -15  -4   -0.59    0.69
  -5 -15  -4    0.11    0.59
  -5 -15  -5   13.09    1.43
  -5 -15  -5   13.36    1.47
  -5 -15  -5   14.09    1.49
  -5 -15  -6    0.33    0.40
  -5 -15  -6   -0.81    0.77
  -5 -15  -6    0.67    0.60
  -5 -15  -7    6.55    1.00
  -5 -15  -7    5.43    0.89
  -5 -15  -8    0.59    0.46
  -5 -15  -9   17.41    1.25
  -5 -16  10   62.03    2.46
   5 -16  -9   22.90    1.52
  -5 -16   9   23.73    1.53
  -5 -16   8    1.00    0.53
   5 -16  -8   -0.11    0.52
  -5 -16   7   -0.13    0.49
   5 -16  -7    0.42    0.67
   5 -16  -6    0.45    0.77
   5 -16  -5   -0.16    0.71
   5 -16  -4    0.77    0.70
   5 -16  -3   99.17    4.37
   5 -16  -2   11.61    1.34
   5 -16  -1   98.99    4.30
   5 -16   0   32.20    2.22
  -5 -16   0   35.98    2.21
  -5 -16   0   33.58    2.40
  -5 -16  -1    0.10    0.73
  -5 -16  -1    0.17    0.48
  -5 -16  -2    4.13    0.99
  -5 -16  -2    2.62    0.72
  -5 -16  -3   73.39    3.51
  -5 -16  -3   68.22    3.40
  -5 -16  -3   66.75    3.34
  -5 -16  -4   26.49    1.99
  -5 -16  -4   26.22    1.94
  -5 -16  -4   25.43    1.97
  -5 -16  -5   10.16    1.12
  -5 -16  -5    8.63    1.14
  -5 -16  -5    8.84    1.18
  -5 -16  -6    6.37    0.97
  -5 -16  -6    6.87    1.02
  -5 -16  -7    0.28    0.43
  -5 -16  -8    0.83    0.43
   5 -17  -9   11.42    0.93
   5 -17  -8    4.39    0.76
  -5 -17   8    4.93    0.65
   5 -17  -7    1.96    0.63
   5 -17  -6    4.94    0.99
   5 -17  -5    6.21    1.12
   5 -17  -4    1.73    0.73
   5 -17  -3   14.58    1.53
   5 -17  -2    7.69    1.14
  -5 -17   1    0.89    0.83
   5 -17  -1    0.52    0.51
  -5 -17   0   22.15    1.91
  -5 -17   0   24.62    1.74
  -5 -17  -1    6.68    0.96
  -5 -17  -1    6.02    1.10
  -5 -17  -2   37.59    2.27
  -5 -17  -2   35.42    2.32
  -5 -17  -3    4.60    0.89
  -5 -17  -3    3.13    0.76
  -5 -17  -4    3.87    0.81
  -5 -17  -4    3.39    0.74
  -5 -17  -5    0.79    0.40
  -5 -17  -5    0.75    0.52
  -5 -17  -6    1.54    0.58
  -5 -17  -6    1.00    0.49
   5 -18  -8    0.66    0.39
  -5 -18   7    9.58    0.87
   5 -18  -7   10.12    1.03
   5 -18  -6    6.79    0.92
   5 -18  -5    3.04    0.80
   5 -18  -4   11.05    1.22
   5 -18  -3    1.96    0.64
  -5 -18   2    5.23    0.98
   5 -18  -2    5.05    0.87
  -5 -18   1    5.17    0.98
   5 -18  -1    5.51    0.88
  -5 -18   0    1.21    0.67
  -5 -18  -1    2.67    0.77
  -5 -18  -1    3.89    0.75
  -5 -18  -2    9.62    1.18
  -5 -18  -2    9.96    1.09
  -5 -18  -3   -0.48    0.48
  -5 -18  -3   -0.67    0.58
  -5 -18  -4    5.97    0.80
  -5 -18  -4    5.71    0.83
  -5 -18  -5    0.76    0.47
  -5 -19   6    2.07    0.46
   5 -19  -6    1.88    0.53
  -5 -19   5   24.08    1.51
   5 -19  -5   21.40    1.47
  -5 -19   4    1.35    0.52
   5 -19  -4    0.78    0.55
  -5 -19   3   14.80    1.32
   5 -19  -3   14.67    1.26
  -5 -19   2    3.87    0.77
   5 -19  -2    3.44    0.68
  -5 -19   1    3.14    0.77
   5 -19  -1    1.79    0.53
  -5 -19   0   88.60    3.58
  -5 -19  -1    0.47    0.56
  -5 -19  -1    0.15    0.37
  -5 -19  -2   60.24    2.66
  -5 -19  -2   56.68    2.49
  -5 -19  -3    0.32    0.38
  -5 -19  -3   -0.58    0.44
  -5 -19  -4    6.35    0.78
  -5 -20   4    3.80    0.59
   5 -20  -4    4.37    0.62
   5 -20  -3   47.65    2.08
  -5 -20   3   50.00    2.23
  -5 -20   2    3.68    0.64
   5 -20  -2    4.21    0.59
  -5 -20   1    4.14    0.70
  -5 -20   0    1.37    0.45
  -5 -20  -1    6.63    0.78
  -5 -20  -2   29.03    1.52
  -6   0  15   -0.14    0.39
  -6   0  14    1.55    0.67
  -6   0  13    0.34    0.61
  -6   0  12  260.60    8.50
  -6   0  11    0.10    0.68
  -6   0  10  122.20    5.23
  -6   0   9    0.00    0.59
  -6   0   9   -0.06    0.43
  -6   0   8   10.38    1.43
  -6   0   8    9.65    1.26
  -6   0   7    0.76    0.62
  -6   0   7    0.83    0.42
  -6   0   6  233.36   11.78
  -6   0   5    0.70    0.89
  -6   0   4   54.31    4.88
  -6   0   3    2.10    1.08
  -6   0   3   -0.02    0.96
  -6   0   2  239.90   10.62
  -6   0   2  218.85   10.48
  -6   0   1   -0.61    1.00
  -6   0   1   -0.08    0.72
  -6   0   0   48.56    4.65
  -6   0   0   44.55    4.24
  -6   0  -1   -0.04    0.82
  -6   0  -1    1.28    1.04
  -6   0  -2    4.83    1.82
  -6   0  -3    1.79    1.24
  -6   0  -4  180.14   10.54
  -6   0  -5    1.59    0.61
  -6   0  -5   -1.21    0.69
  -6   0  -6  180.89    6.38
  -6   0  -6  176.02    6.30
  -6   0  -7    0.40    0.55
  -6   0  -7   -0.78    0.63
  -6   0  -7   -0.61    0.68
  -6   0  -8    7.56    1.14
  -6   0  -8    7.90    1.27
  -6   0  -9    0.02    0.60
  -6   0  -9   -0.59    0.64
  -6   0 -10  146.00    5.57
  -6   0 -11   -1.05    0.75
  -6   0 -12   30.52    2.04
  -6   0 -12   33.68    1.99
  -6   0 -13   -0.46    0.41
  -6   1  15    2.09    0.50
  -6  -1  15    1.11    0.41
  -6   1  14    4.03    0.79
  -6  -1  14    5.39    0.89
  -6   1  13    1.87    0.72
  -6  -1  13    1.99    0.81
  -6   1  12    7.44    1.17
  -6  -1  12    9.19    1.45
  -6   1  11    0.67    0.72
  -6  -1  11    0.52    0.88
  -6   1  10   11.58    1.54
  -6  -1  10   11.28    1.51
  -6  -1  10   14.99    1.56
  -6   1   9   25.19    2.14
  -6  -1   9   24.23    2.10
  -6  -1   9   24.99    1.95
  -6   1   8  189.78    6.94
  -6   1   8  204.14    6.71
  -6  -1   8  203.33    6.80
  -6  -1   7  118.84    5.01
  -6   1   7  129.64    4.86
  -6  -1   7  126.74    4.91
  -6  -1   7  109.14    8.11
  -6   1   7  119.57    5.00
  -6  -1   6   30.92    4.06
  -6  -1   5  126.59    8.22
  -6  -1   4    6.06    1.80
  -6   1   4    6.40    1.66
  -6   1   3   51.39    4.42
  -6  -1   3   44.82    4.58
  -6   1   3   56.04    4.90
  -6  -1   2  149.74    7.95
  -6   1   2  146.77    8.09
  -6  -1   2  141.69    8.25
  -6   1   2  147.03    8.01
  -6  -1   1    0.43    0.89
  -6   1   1    0.81    0.82
  -6  -1   1    0.30    1.04
  -6   1   1    3.00    1.31
  -6  -1   0    9.96    2.14
  -6   1   0    6.52    1.69
  -6  -1   0    4.45    1.50
  -6   1   0    5.85    1.51
  -6  -1  -1    7.03    1.85
  -6   1  -1    9.71    2.40
  -6  -1  -1    5.24    1.59
  -6  -1  -2   76.26    6.16
  -6   1  -2   78.80    6.20
  -6  -1  -3   17.38    3.09
  -6   1  -3   15.90    2.90
  -6   1  -4   16.41    3.08
  -6  -1  -5   40.65    2.41
  -6   1  -5   37.29    2.38
  -6  -1  -5   34.23    2.29
  -6   1  -5   36.69    2.35
  -6  -1  -6  201.79    6.69
  -6   1  -6  179.44    6.59
  -6  -1  -6  195.25    6.46
  -6  -1  -6  184.30    6.72
  -6  -1  -6  190.15    6.62
  -6   1  -7   50.79    3.00
  -6  -1  -7   51.64    2.85
  -6   1  -7   50.81    2.87
  -6  -1  -7   51.11    3.02
  -6   1  -7   46.80    2.96
  -6  -1  -7   47.95    2.92
  -6  -1  -8   87.59    3.91
  -6   1  -8   83.35    3.89
  -6  -1  -8   82.77    4.06
  -6   1  -8   79.23    4.04
  -6  -1  -9   15.09    1.56
  -6   1  -9   12.66    1.47
  -6  -1  -9   12.42    1.54
  -6   1  -9   12.85    1.60
  -6  -1 -10    3.24    0.88
  -6   1 -10    4.38    0.94
  -6  -1 -11    4.22    0.95
  -6   1 -11    5.83    1.07
  -6  -1 -12   72.82    3.31
  -6   1 -12   75.88    3.34
  -6  -1 -13   21.94    1.50
  -6   1 -13   20.12    1.46
  -6   1 -13   21.97    1.34
  -6   2  15    4.97    0.66
  -6  -2  15    4.64    0.68
  -6   2  14   28.39    1.85
  -6  -2  14   27.62    1.90
  -6   2  13    7.42    1.13
  -6  -2  13    5.02    1.11
  -6   2  12    7.49    1.18
  -6  -2  12    6.72    1.22
  -6  -2  11   73.53    3.86
  -6  -2  11   82.09    3.75
  -6   2  11   75.71    3.87
  -6   2  10    0.95    0.70
  -6  -2  10    0.83    0.79
  -6  -2  10    0.09    0.53
  -6  -2   9   38.38    2.68
  -6  -2   9   43.05    2.68
  -6   2   9   43.80    2.80
  -6  -2   8   36.33    2.55
  -6  -2   8   39.60    2.52
  -6   2   8   36.78    2.59
  -6  -2   7    0.17    0.46
  -6   2   7    0.63    0.60
  -6   2   7   -0.68    0.46
  -6  -2   6   60.00    5.82
  -6  -2   5    4.70    1.79
  -6  -2   4   34.65    4.07
  -6   2   3  421.88   15.26
  -6  -2   3  367.94   15.48
  -6   2   3  402.75   14.76
  -6  -2   2  133.63    7.42
  -6   2   2  135.65    7.85
  -6  -2   2  130.48    8.12
  -6   2   2  133.66    7.43
  -6  -2   1  307.30   12.65
  -6   2   1  314.04   13.01
  -6  -2   1  289.30   12.81
  -6   2   1  293.90   12.13
  -6  -2   0   24.86    3.33
  -6   2   0   21.90    3.13
  -6  -2   0   17.21    2.78
  -6  -2  -1  213.65   10.73
  -6   2  -1  227.50   11.09
  -6  -2  -1  210.37   10.61
  -6  -2  -2    1.79    1.52
  -6   2  -2   -0.29    0.94
  -6   2  -3   -0.96    1.12
  -6   2  -4   63.39    5.99
  -6   2  -5   46.03    2.75
  -6  -2  -5   49.61    2.78
  -6  -2  -5   50.17    2.60
  -6  -2  -6   47.91    2.83
  -6   2  -6   46.66    2.85
  -6  -2  -6   51.21    2.73
  -6  -2  -6   46.02    2.83
  -6   2  -6   50.57    2.98
  -6   2  -7   29.29    2.29
  -6  -2  -7   33.28    2.22
  -6  -2  -7   31.61    2.29
  -6   2  -7   31.52    2.34
  -6  -2  -7   31.85    2.35
  -6  -2  -8   44.09    2.69
  -6   2  -8   43.98    2.66
  -6  -2  -8   47.85    2.90
  -6   2  -8   42.57    2.82
  -6  -2  -9   22.28    1.90
  -6   2  -9   19.91    1.79
  -6  -2  -9   18.48    1.84
  -6   2  -9   17.81    1.84
  -6  -2 -10   22.96    1.91
  -6   2 -10   23.75    1.92
  -6  -2 -11   58.80    3.08
  -6   2 -11   60.54    3.10
  -6  -2 -12    0.37    0.56
  -6   2 -12   -0.60    0.75
  -6  -2 -13   37.20    1.98
  -6   2 -13   37.56    1.96
  -6   2 -13   36.60    1.86
  -6  -3  15    1.01    0.46
  -6   3  14    3.96    0.69
  -6  -3  14    6.28    0.98
  -6   3  13    3.99    0.77
  -6  -3  13    3.35    0.87
  -6   3  12    0.08    0.55
  -6  -3  12    0.78    0.69
  -6  -3  12   -0.43    0.56
  -6   3  11    6.59    1.10
  -6  -3  11    5.69    1.17
  -6  -3  11    5.48    1.01
  -6  -3  10  352.85   10.34
  -6   3  10  342.20   10.41
  -6  -3   9   46.65    2.98
  -6  -3   9   47.77    2.89
  -6   3   9   50.26    2.99
  -6  -3   8   28.54    2.18
  -6  -3   8   25.86    2.15
  -6   3   8   27.71    2.18
  -6  -3   7   35.33    2.48
  -6  -3   7   42.65    2.62
  -6   3   7   39.70    2.60
  -6  -3   6   29.35    4.12
  -6  -3   5   20.94    3.49
  -6  -3   4   12.38    2.51
  -6   3   3   87.69    6.15
  -6  -3   3   83.54    6.50
  -6   3   2   66.25    5.36
  -6  -3   2   59.78    5.46
  -6   3   1    5.91    1.66
  -6  -3   1    3.43    1.33
  -6   3   1    3.88    1.34
  -6   3   0   30.71    3.71
  -6  -3   0   27.64    3.60
  -6   3  -1    1.42    1.24
  -6  -3  -1    4.14    1.62
  -6   3  -2   36.94    4.26
  -6   3  -3  116.26    8.13
  -6   3  -4    6.02    2.03
  -6  -3  -5    0.13    0.47
  -6   3  -5   -0.47    0.58
  -6  -3  -6    8.50    1.19
  -6   3  -6    6.81    1.11
  -6  -3  -6    7.25    1.00
  -6  -3  -6    8.22    1.17
  -6   3  -6    7.22    1.04
  -6  -3  -7    2.18    0.77
  -6   3  -7    3.33    0.87
  -6  -3  -7    2.29    0.71
  -6  -3  -7    2.27    0.76
  -6   3  -7    1.25    0.52
  -6  -3  -8    2.89    0.89
  -6  -3  -8    1.16    0.49
  -6   3  -8    0.65    0.73
  -6  -3  -8    1.79    0.74
  -6   3  -8    0.89    0.77
  -6  -3  -9   14.59    1.59
  -6   3  -9   11.81    1.42
  -6  -3  -9   15.63    1.60
  -6   3  -9   16.25    1.76
  -6  -3 -10   54.09    3.01
  -6   3 -10   54.71    3.01
  -6  -3 -11    1.26    0.72
  -6   3 -11    3.41    0.92
  -6  -3 -12   18.49    1.54
  -6   3 -12   16.22    1.41
  -6   3 -13   10.19    1.00
  -6   3 -13   10.12    0.94
  -6  -4  15    1.36    0.42
  -6   4  14    4.40    0.67
  -6  -4  14    5.99    0.92
  -6   4  13    8.86    1.12
  -6  -4  13    8.16    1.16
  -6   4  12   10.62    1.23
  -6  -4  12   10.86    1.35
  -6  -4  12    9.71    1.18
  -6  -4  11   95.80    4.45
  -6  -4  11  100.86    4.37
  -6   4  11   99.84    4.43
  -6   4  10    1.74    0.86
  -6  -4  10    3.64    1.11
  -6  -4  10    1.79    0.95
  -6  -4   9   29.77    2.33
  -6  -4   9   32.70    2.38
  -6   4   9   33.60    2.44
  -6  -4   8    1.17    0.72
  -6   4   8    0.43    0.53
  -6  -4   8    0.71    0.63
  -6  -4   7    0.47    0.60
  -6   4   7   -0.20    0.58
  -6  -4   7    0.08    0.44
  -6  -4   6    2.28    0.75
  -6   4   6    1.11    0.45
  -6  -4   5   43.69    4.93
  -6   4   4    1.17    0.63
  -6  -4   4    1.11    1.25
  -6   4   3  145.33    8.36
  -6  -4   3  134.10    8.68
  -6   4   2   22.09    3.15
  -6  -4   2   19.39    3.17
  -6   4   1   52.94    4.92
  -6  -4   1   46.24    4.81
  -6   4   0   66.87    5.69
  -6  -4   0   66.86    5.80
  -6   4  -1   20.42    3.23
  -6  -4  -1   23.96    3.47
  -6   4  -2   86.73    6.83
  -6  -4  -2   72.10    6.15
  -6   4  -3   46.64    5.19
  -6   4  -4   83.68    3.87
  -6  -4  -4   89.55    3.91
  -6   4  -5   64.65    3.39
  -6  -4  -5   65.58    3.34
  -6  -4  -6    5.81    1.05
  -6   4  -6    5.54    1.03
  -6  -4  -6    6.13    0.95
  -6   4  -6    5.56    0.99
  -6  -4  -7    5.93    1.13
  -6   4  -7    5.31    1.03
  -6  -4  -7    5.39    0.96
  -6  -4  -7    5.96    0.99
  -6   4  -7    4.85    0.99
  -6  -4  -8   90.83    4.08
  -6  -4  -8   89.28    4.09
  -6   4  -8   86.52    4.18
  -6  -4  -8   87.16    4.06
  -6  -4  -9   36.74    2.46
  -6   4  -9   36.18    2.45
  -6  -4  -9   40.35    2.52
  -6   4  -9   38.52    2.63
  -6  -4 -10    3.24    0.83
  -6   4 -10    3.17    0.96
  -6  -4 -11   25.13    1.90
  -6   4 -11   22.43    1.81
  -6  -4 -12   47.52    2.44
  -6   4 -12   44.60    2.37
  -6   4 -13    3.40    0.59
  -6   4 -13    3.84    0.64
  -6  -5  14    1.37    0.54
  -6  -5  13    9.34    1.22
  -6  -5  13    8.50    0.99
  -6   5  12   -0.16    0.49
  -6  -5  12    1.85    0.76
  -6  -5  12    1.29    0.60
  -6  -5  11    1.09    0.72
  -6   5  11   -0.31    0.53
  -6  -5  11    0.00    0.62
  -6  -5  10  461.72   13.41
  -6  -5  10  472.64   13.35
  -6   5  10  479.07   13.36
  -6  -5   9   14.82    1.60
  -6   5   9   15.40    1.60
  -6  -5   9   15.88    1.70
  -6  -5   8   17.85    1.83
  -6  -5   8   15.85    1.71
  -6   5   8   18.61    1.74
  -6  -5   7   87.13    4.12
  -6  -5   7   89.43    4.15
  -6   5   7   91.28    4.13
  -6  -5   6  114.68    4.75
  -6  -5   6  113.47    4.74
  -6   5   6  112.07    4.67
  -6  -5   5   10.72    2.61
  -6   5   4    1.40    1.35
  -6  -5   4    0.84    0.97
  -6   5   3   67.04    5.57
  -6  -5   3   56.51    5.58
  -6   5   2  393.89   15.76
  -6  -5   2  379.15   16.28
  -6   5   1   37.39    4.30
  -6  -5   1   35.24    4.20
  -6   5   0   44.88    4.75
  -6  -5   0   42.60    4.65
  -6   5  -1   58.67    5.49
  -6  -5  -1   48.44    5.02
  -6   5  -2  130.88    8.65
  -6  -5  -2  133.70    8.68
  -6   5  -3   14.81    2.86
  -6  -5  -4    7.46    1.05
  -6   5  -4    7.40    1.09
  -6  -5  -5   10.03    1.23
  -6   5  -5    9.65    1.25
  -6  -5  -6    1.65    0.75
  -6   5  -6    1.62    0.79
  -6   5  -6    0.58    0.50
  -6   5  -7   24.88    2.11
  -6  -5  -7   32.52    2.21
  -6   5  -7   28.79    2.21
  -6  -5  -7   29.23    2.21
  -6  -5  -8   11.56    1.46
  -6  -5  -8   11.50    1.33
  -6   5  -8   11.41    1.37
  -6  -5  -9    1.55    0.65
  -6   5  -9    0.74    0.78
  -6  -5 -10   61.07    3.13
  -6   5 -10   55.37    2.98
  -6  -5 -11    2.23    0.79
  -6   5 -11    1.53    0.67
  -6   5 -12    0.47    0.47
  -6  -6  14   11.93    1.07
  -6  -6  13   18.03    1.43
  -6  -6  13   19.84    1.57
  -6   6  12    0.06    0.43
  -6  -6  12    0.09    0.57
  -6  -6  12    0.24    0.55
  -6  -6  11   48.43    2.91
  -6  -6  11   51.99    3.00
  -6   6  11   56.90    2.97
  -6  -6  10   21.61    1.93
  -6  -6  10   22.34    2.00
  -6   6  10   21.35    1.82
  -6  -6   9  234.52    7.91
  -6  -6   9  231.03    7.86
   6  -6  -9  228.42    7.95
  -6   6   9  238.15    7.80
  -6  -6   8    7.68    1.21
  -6   6   8    7.73    1.14
  -6  -6   8    8.76    1.26
  -6  -6   7    2.25    0.75
  -6   6   7    2.98    0.76
  -6  -6   6   27.23    2.15
  -6   6   6   26.13    2.02
  -6  -6   5    3.34    0.76
  -6   6   5    3.09    0.75
  -6   6   4   16.56    2.91
  -6  -6   4   15.45    3.00
  -6   6   3    0.44    0.98
  -6  -6   3    1.03    1.26
  -6   6   2   16.63    2.96
  -6  -6   2   19.87    3.37
  -6   6   1   62.73    5.70
  -6  -6   1   59.75    5.74
  -6   6   0   55.86    5.45
  -6  -6   0   50.32    5.28
  -6   6  -1   28.38    3.85
  -6  -6  -1   26.19    3.74
  -6   6  -2    2.08    1.17
  -6  -6  -2   -0.47    1.36
  -6   6  -3   45.41    2.77
  -6  -6  -3   41.21    2.58
  -6  -6  -4    1.05    0.48
  -6   6  -4    0.25    0.42
  -6   6  -5   21.17    1.83
  -6   6  -5   22.11    1.86
  -6  -6  -5   18.98    1.77
  -6   6  -6   16.43    1.64
  -6   6  -6   17.23    1.71
  -6  -6  -6   19.14    1.78
  -6  -6  -7    4.19    0.92
  -6   6  -7    5.63    1.08
  -6   6  -7    3.76    0.86
  -6  -6  -8   10.59    1.32
  -6  -6  -8   12.10    1.34
  -6   6  -8   13.14    1.49
  -6  -6  -9    1.73    0.69
  -6   6  -9    0.62    0.76
  -6  -6 -10    3.16    0.81
  -6   6 -10    2.07    0.75
  -6  -6 -11   19.67    1.62
  -6   6 -11   14.25    1.37
  -6   6 -12    3.63    0.67
  -6  -7  14   38.00    1.85
  -6  -7  13    6.79    0.92
  -6  -7  13    5.51    0.81
  -6  -7  12    1.81    0.67
  -6  -7  12    2.92    0.86
  -6  -7  11   39.22    2.48
  -6  -7  11   33.75    2.35
  -6  -7  10   37.87    2.58
  -6  -7  10   41.81    2.68
  -6   7  10   41.88    2.53
  -6  -7   9  122.08    5.04
  -6  -7   9  108.30    4.87
   6  -7  -9  119.20    5.11
  -6   7   9  123.69    4.91
  -6  -7   8   29.18    2.18
  -6  -7   8   25.20    2.13
   6  -7  -8   25.30    2.17
  -6   7   8   25.38    2.03
  -6  -7   7   45.49    2.89
  -6   7   7   49.97    2.92
  -6  -7   6   -0.04    0.54
  -6   7   6   -0.83    0.58
  -6  -7   5   12.50    1.44
  -6   7   5   12.19    1.33
  -6  -7   4    1.33    0.56
  -6   7   4    1.26    1.21
  -6   7   3   10.78    2.44
  -6  -7   3   13.06    2.85
  -6   7   2   -0.43    0.96
  -6  -7   2   -0.95    1.04
  -6  -7   2    1.04    1.14
  -6   7   1   61.42    5.82
  -6  -7   1   60.02    5.52
  -6  -7   1   62.48    5.89
  -6   7   0    2.72    1.39
  -6  -7   0    1.85    1.29
  -6   7  -1   15.42    2.97
  -6  -7  -1   15.61    2.90
  -6  -7  -2    1.40    0.71
  -6  -7  -2    1.70    0.84
  -6   7  -2    0.16    0.41
  -6   7  -3  100.32    4.36
  -6  -7  -3  104.96    4.37
  -6  -7  -3   98.48    4.40
  -6   7  -4   67.96    3.46
  -6  -7  -4   66.33    3.46
  -6  -7  -5    0.86    0.74
  -6   7  -5    1.81    0.70
  -6   7  -5    1.05    0.52
  -6   7  -6  121.41    5.08
  -6   7  -6  124.92    5.08
  -6  -7  -6  124.30    5.08
  -6  -7  -7    8.04    1.18
  -6   7  -7    6.50    1.06
  -6  -7  -8    8.82    1.20
  -6   7  -8    8.09    1.23
  -6  -7  -9   22.07    1.80
  -6  -7  -9   25.16    1.87
  -6   7  -9   19.64    1.68
  -6  -7 -10   17.06    1.55
  -6   7 -10   11.64    1.28
  -6   7 -11    7.69    0.94
  -6   7 -12    1.01    0.43
  -6  -8  13    6.59    0.82
  -6  -8  13    6.37    0.87
  -6  -8  12    1.94    0.60
  -6  -8  12    2.18    0.67
  -6  -8  11    6.30    1.13
  -6  -8  11    6.92    1.05
  -6  -8  10   29.40    2.28
  -6  -8  10   33.46    2.24
  -6  -8   9    0.85    0.70
   6  -8  -9   -0.30    0.62
  -6  -8   8  102.31    4.59
   6  -8  -8  105.17    4.80
  -6  -8   7    2.03    0.79
   6  -8  -7    4.84    1.10
  -6  -8   6   20.70    1.88
  -6  -8   5   -0.03    0.52
  -6   8   5    1.24    0.53
  -6  -8   4   24.61    1.99
  -6   8   4   26.19    1.99
  -6  -8   3  106.65    4.34
  -6  -8   3   99.19    4.34
  -6   8   3  105.88    4.40
  -6  -8   2   91.78    3.98
  -6  -8   2   85.10    6.96
  -6  -8   1   -0.11    0.45
  -6  -8   1    0.90    1.22
  -6  -8   0  220.80    7.33
  -6   8   0  222.09    7.46
  -6   8  -1   33.44    2.33
  -6  -8  -1   34.41    2.23
  -6  -8  -1   33.14    2.30
  -6  -8  -2   -0.08    0.52
  -6   8  -2   -0.18    0.59
  -6   8  -3   46.35    2.79
  -6  -8  -3   45.45    2.70
  -6  -8  -3   41.83    2.72
  -6  -8  -4    1.26    0.69
  -6  -8  -4    2.21    0.83
  -6   8  -4    1.15    0.53
  -6   8  -4    3.39    0.76
  -6   8  -5   95.15    4.34
  -6  -8  -5   93.31    4.35
  -6   8  -5  101.41    4.30
  -6  -8  -6    8.03    1.21
  -6   8  -6    7.13    1.19
  -6   8  -6    8.01    1.11
  -6  -8  -7    4.01    0.96
  -6   8  -7    3.79    0.87
  -6  -8  -8   10.06    1.33
  -6   8  -8    9.43    1.21
  -6   8  -9   13.74    1.47
  -6  -8  -9   17.80    1.52
  -6   8 -10   13.08    1.33
  -6   8 -11    0.75    0.45
  -6   8 -12    2.85    0.50
  -6   8 -12    2.73    0.55
  -6  -9  13    6.46    0.83
  -6  -9  12   -0.08    0.55
  -6  -9  11    0.86    0.69
  -6  -9  10    1.32    0.75
  -6  -9   9  218.23    7.57
   6  -9  -9  228.32    7.73
  -6  -9   8   45.96    2.89
   6  -9  -8   47.87    3.04
  -6  -9   7    1.87    0.75
   6  -9  -7    2.30    0.88
  -6  -9   6    4.66    0.92
   6  -9  -6    4.37    1.05
  -6  -9   5   -0.27    0.51
  -6  -9   4   15.65    1.61
  -6  -9   3  107.15    4.53
  -6  -9   2  690.15   18.05
  -6  -9   1   24.53    1.99
  -6   9   1   18.43    1.70
  -6  -9   0   43.29    2.74
  -6   9   0   44.97    2.78
  -6  -9   0   47.67    2.64
  -6  -9  -1   31.02    2.27
  -6   9  -1   28.70    2.18
  -6  -9  -1   29.67    2.13
  -6  -9  -2   92.07    4.07
  -6  -9  -2   87.05    4.12
  -6   9  -3  204.42    6.94
  -6  -9  -3  199.46    7.08
  -6  -9  -3  197.41    6.90
  -6   9  -4   22.59    1.92
  -6  -9  -4   22.74    1.96
  -6  -9  -4   22.95    2.05
  -6   9  -5   26.71    2.06
  -6  -9  -5   21.03    1.88
  -6   9  -6   59.13    3.23
  -6  -9  -6   57.43    3.23
  -6  -9  -7    0.37    0.53
  -6   9  -7    2.02    0.63
  -6  -9  -8    8.10    1.08
  -6  -9  -9    0.50    0.48
  -6   9  -9   -0.47    0.66
  -6   9 -10    6.56    0.96
  -6   9 -11   40.18    2.02
  -6 -10  13   12.47    1.05
  -6 -10  12    1.80    0.56
  -6 -10  11   14.33    1.46
  -6 -10  10    2.31    0.80
   6 -10 -10    3.63    0.83
  -6 -10   9   17.08    1.79
   6 -10  -9   17.08    1.74
  -6 -10   8  101.16    4.52
   6 -10  -8   99.28    4.60
  -6 -10   7   27.51    2.18
   6 -10  -7   27.56    2.28
  -6 -10   6   17.41    1.74
   6 -10  -6   16.60    1.83
  -6 -10   5   54.70    3.12
   6 -10  -5   52.45    3.28
  -6 -10   4   29.46    2.21
   6 -10  -4   25.16    2.24
  -6 -10   3  201.93    6.98
   6 -10  -3  206.76    7.33
  -6 -10   2  578.74   15.67
   6 -10  -2  574.98   15.92
  -6 -10   1    1.95    0.73
   6 -10  -1    3.97    0.97
  -6 -10   0   91.53    4.25
   6 -10   0   99.85    4.39
  -6 -10   0   94.98    4.08
  -6 -10  -1   81.50    3.99
  -6  10  -1   88.36    4.03
  -6 -10  -1   84.86    3.88
  -6  10  -2   25.22    1.98
  -6 -10  -2   24.89    2.01
  -6 -10  -2   24.45    2.09
  -6  10  -3   48.38    2.81
  -6 -10  -3   47.48    2.89
  -6 -10  -3   45.78    2.92
  -6  10  -4   29.48    2.16
  -6 -10  -4   30.56    2.28
  -6 -10  -4   28.50    2.24
  -6  10  -5   40.50    2.58
  -6 -10  -5   35.17    2.49
  -6 -10  -5   40.61    2.63
  -6 -10  -6    9.91    1.32
  -6 -10  -7   10.13    1.23
  -6 -10  -8   -0.15    0.42
  -6  10  -9    1.99    0.59
  -6  10 -10   26.52    1.67
  -6  10 -11   29.74    1.58
  -6 -11  12    4.81    0.77
  -6 -11  11    0.04    0.55
  -6 -11  10   -0.07    0.67
   6 -11 -10    0.48    0.54
  -6 -11   9   71.00    3.60
   6 -11  -9   74.82    3.62
  -6 -11   8   26.48    2.14
   6 -11  -8   28.51    2.28
  -6 -11   7    2.65    0.87
   6 -11  -7    2.33    0.90
  -6 -11   6   39.54    2.61
   6 -11  -6   36.03    2.64
  -6 -11   5   18.93    1.78
   6 -11  -5   19.36    1.96
  -6 -11   4   13.14    1.44
   6 -11  -4   11.54    1.55
   6 -11  -3  215.09    7.66
  -6 -11   2  182.82    6.64
   6 -11  -2  185.41    6.83
  -6 -11   1   83.81    4.03
   6 -11  -1   82.72    4.07
  -6 -11   0    4.35    0.99
  -6 -11   0    5.81    0.99
   6 -11   0    4.83    0.92
  -6 -11  -1   42.31    2.75
  -6  11  -1   45.28    2.61
  -6 -11  -1   37.79    2.49
  -6 -11  -2    1.51    0.90
  -6 -11  -2   -0.58    0.54
  -6  11  -2    0.49    0.57
  -6 -11  -3    1.36    0.76
  -6 -11  -3    1.98    0.86
  -6  11  -3    2.68    0.68
  -6  11  -4  255.89    7.95
  -6 -11  -4  233.78    8.08
  -6 -11  -4  245.60    8.05
  -6 -11  -5   -0.04    0.64
  -6 -11  -5    0.05    0.75
  -6  11  -5    0.29    0.54
  -6 -11  -6    2.30    0.74
  -6 -11  -6    3.48    0.85
  -6 -11  -7    0.79    0.56
  -6 -11  -7    2.57    0.73
  -6 -11  -8    0.10    0.41
  -6 -11  -8    1.05    0.53
  -6 -11  -9    3.92    0.70
  -6  11  -9    2.34    0.63
  -6  11 -10    0.18    0.37
  -6 -12  12   14.90    1.16
  -6 -12  11    8.77    1.04
  -6 -12  10    0.47    0.60
   6 -12 -10    0.32    0.47
  -6 -12   9   47.33    2.70
   6 -12  -9   44.17    2.62
  -6 -12   8   31.73    2.25
   6 -12  -8   30.20    2.25
  -6 -12   7   -1.39    0.78
   6 -12  -7   -0.75    0.78
  -6 -12   6   14.52    1.52
   6 -12  -6   12.81    1.57
  -6 -12   5    0.10    0.55
   6 -12  -5    0.57    0.75
   6 -12  -4    0.67    0.81
  -6 -12   4    0.42    0.50
   6 -12  -3   10.67    1.46
  -6 -12   2  133.34    5.43
   6 -12  -2  135.27    5.53
  -6 -12   1    6.91    1.21
   6 -12  -1    7.72    1.26
  -6 -12   0    5.58    1.07
  -6 -12   0    8.13    1.13
   6 -12   0    8.98    1.22
  -6 -12  -1    0.17    0.65
  -6 -12  -1    0.51    0.55
  -6 -12  -2    2.95    0.91
  -6 -12  -2    2.61    0.77
  -6 -12  -3    0.06    0.60
  -6 -12  -3    0.95    0.81
  -6 -12  -3   -0.48    0.61
  -6 -12  -4   14.74    1.59
  -6  12  -4   14.47    1.44
  -6 -12  -4   17.19    1.64
  -6 -12  -4   14.19    1.62
  -6 -12  -5    3.77    0.85
  -6 -12  -5    1.23    0.72
  -6 -12  -5    3.28    0.77
  -6 -12  -6    6.64    1.02
  -6 -12  -6    6.94    1.07
  -6 -12  -7   -0.06    0.47
  -6 -12  -7    0.27    0.54
  -6 -12  -8    3.52    0.74
  -6 -12  -9    3.11    0.64
  -6  12  -9    2.61    0.51
  -6  12 -10   14.06    0.98
  -6 -13  11   12.62    1.12
   6 -13 -10    5.33    0.82
  -6 -13  10    3.09    0.73
  -6 -13   9   44.28    2.52
   6 -13  -9   45.78    2.54
  -6 -13   8    1.45    0.70
   6 -13  -8    1.02    0.64
  -6 -13   7   40.67    2.52
   6 -13  -7   38.93    2.58
  -6 -13   6    2.32    0.72
   6 -13  -6    2.92    0.96
   6 -13  -5    3.31    1.02
  -6 -13   5    3.13    0.77
   6 -13  -4   16.94    1.78
   6 -13  -3    0.21    0.67
  -6 -13   2    7.86    1.23
   6 -13  -2    9.65    1.36
  -6 -13   1  168.85    6.28
   6 -13  -1  165.35    6.21
  -6 -13   0    8.10    1.35
   6 -13   0   11.39    1.33
  -6 -13   0   11.03    1.29
  -6 -13  -1   10.83    1.46
  -6 -13  -1   11.88    1.36
  -6 -13  -2   21.34    1.85
  -6 -13  -2   22.87    1.91
  -6 -13  -2   20.94    2.00
  -6 -13  -3   41.75    2.58
  -6 -13  -3   41.27    2.60
  -6 -13  -3   36.98    2.55
  -6 -13  -4  102.31    4.31
  -6 -13  -4   99.09    4.36
  -6 -13  -4   96.29    4.37
  -6 -13  -5  109.07    4.57
  -6 -13  -5  118.24    4.60
  -6 -13  -5  106.73    4.54
  -6 -13  -6   21.68    1.69
  -6 -13  -6   20.56    1.68
  -6 -13  -7    8.74    1.02
  -6 -13  -7    8.86    1.04
  -6 -13  -8    0.88    0.47
  -6 -13  -9    3.77    0.58
  -6  13  -9    3.23    0.52
  -6 -14  11    1.08    0.42
   6 -14 -10    4.39    0.65
  -6 -14  10    3.76    0.69
   6 -14  -9    1.42    0.64
  -6 -14   9    0.97    0.56
   6 -14  -8    9.70    1.25
  -6 -14   8    8.70    1.10
  -6 -14   7   14.93    1.43
   6 -14  -7   14.67    1.61
  -6 -14   6    1.00    0.53
   6 -14  -6    0.58    0.76
  -6 -14   6    0.14    0.48
   6 -14  -5    6.77    1.14
   6 -14  -4    0.72    0.73
  -6 -14   3    0.87    0.65
   6 -14  -3    0.48    0.63
  -6 -14   2  131.56    5.29
   6 -14  -2  127.07    5.23
  -6 -14   1   15.18    1.67
   6 -14  -1   13.53    1.51
  -6 -14   0   12.68    1.55
   6 -14   0   15.71    1.58
  -6 -14   0   14.52    1.45
  -6 -14  -1   19.26    1.89
  -6 -14  -1   21.53    1.76
  -6 -14  -2   40.04    2.51
  -6 -14  -2   35.42    2.53
  -6 -14  -3   67.23    3.33
  -6 -14  -3   63.31    3.40
  -6 -14  -3   69.08    3.42
  -6 -14  -4    1.29    0.65
  -6 -14  -4    1.35    0.69
  -6 -14  -4    1.61    0.71
  -6 -14  -5    0.39    0.57
  -6 -14  -5    0.81    0.59
  -6 -14  -6    0.57    0.52
  -6 -14  -6    0.91    0.65
  -6 -14  -7   -0.65    0.37
  -6 -14  -7   -0.21    0.39
  -6 -14  -8    9.10    0.88
  -6  14  -8    7.12    0.77
  -6 -15  10    4.01    0.60
  -6 -15   9   49.19    2.30
   6 -15  -9   49.65    2.33
   6 -15  -8    4.07    0.82
  -6 -15   8    1.93    0.54
  -6 -15   7   20.96    1.55
   6 -15  -7   19.94    1.70
  -6 -15   6   21.37    1.62
   6 -15  -6   21.01    1.85
  -6 -15   5   18.42    1.59
   6 -15  -5   14.44    1.56
  -6 -15   4    2.68    0.68
   6 -15  -4    1.78    0.84
  -6 -15   3   11.70    1.43
   6 -15  -3    9.51    1.27
  -6 -15   2   37.26    2.50
   6 -15  -2   37.05    2.50
  -6 -15   1  135.15    5.32
   6 -15  -1  132.64    5.16
  -6 -15   0   22.09    1.95
  -6 -15  -1    4.14    1.04
  -6 -15  -1    3.76    0.83
  -6 -15  -2    1.65    0.73
  -6 -15  -2    0.06    0.61
  -6 -15  -3    2.11    0.79
  -6 -15  -3    2.27    0.75
  -6 -15  -4    0.28    0.55
  -6 -15  -4   -0.78    0.66
  -6 -15  -4   -0.11    0.51
  -6 -15  -5   -0.27    0.58
  -6 -15  -5   -0.11    0.46
  -6 -15  -6   -0.27    0.43
  -6 -15  -6   -0.65    0.46
  -6 -15  -7    0.09    0.35
  -6 -16   8   25.44    1.44
   6 -16  -8   20.23    1.48
   6 -16  -7   16.30    1.41
  -6 -16   6   15.02    1.27
   6 -16  -6   13.02    1.35
  -6 -16   5   13.92    1.33
   6 -16  -5   14.20    1.48
  -6 -16   4    0.19    0.50
   6 -16  -4    0.14    0.74
  -6 -16   3    9.11    1.24
   6 -16  -3    9.78    1.25
  -6 -16   2   31.39    2.20
   6 -16  -2   29.37    2.06
  -6 -16   1   13.85    1.51
   6 -16  -1   12.13    1.30
  -6 -16   0   19.65    1.78
  -6 -16  -1   54.99    2.71
  -6 -16  -1   50.29    2.89
  -6 -16  -2    2.70    0.83
  -6 -16  -2    3.37    0.71
  -6 -16  -3   16.56    1.49
  -6 -16  -3   18.66    1.61
  -6 -16  -4    4.94    0.83
  -6 -16  -5   13.00    1.16
  -6 -16  -6    9.58    0.86
   6 -17  -8   17.12    1.17
   6 -17  -7   16.38    1.28
  -6 -17   6   -0.62    0.40
   6 -17  -6    0.11    0.50
  -6 -17   5    5.23    0.75
   6 -17  -5    5.85    0.97
  -6 -17   4   11.07    1.17
   6 -17  -4    8.01    1.09
  -6 -17   3   12.15    1.28
   6 -17  -3   11.50    1.27
  -6 -17   2    0.95    0.64
   6 -17  -2    1.78    0.64
  -6 -17   1   25.59    1.87
   6 -17  -1   24.76    1.73
  -6 -17   0    0.88    0.65
  -6 -17  -1   -0.29    0.56
  -6 -17  -2    2.98    0.83
  -6 -17  -3   35.57    2.09
  -6 -17  -4   -0.10    0.45
  -6 -17  -5    0.37    0.31
   6 -18  -6   15.57    1.18
  -6 -18   5    1.76    0.47
   6 -18  -5    1.00    0.49
  -6 -18   4    3.57    0.66
   6 -18  -4    5.24    0.82
  -6 -18   3    4.41    0.77
   6 -18  -3    3.90    0.68
  -6 -18   2   -0.68    0.56
   6 -18  -2   -0.90    0.48
  -6 -18   1   -0.63    0.55
  -6 -18   0    2.54    0.68
  -6 -18  -1   66.52    2.94
  -6 -18  -2    8.93    0.98
  -6 -18  -3   47.91    2.21
  -6 -18  -4    3.72    0.57
   6 -19  -4   17.59    1.16
  -6 -19   4   19.21    1.20
  -6 -19   3    1.20    0.44
   6 -19  -3   -0.04    0.30
  -6 -19   2   23.72    1.48
  -6 -19   1    0.23    0.37
  -6 -19   0   29.64    1.68
  -6 -19  -1   32.07    1.73
  -6 -19  -2   52.39    2.18
  -7   0  14    0.48    0.44
  -7   0  13   13.05    1.33
  -7   0  12   -0.37    0.72
  -7   0  11    8.05    1.27
  -7   0  10    0.02    0.69
  -7   0   9    0.37    0.64
  -7   0   9   -0.05    0.65
  -7   0   8   -1.07    0.79
  -7   0   8   -0.07    0.63
  -7   0   7   44.08    2.75
  -7   0   7   37.85    2.65
  -7   0   6   -0.15    0.46
  -7   0   6   -0.92    0.69
  -7   0   5    6.78    1.12
  -7   0   5    6.44    1.01
  -7   0   4   -0.40    0.55
  -7   0   4   -0.88    0.82
  -7   0   3   14.19    2.63
  -7   0   2   -0.49    0.83
  -7   0   2   -0.29    0.77
  -7   0   1   52.92    5.18
  -7   0   1   48.53    4.93
  -7   0   0   -0.02    1.03
  -7   0   0    1.36    1.45
  -7   0  -1    3.06    1.77
  -7   0  -2    0.25    0.46
  -7   0  -2   -0.50    0.54
  -7   0  -3   22.84    1.97
  -7   0  -3   24.18    1.90
  -7   0  -4    0.90    0.59
  -7   0  -4   -0.14    0.45
  -7   0  -5   12.68    1.48
  -7   0  -5   13.67    1.47
  -7   0  -6   -0.80    0.61
  -7   0  -6   -0.65    0.61
  -7   0  -6   -0.67    0.80
  -7   0  -7   18.43    1.65
  -7   0  -7   13.39    1.61
  -7   0  -8   -0.48    0.71
  -7   0  -8   -0.09    0.70
  -7   0  -9   17.98    1.69
  -7   0  -9   17.97    1.78
  -7   0 -10    0.97    0.72
  -7   0 -11   58.73    2.79
  -7   0 -12    0.65    0.44
  -7   1  14    0.89    0.36
  -7  -1  14    1.27    0.50
  -7   1  13    7.47    1.01
  -7  -1  13    5.65    0.95
  -7   1  12    0.95    0.67
  -7  -1  12    1.13    0.69
  -7   1  11   20.63    1.93
  -7  -1  11   20.97    1.95
  -7   1  10    6.73    1.16
  -7  -1  10    4.95    1.05
  -7  -1  10    6.25    1.08
  -7   1   9   -0.75    0.82
  -7  -1   9    0.06    0.66
  -7  -1   9   -0.31    0.50
  -7   1   8    3.03    0.79
  -7  -1   8    2.34    0.84
  -7  -1   8    2.46    0.76
  -7  -1   7   86.45    4.05
  -7   1   7   78.85    4.01
  -7  -1   7   80.82    4.07
  -7  -1   6  112.29    4.67
  -7   1   6  100.79    4.62
  -7  -1   6  103.87    4.62
  -7  -1   5   57.08    3.12
  -7   1   5   55.90    3.18
  -7  -1   5   50.87    3.06
  -7  -1   4  218.74    7.12
  -7  -1   4  208.30   11.35
  -7   1   4  201.12    7.09
  -7  -1   4  195.55    7.03
  -7  -1   3   51.62    5.15
  -7   1   3   47.70    2.87
  -7   1   2    1.07    1.07
  -7  -1   2    2.32    1.51
  -7   1   2    2.84    1.25
  -7  -1   1    0.42    1.18
  -7  -1   1   -1.74    1.34
  -7   1   1   -0.46    0.73
  -7  -1   0    0.11    0.86
  -7   1   0    0.17    0.95
  -7  -1   0   -0.56    0.90
  -7  -1  -1  162.20    9.84
  -7   1  -1  165.88   10.01
  -7   1  -1  159.87    6.11
  -7   1  -2    7.14    0.98
  -7  -1  -2    5.84    0.92
  -7  -1  -2    5.75    1.00
  -7   1  -2    4.32    0.93
  -7   1  -3    1.02    0.66
  -7  -1  -3    0.75    0.84
  -7   1  -3   -0.45    0.45
  -7  -1  -4   16.93    1.58
  -7   1  -4   16.11    1.64
  -7   1  -4   18.38    1.71
  -7  -1  -4   18.43    1.69
  -7  -1  -5    0.95    0.66
  -7  -1  -5    1.70    0.58
  -7   1  -5    0.48    0.51
  -7  -1  -6    8.74    1.31
  -7  -1  -6    8.05    1.14
  -7   1  -6    5.78    1.04
  -7  -1  -6    7.03    1.04
  -7   1  -6    6.34    1.02
  -7  -1  -6    6.92    1.10
  -7   1  -6    5.89    1.04
  -7  -1  -7   39.85    2.45
  -7   1  -7   36.79    2.35
  -7  -1  -7   34.62    2.51
  -7   1  -7   35.00    2.55
  -7  -1  -8   57.19    3.01
  -7   1  -8   57.22    3.02
  -7  -1  -8   53.03    3.09
  -7   1  -8   53.13    3.15
  -7  -1  -9  114.62    4.57
  -7   1  -9  120.53    4.63
  -7  -1  -9  109.83    4.64
  -7  -1 -10   23.24    1.79
  -7   1 -10   26.23    1.93
  -7  -1 -11   44.27    2.34
  -7   1 -11   38.81    2.21
  -7  -1 -12   40.09    1.97
  -7   1 -12   39.82    1.99
  -7   2  14    0.08    0.37
  -7  -2  14    0.81    0.45
  -7  -2  13    9.59    1.14
  -7   2  13   10.73    1.21
  -7   2  12   60.68    3.16
  -7  -2  12   62.03    3.21
  -7   2  11   -0.71    0.77
  -7  -2  11    0.15    0.67
  -7  -2  11   -0.37    0.50
  -7   2  10    2.66    0.77
  -7  -2  10    3.16    0.92
  -7  -2  10    3.41    0.87
  -7   2   9   11.22    1.52
  -7  -2   9   10.28    1.45
  -7  -2   9   11.92    1.40
  -7  -2   8   36.59    2.50
  -7   2   8   34.04    2.49
  -7   2   7   12.22    1.49
  -7  -2   7   10.72    1.38
  -7  -2   7   10.99    1.39
  -7  -2   6   47.14    2.88
  -7   2   6   48.86    2.96
  -7  -2   6   44.47    2.85
  -7  -2   5   31.85    2.29
  -7   2   5   30.66    2.28
  -7  -2   5   31.60    2.32
  -7  -2   4   17.29    1.61
  -7   2   4   15.48    1.58
  -7  -2   4   15.17    1.55
  -7   2   3    0.94    0.59
  -7  -2   3    0.58    0.67
  -7  -2   3    0.76    0.55
  -7   2   2    5.30    1.51
  -7  -2   2    5.29    1.66
  -7  -2   1   56.35    5.30
  -7   2   1   57.12    5.51
  -7  -2   1   62.50    5.77
  -7  -2   0    2.94    1.46
  -7   2   0    2.59    0.97
  -7  -2   0   -0.06    1.20
  -7   2  -1   13.13    1.48
  -7   2  -2    2.70    0.64
  -7  -2  -2    1.16    0.47
  -7  -2  -2    2.98    0.71
  -7   2  -2    1.86    0.59
  -7  -2  -3   35.68    2.35
  -7  -2  -3   39.65    2.54
  -7   2  -3   31.79    2.46
  -7  -2  -4    6.96    1.09
  -7   2  -4    5.97    1.08
  -7  -2  -5    4.69    0.93
  -7   2  -5    3.49    0.84
  -7   2  -6   18.73    1.83
  -7  -2  -6   25.18    1.86
  -7  -2  -6   21.85    1.89
  -7   2  -6   19.65    1.80
  -7  -2  -6   21.63    1.92
  -7   2  -7    6.19    1.05
  -7  -2  -7    8.74    1.11
  -7   2  -7    7.55    1.11
  -7  -2  -7    8.52    1.26
  -7   2  -7    5.76    1.07
  -7  -2  -8    4.14    0.81
  -7   2  -8    3.91    0.92
  -7  -2  -8    2.63    0.92
  -7   2  -8    4.21    1.11
  -7  -2  -9    4.44    0.91
  -7   2  -9    5.78    1.03
  -7  -2  -9    6.26    1.10
  -7   2  -9    5.32    1.15
  -7  -2 -10   -0.95    0.75
  -7   2 -10    0.65    0.62
  -7  -2 -11   15.00    1.31
  -7   2 -11   14.66    1.34
  -7  -2 -12    3.12    0.63
  -7   2 -12    1.27    0.48
  -7   3  14   18.53    1.26
  -7  -3  14   18.80    1.34
  -7   3  13   14.43    1.31
  -7  -3  13   14.93    1.36
  -7   3  12    1.04    0.70
  -7  -3  12    0.47    0.69
  -7  -3  12   -0.09    0.37
  -7  -3  11   55.26    2.95
  -7   3  11   50.30    2.94
  -7  -3  11   51.02    3.00
  -7  -3  10   20.54    1.82
  -7   3  10   22.37    1.95
  -7  -3  10   19.86    1.92
  -7  -3   9  157.03    5.86
  -7   3   9  155.24    5.99
  -7  -3   9  139.65    5.80
  -7  -3   8   40.92    2.66
  -7   3   8   40.00    2.70
  -7  -3   8   36.74    2.64
  -7   3   7    0.42    0.67
  -7  -3   7    0.34    0.56
  -7  -3   7    1.07    0.62
  -7  -3   6   20.36    1.86
  -7   3   6   20.71    1.94
  -7  -3   6   18.69    1.84
  -7  -3   5   82.70    3.89
  -7   3   5   79.32    3.91
  -7  -3   5   74.72    3.79
  -7   3   4    1.64    0.57
  -7  -3   4    2.17    0.59
  -7  -3   4    3.11    0.85
  -7  -3   3   61.23    3.23
  -7   3   3   65.26    3.38
  -7  -3   3   58.08    3.15
  -7   3   2    8.34    1.17
  -7   3   2   12.20    2.58
  -7  -3   2    9.06    2.47
  -7   3   1    5.06    0.90
  -7   3   1    7.15    2.14
  -7  -3   1    5.63    1.92
  -7   3   0   41.81    2.68
  -7  -3  -1   -0.32    0.44
  -7   3  -1    0.23    0.52
  -7  -3  -2    9.05    1.21
  -7   3  -2    9.01    1.21
  -7  -3  -3    3.60    0.81
  -7   3  -3    3.13    0.79
  -7   3  -4   11.41    1.47
  -7  -3  -4   12.56    1.43
  -7   3  -5   82.62    4.06
  -7  -3  -5   89.62    4.10
  -7  -3  -6    2.64    0.86
  -7   3  -6    3.08    0.91
  -7  -3  -6    2.93    0.68
  -7   3  -6    1.81    0.60
  -7  -3  -7    5.71    1.15
  -7   3  -7    3.43    0.86
  -7  -3  -7    5.89    0.90
  -7  -3  -7    5.30    1.03
  -7   3  -7    3.13    0.80
  -7  -3  -8   87.94    3.87
  -7   3  -8   82.67    3.80
  -7  -3  -8   84.80    3.92
  -7   3  -8   84.06    4.04
  -7  -3  -9    2.03    0.64
  -7   3  -9    2.46    0.71
  -7  -3  -9    3.66    0.86
  -7   3  -9    2.14    0.91
  -7  -3 -10   27.67    1.91
  -7   3 -10   26.27    1.90
  -7   3 -11   11.04    1.16
  -7  -3 -11    9.60    1.07
  -7   3 -12   54.19    2.33
  -7  -4  14    0.59    0.39
  -7   4  13   27.06    1.71
  -7  -4  13   26.54    1.78
  -7   4  12   10.13    1.16
  -7  -4  12   10.00    1.22
  -7  -4  12   10.95    1.19
  -7   4  11    1.06    0.69
  -7  -4  11   -0.39    0.64
  -7  -4  11    0.47    0.56
  -7   4  10    2.34    0.79
  -7  -4  10    0.96    0.58
  -7  -4  10    1.18    0.79
  -7   4   9    9.23    1.22
  -7  -4   9    7.90    1.25
  -7  -4   9    6.73    1.08
  -7  -4   8   45.36    2.88
  -7   4   8   43.64    2.85
  -7  -4   8   49.71    2.99
  -7   4   7    0.45    0.59
  -7  -4   7    0.61    0.70
  -7  -4   7   -0.10    0.59
  -7  -4   6  100.00    4.51
  -7   4   6  101.59    4.57
  -7  -4   6   99.15    4.51
  -7  -4   5   26.61    2.10
  -7   4   5   23.82    2.06
  -7  -4   5   26.81    2.10
  -7  -4   4   22.55    1.90
  -7   4   4   21.30    1.86
  -7  -4   4   22.39    1.85
  -7   4   3    3.89    0.80
  -7  -4   3    4.97    0.84
  -7  -4   3    5.45    0.98
  -7  -4   2  206.47    7.02
  -7   4   2  208.08    7.16
  -7   4   1  117.96    4.91
  -7   4   0   35.12    2.45
  -7  -4   0   31.26    2.13
  -7  -4  -1    2.30    0.54
  -7   4  -1    2.98    0.73
  -7   4  -2   19.69    1.91
  -7  -4  -2   21.47    1.79
  -7  -4  -3    4.31    0.78
  -7   4  -3    3.51    0.86
  -7  -4  -4    1.62    1.23
  -7   4  -4   -0.19    0.52
  -7   4  -5   51.06    3.04
  -7  -4  -5   55.18    3.13
  -7  -4  -6   11.30    1.49
  -7   4  -6    3.78    0.91
  -7  -4  -6    9.64    1.30
  -7   4  -6    3.63    0.73
  -7   4  -7   15.70    1.69
  -7  -4  -7   20.15    1.76
  -7   4  -7   16.34    1.71
  -7  -4  -7   18.64    1.83
  -7  -4  -8    1.58    0.52
  -7   4  -8    1.82    0.60
  -7  -4  -8    3.12    0.77
  -7   4  -8    3.87    0.94
  -7  -4  -9    1.19    0.49
  -7   4  -9    1.44    0.71
  -7  -4 -10    0.62    0.46
  -7   4 -10    0.82    0.60
  -7  -4 -11   18.44    1.39
  -7   4 -11   14.21    1.29
  -7   4 -12   25.32    1.45
  -7   5  13   14.59    1.16
  -7  -5  13   14.57    1.26
  -7  -5  12   17.47    1.49
  -7   5  12   16.52    1.41
  -7  -5  12   16.70    1.50
  -7  -5  11   37.75    2.38
  -7   5  11   39.03    2.41
  -7  -5  11   39.75    2.48
  -7   5  10    7.09    1.11
  -7  -5  10    7.67    1.12
  -7  -5  10    6.56    1.15
  -7   5   9    7.09    1.13
  -7  -5   9    8.03    1.21
  -7  -5   9    7.16    1.18
  -7   5   8   -0.48    0.64
  -7  -5   8    0.45    0.59
  -7  -5   8   -0.18    0.81
  -7  -5   7   40.66    2.71
  -7   5   7   43.74    2.82
  -7  -5   7   43.28    2.79
  -7   5   6   -0.06    0.52
  -7  -5   6   -0.22    0.57
  -7  -5   6   -0.37    0.67
  -7   5   5    1.03    0.54
  -7  -5   5    0.13    0.40
  -7  -5   5    0.63    0.61
  -7  -5   4   18.91    1.79
  -7   5   4   18.62    1.81
  -7   5   3    4.26    0.91
  -7  -5   3    4.96    1.00
  -7  -5   2  119.46    4.90
  -7   5   2  122.22    5.06
  -7   5   1  349.69   10.71
  -7  -5   1  359.75   10.35
  -7  -5   0    0.68    0.55
  -7   5   0    0.57    0.58
  -7  -5  -1    1.34    0.68
  -7   5  -1    0.83    0.65
  -7   5  -2   25.23    2.11
  -7  -5  -2   25.46    2.00
  -7   5  -3   34.93    2.47
  -7   5  -3   37.79    2.69
  -7  -5  -3   42.98    2.65
  -7  -5  -4    6.09    1.03
  -7   5  -4    6.96    1.14
  -7  -5  -5   10.92    1.43
  -7   5  -5    9.51    1.33
  -7  -5  -5   12.66    1.34
  -7   5  -6   95.48    4.43
  -7  -5  -6  113.30    4.59
  -7   5  -6  105.54    4.63
  -7  -5  -6  102.28    4.53
  -7  -5  -7    1.04    0.74
  -7  -5  -7    0.52    0.53
  -7   5  -7    0.22    0.63
  -7   5  -8   30.85    2.15
  -7   5  -8   33.36    2.32
  -7  -5  -9   26.86    1.86
  -7   5  -9   23.20    1.80
  -7   5  -9   23.83    1.91
  -7  -5 -10    5.25    0.82
  -7   5 -10    5.68    0.95
  -7   5 -11   25.21    1.64
  -7  -6  13    4.72    0.69
  -7  -6  13    4.38    0.62
  -7  -6  12   15.55    1.40
  -7   6  12   14.83    1.25
  -7  -6  12   16.62    1.43
  -7   6  11    9.93    1.15
  -7  -6  11   10.74    1.22
  -7  -6  11    9.84    1.19
  -7   6  10    1.93    0.71
  -7  -6  10    1.93    0.76
  -7  -6  10    0.30    0.62
  -7  -6   9  151.80    5.82
   7  -6  -9  147.15    5.92
  -7   6   9  151.93    5.72
  -7  -6   9  152.30    5.81
  -7  -6   8  117.73    5.10
  -7   6   8  129.32    5.20
  -7  -6   8  130.86    5.24
  -7  -6   7    8.61    1.26
  -7   6   7   11.18    1.42
  -7  -6   7    9.67    1.43
  -7  -6   6   42.05    2.77
  -7   6   6   46.61    2.86
  -7   6   5    1.40    0.64
  -7  -6   5    0.62    0.66
  -7  -6   4   22.49    1.97
  -7   6   4   23.71    2.00
  -7  -6   3   72.17    3.66
  -7   6   3   75.64    3.76
  -7  -6   2  430.96   12.65
  -7   6   2  469.16   12.97
  -7   6   1   14.20    1.65
  -7  -6   1   12.70    1.40
  -7   6   0  107.30    4.77
  -7  -6   0  102.87    4.41
  -7  -6  -1    9.05    1.20
  -7   6  -1    8.63    1.27
  -7  -6  -2    1.18    0.70
  -7   6  -2    1.00    0.57
  -7   6  -3   43.29    2.77
  -7  -6  -3   45.91    2.85
  -7   6  -4   31.43    2.37
  -7  -6  -4   33.33    2.41
  -7  -6  -5    5.44    1.05
  -7   6  -5    6.82    1.17
  -7   6  -5    6.90    1.13
  -7  -6  -6    0.08    0.61
  -7   6  -6    0.61    0.70
  -7   6  -6   -0.84    0.73
  -7   6  -7   27.14    2.12
  -7  -6  -7   26.63    2.09
  -7  -6  -8    1.59    0.80
  -7   6  -8    1.72    0.76
  -7   6  -9   -0.37    0.59
  -7   6 -10    0.98    0.57
  -7   6 -11   46.02    2.21
  -7  -7  13   10.39    0.93
  -7  -7  13   10.81    0.91
  -7  -7  12    8.97    0.97
  -7  -7  12    6.86    0.94
  -7   7  11    1.27    0.45
  -7  -7  11    0.59    0.47
  -7  -7  11    1.06    0.62
  -7   7  10    1.82    0.58
  -7  -7  10    1.31    0.58
  -7  -7  10    2.34    0.82
  -7  -7   9   63.76    3.45
   7  -7  -9   64.17    3.54
  -7   7   9   68.73    3.39
  -7  -7   9   68.60    3.43
  -7  -7   8   38.62    2.63
   7  -7  -8   37.01    2.63
  -7   7   8   39.33    2.53
  -7  -7   7  207.08    7.41
  -7   7   7  225.39    7.43
  -7   7   6    8.46    1.19
  -7  -7   6    7.76    1.26
  -7   7   5    6.93    1.13
  -7  -7   5    7.58    1.20
  -7  -7   4   80.18    3.96
  -7   7   4   92.71    4.19
  -7  -7   3   15.58    1.64
  -7   7   3   18.63    1.77
  -7  -7   2  157.40    6.17
  -7   7   2  169.71    6.42
  -7   7   1  703.41   18.79
  -7  -7   1  708.92   18.45
  -7   7   0  129.18    5.38
  -7  -7   0  129.75    5.19
  -7  -7  -1   11.10    1.34
  -7   7  -1   12.10    1.53
  -7  -7  -2    2.64    0.85
  -7   7  -2    4.23    0.92
  -7   7  -3   24.05    2.01
  -7  -7  -3   23.07    1.99
  -7  -7  -4    9.18    1.36
  -7   7  -4    8.79    1.26
  -7  -7  -5    2.75    0.85
  -7   7  -5    3.29    0.89
  -7   7  -5    3.18    0.88
  -7   7  -6  111.51    4.76
  -7   7  -6  117.40    4.74
  -7  -7  -6  103.35    4.61
  -7  -7  -7    9.47    1.28
  -7   7  -7    9.44    1.21
  -7  -7  -8   10.30    1.31
  -7   7  -8    8.53    1.14
  -7   7  -9    1.11    0.61
  -7   7 -10    1.02    0.56
  -7   7 -11    1.37    0.49
  -7  -8  12   13.97    1.23
  -7  -8  11   12.02    1.30
   7  -8 -10    3.96    0.84
  -7  -8  10    3.80    0.92
  -7  -8   9  137.47    5.42
   7  -8  -9  139.35    5.51
   7  -8  -8   16.13    1.75
  -7   8   8   14.52    1.47
  -7  -8   8   11.32    1.48
  -7  -8   7   80.63    4.09
   7  -8  -7   84.12    4.27
  -7   8   7   94.40    4.13
  -7   8   6   14.01    1.51
  -7  -8   6   12.49    1.51
  -7   8   5    0.52    0.52
  -7  -8   5   -1.45    0.77
  -7   8   4    6.26    1.07
  -7  -8   4    5.14    0.95
  -7  -8   3   68.15    3.58
  -7   8   3   76.35    3.79
  -7  -8   2  126.19    5.15
  -7   8   2  133.76    5.38
  -7  -8   2  131.27    5.16
  -7  -8   1    0.18    0.55
  -7   8   1    2.07    0.77
  -7   8   0  158.40    6.10
  -7  -8   0  157.28    5.95
  -7   8  -1   35.14    2.51
  -7  -8  -1   32.03    2.37
  -7  -8  -2   88.23    4.20
  -7   8  -3   70.17    3.60
  -7  -8  -3   69.24    3.62
  -7  -8  -4   -1.02    0.85
  -7   8  -4    0.01    0.57
  -7   8  -4   -0.04    0.48
  -7  -8  -5   -0.49    0.83
  -7   8  -5    0.34    0.58
  -7   8  -5    0.08    0.54
  -7  -8  -6   -0.04    0.59
  -7   8  -6   -0.11    0.58
  -7   8  -6   -0.32    0.48
  -7  -8  -7    4.20    0.98
  -7   8  -7    4.61    0.88
  -7  -8  -8    3.85    0.78
  -7   8  -9    0.84    0.53
  -7   8 -10   11.49    1.05
  -7  -9  12    1.99    0.54
  -7  -9  11    7.11    0.97
   7  -9 -10   10.82    1.17
  -7  -9  10   10.38    1.34
   7  -9  -9    0.18    0.67
  -7  -9   9   -0.06    0.71
   7  -9  -8    5.71    1.09
  -7  -9   8    4.25    1.05
   7  -9  -7    1.81    0.88
  -7  -9   7    1.09    0.76
  -7  -9   6   14.01    1.60
   7  -9  -6   17.53    1.84
  -7   9   5    0.23    0.48
  -7  -9   5    1.39    0.74
  -7   9   4    1.46    0.62
  -7  -9   4    3.92    0.78
  -7  -9   3   24.83    2.05
  -7   9   3   28.95    2.23
  -7  -9   3   26.32    2.04
  -7   9   2   72.71    3.72
  -7  -9   2   70.83    3.59
  -7   9   1  127.86    5.25
  -7  -9   1  119.61    4.99
  -7  -9   0    7.73    1.18
  -7   9   0    9.03    1.32
  -7  -9  -1    1.33    0.76
  -7   9  -1    0.05    0.56
  -7  -9  -2    5.43    1.11
  -7   9  -2    6.34    1.07
  -7  -9  -3   13.35    1.60
  -7   9  -3   14.48    1.55
  -7  -9  -4   12.07    1.50
  -7   9  -4   13.10    1.48
  -7  -9  -5   15.01    1.59
  -7   9  -5   17.25    1.68
  -7   9  -5   18.66    1.62
  -7   9  -6   29.77    2.00
  -7  -9  -6   27.67    2.11
  -7  -9  -7    2.90    0.85
  -7   9  -7    2.90    0.64
  -7  -9  -8    3.64    0.80
  -7   9  -9    0.82    0.46
  -7   9 -10    0.40    0.38
  -7 -10  12    0.65    0.42
  -7 -10  11    4.95    0.82
  -7 -10  10   17.65    1.58
   7 -10 -10   22.34    1.66
   7 -10  -9    3.15    0.85
  -7 -10   9    2.89    0.82
  -7 -10   8   23.31    1.97
   7 -10  -8   26.00    2.10
   7 -10  -7   10.82    1.52
  -7 -10   7    9.39    1.31
   7 -10  -6    8.23    1.37
  -7 -10   6   12.61    1.52
   7 -10  -5    4.58    1.14
  -7 -10   5    3.45    0.84
   7 -10  -4    8.79    1.31
  -7 -10   4    9.01    1.27
  -7 -10   3    3.77    0.78
   7 -10  -3    5.34    1.22
  -7 -10   3    5.66    1.01
   7 -10  -2   36.55    2.70
  -7  10   2   42.43    2.66
  -7 -10   2   37.72    2.54
   7 -10  -1   55.70    3.27
  -7  10   1   61.17    3.31
  -7 -10   1   58.09    3.25
  -7 -10   0   10.70    1.39
   7 -10   0   10.44    1.29
  -7  10   0   12.61    1.45
  -7 -10  -1   13.84    1.59
  -7  10  -1   12.10    1.41
  -7 -10  -2    2.89    0.97
  -7  10  -2    1.55    0.59
  -7  10  -3  146.89    5.47
  -7 -10  -3  133.14    5.48
  -7 -10  -4    3.71    0.85
  -7  10  -4    6.08    1.03
  -7  10  -5   31.99    2.21
  -7 -10  -5   29.26    2.19
  -7 -10  -6   20.09    1.78
  -7 -10  -7    4.63    0.91
  -7 -10  -8    2.52    0.63
  -7  10  -9    2.09    0.57
  -7  10 -10   56.15    2.24
  -7 -11  11    0.56    0.50
   7 -11 -10    3.10    0.71
  -7 -11  10    1.81    0.64
   7 -11  -9   -0.09    0.70
  -7 -11   9    1.15    0.66
   7 -11  -8   -0.99    0.81
  -7 -11   8   -1.05    0.74
   7 -11  -7    4.30    0.97
  -7 -11   7    5.27    1.00
  -7 -11   6   16.72    1.63
   7 -11  -6   15.50    1.75
   7 -11  -5    1.96    1.01
  -7 -11   5    1.54    0.67
  -7 -11   4   18.43    1.66
  -7 -11   4   17.91    1.69
   7 -11  -4   14.20    1.69
  -7 -11   3   30.36    2.25
   7 -11  -3   28.53    2.35
   7 -11  -2   35.33    2.57
  -7 -11   2   37.42    2.52
  -7 -11   1    6.82    1.17
   7 -11  -1    4.97    0.99
   7 -11   0   22.38    1.95
  -7 -11   0   22.31    2.00
  -7  11  -1   41.33    2.53
  -7 -11  -1   41.44    2.75
  -7 -11  -2    0.44    0.67
  -7  11  -2   -0.34    0.56
  -7  11  -3   18.47    1.65
  -7 -11  -3   16.82    1.75
  -7  11  -4   75.45    3.47
  -7 -11  -4   65.84    3.51
  -7 -11  -5   25.46    1.99
  -7 -11  -6    0.29    0.57
  -7 -11  -7    5.19    0.87
  -7 -11  -8    3.50    0.61
  -7  11  -8    2.67    0.64
  -7  11  -9    0.74    0.39
  -7 -12  11   10.22    0.92
   7 -12 -10    3.18    0.63
  -7 -12  10    3.26    0.69
   7 -12  -9    2.96    0.74
  -7 -12   9    0.75    0.53
  -7 -12   8   18.66    1.62
   7 -12  -8   19.43    1.73
   7 -12  -7    0.70    0.78
  -7 -12   7    0.90    0.72
   7 -12  -6    1.67    0.93
  -7 -12   6    2.60    0.71
   7 -12  -5    5.53    1.12
  -7 -12   5    6.99    1.07
  -7 -12   4    5.71    0.98
   7 -12  -4    4.99    1.14
  -7 -12   3   15.08    1.57
   7 -12  -3   16.62    1.76
   7 -12  -2   18.74    1.80
  -7 -12   2   19.88    1.80
  -7 -12   1   -0.61    0.80
   7 -12  -1    0.81    0.77
   7 -12   0   20.87    1.78
  -7 -12   0   24.87    2.05
  -7  12  -1   38.99    2.36
  -7 -12  -1   40.37    2.66
  -7 -12  -2    1.79    0.81
  -7  12  -2    0.31    0.45
  -7 -12  -3    0.94    0.75
  -7  12  -3    0.62    0.42
  -7  12  -4   28.55    1.93
  -7 -12  -4   28.10    2.11
  -7 -12  -5   -0.35    0.60
  -7 -12  -6    6.19    0.97
  -7 -12  -7    8.08    0.95
  -7  12  -8   -0.59    0.40
  -7 -13  10   33.68    1.77
   7 -13  -9    4.99    0.80
  -7 -13   9    4.28    0.75
   7 -13  -8    3.03    0.74
  -7 -13   8    3.44    0.78
   7 -13  -7    0.55    0.66
  -7 -13   7    0.01    0.49
  -7 -13   6   14.09    1.36
   7 -13  -6   13.40    1.48
  -7 -13   5    0.74    0.51
   7 -13  -5    0.65    0.74
  -7 -13   5   -0.05    0.52
  -7 -13   4    8.40    1.11
   7 -13  -4    7.35    1.17
  -7 -13   3    0.83    0.59
   7 -13  -3    1.81    0.77
  -7 -13   2   11.10    1.37
   7 -13  -2   10.30    1.32
  -7 -13   1    2.67    0.86
   7 -13  -1    2.50    0.66
  -7 -13   0    7.71    1.23
  -7 -13  -1   29.96    2.22
  -7 -13  -2    1.47    0.84
  -7 -13  -3   -0.54    0.83
  -7 -13  -4    9.84    1.24
  -7 -13  -5    1.52    0.61
  -7 -13  -6   32.40    1.95
  -7 -13  -7    2.39    0.52
  -7  13  -8   12.75    0.96
   7 -14  -9    2.76    0.52
  -7 -14   9    3.42    0.60
   7 -14  -8    4.61    0.78
  -7 -14   8    5.25    0.79
   7 -14  -7    4.88    0.97
  -7 -14   7    4.68    0.74
   7 -14  -6    1.33    0.79
  -7 -14   6    0.89    0.43
   7 -14  -5   16.04    1.68
  -7 -14   5   16.70    1.44
  -7 -14   4    1.60    0.64
   7 -14  -4    0.43    0.66
  -7 -14   3    1.92    0.69
   7 -14  -3    1.25    0.68
  -7 -14   2   11.25    1.33
   7 -14  -2   10.10    1.24
   7 -14  -1   24.28    1.83
  -7 -14   1   23.86    1.90
  -7 -14   0    0.90    0.73
  -7 -14  -1    0.20    0.63
  -7 -14  -2   17.52    1.70
  -7 -14  -3    0.71    0.67
  -7 -14  -4   40.79    2.38
  -7 -14  -5   -0.23    0.47
  -7 -14  -6   44.04    2.14
   7 -15  -8    2.11    0.58
  -7 -15   8    3.10    0.50
   7 -15  -7   43.48    2.28
   7 -15  -6    5.60    0.96
   7 -15  -5   42.63    2.44
  -7 -15   5   46.17    2.30
  -7 -15   4    8.08    1.02
   7 -15  -4    7.09    1.02
  -7 -15   3    4.49    0.88
   7 -15  -3    3.99    0.89
  -7 -15   2   12.46    1.34
   7 -15  -2   12.05    1.29
  -7 -15   1    6.68    1.05
   7 -15  -1    7.18    0.94
  -7 -15   0   69.31    3.35
  -7 -15  -1    2.10    0.79
  -7 -15  -2    1.62    0.70
  -7 -15  -3    8.82    1.13
  -7 -15  -4   33.17    1.98
  -7 -15  -5   46.27    2.20
   7 -16  -7    3.80    0.67
   7 -16  -6    2.66    0.62
   7 -16  -5   14.50    1.31
  -7 -16   5   15.36    1.17
  -7 -16   4    1.42    0.59
   7 -16  -4    1.06    0.56
  -7 -16   3    2.46    0.68
   7 -16  -3    1.07    0.57
  -7 -16   2    4.58    0.79
   7 -16  -2    3.74    0.70
   7 -16  -1   27.72    1.70
  -7 -16   1   27.82    1.89
  -7 -16   0    0.80    0.64
  -7 -16  -1   13.32    1.35
  -7 -16  -2   -0.08    0.51
  -7 -16  -3    0.07    0.44
  -7 -16  -4   16.23    1.20
   7 -17  -6   23.13    1.37
   7 -17  -5    0.27    0.40
   7 -17  -4   27.80    1.65
  -7 -17   4   27.15    1.55
  -7 -17   3    0.60    0.44
   7 -17  -3    1.34    0.48
  -7 -17   2    3.53    0.69
   7 -17  -2    2.87    0.60
  -7 -17   1   15.97    1.33
  -7 -17   0    5.65    0.85
  -7 -17  -1   10.71    1.07
  -7 -17  -2    3.20    0.64
  -7 -17  -3    7.78    0.82
  -7 -18   2    4.63    0.65
  -7 -18   1   77.96    2.92
  -7 -18   0    1.47    0.47
  -7 -18  -1    1.51    0.45
  -8   0  13    0.21    0.42
  -8   0  12    3.95    0.78
  -8   0  11   -0.42    0.66
  -8   0  10    0.14    0.73
  -8   0   9    0.09    0.65
  -8   0   8    6.43    1.13
  -8   0   7   -0.15    0.65
  -8   0   6   -0.35    0.60
  -8   0   5   -0.24    0.63
  -8   0   4   39.61    2.71
  -8   0   3   -0.11    0.51
  -8   0   2    9.34    1.33
  -8   0   1   -0.31    0.60
  -8   0   0   17.37    1.82
  -8   0  -1   -0.09    0.49
  -8   0  -1   -0.05    0.55
  -8   0  -2    7.88    1.10
  -8   0  -2   10.10    1.40
  -8   0  -3   -0.76    0.71
  -8   0  -3    0.78    0.68
  -8   0  -4    0.44    0.49
  -8   0  -5   -0.07    0.46
  -8   0  -6    0.17    0.47
  -8   0  -6    1.86    0.68
  -8   0  -6    0.66    0.63
  -8   0  -7    0.20    0.44
  -8   0  -7   -0.06    0.62
  -8   0  -8    4.75    0.84
  -8   0  -8    4.56    0.91
  -8   0  -9   -1.05    0.58
  -8   0  -9    1.82    0.64
  -8   0 -10    0.43    0.38
  -8   1  13    1.58    0.54
  -8  -1  13    2.51    0.57
  -8   1  12    1.97    0.68
  -8  -1  12    2.00    0.67
  -8   1  11    9.68    1.25
  -8  -1  11    9.45    1.25
  -8   1  10    2.99    0.88
  -8  -1  10    3.80    0.93
  -8   1   9    7.30    1.25
  -8  -1   9    6.39    1.35
  -8   1   8   28.18    2.25
  -8  -1   8   32.73    2.43
  -8   1   7   83.50    4.10
  -8  -1   7   78.46    4.01
  -8   1   6    1.75    0.85
  -8  -1   6    1.78    0.78
  -8   1   5   70.70    3.75
  -8  -1   5   73.07    3.78
  -8   1   4    2.74    0.80
  -8  -1   4    4.28    0.90
  -8   1   3   13.13    1.54
  -8  -1   3   14.68    1.61
  -8   1   2    0.88    0.66
  -8  -1   2    1.46    0.68
  -8   1   1   19.55    1.93
  -8  -1   1   19.49    1.84
  -8   1   0   48.05    3.06
  -8  -1   0   45.64    2.93
  -8  -1  -1   27.33    2.24
  -8   1  -1   25.85    2.23
  -8   1  -1   29.17    2.01
  -8  -1  -1   29.81    2.11
  -8  -1  -2    3.45    0.68
  -8  -1  -2    2.72    0.75
  -8   1  -2    4.92    1.03
  -8  -1  -3   18.53    1.70
  -8   1  -3   16.83    1.71
  -8  -1  -3   17.30    1.66
  -8  -1  -4   11.85    1.44
  -8  -1  -4   11.90    1.34
  -8   1  -4    8.33    1.22
  -8  -1  -5   10.61    1.26
  -8   1  -5    9.02    1.27
  -8   1  -5   12.18    1.29
  -8   1  -6   20.12    1.82
  -8   1  -6   20.27    1.63
  -8  -1  -6   19.30    1.76
  -8   1  -6   16.27    1.66
  -8  -1  -7   21.99    1.67
  -8   1  -7   21.34    1.69
  -8  -1  -7   19.75    1.75
  -8   1  -7   19.18    1.76
  -8  -1  -8   64.56    2.96
  -8   1  -8   56.92    2.85
  -8  -1  -8   57.25    3.02
  -8   1  -8   54.69    3.03
  -8  -1  -9   20.51    1.52
  -8   1  -9   20.76    1.56
  -8  -1  -9   20.93    1.64
  -8   1  -9   20.32    1.67
  -8  -1 -10    1.49    0.43
  -8   1 -10    1.99    0.49
  -8   2  13   20.67    1.39
  -8  -2  13   21.91    1.45
  -8   2  12    0.11    0.49
  -8  -2  12   -0.57    0.62
  -8   2  11   11.62    1.30
  -8  -2  11    9.88    1.22
  -8   2  10    2.46    0.94
  -8  -2  10    2.78    0.82
  -8   2   9    1.98    0.72
  -8  -2   9    2.78    0.86
  -8   2   8    1.65    0.78
  -8  -2   8    1.76    0.78
  -8  -2   7  107.42    4.62
  -8   2   7  103.52    4.73
  -8  -2   7   97.71    4.58
  -8   2   6    2.06    0.71
  -8  -2   6    1.75    0.75
  -8   2   5    7.03    1.15
  -8  -2   5    5.87    1.09
  -8   2   4   16.24    1.74
  -8  -2   4   17.04    1.72
  -8   2   3   -0.20    0.56
  -8  -2   3    0.89    0.51
  -8   2   2   55.64    3.28
  -8  -2   2   57.96    3.30
  -8   2   1  104.77    4.80
  -8  -2   1  108.81    4.79
  -8   2   0  269.92    9.24
  -8  -2   0  287.89    9.28
  -8  -2   0  297.03    8.80
  -8  -2  -1    0.07    0.46
  -8  -2  -1   -0.34    0.60
  -8   2  -1    1.40    0.78
  -8  -2  -2    1.30    0.54
  -8  -2  -2    2.62    0.71
  -8   2  -2    3.14    0.97
  -8   2  -3   11.34    1.43
  -8  -2  -3   14.86    1.53
  -8  -2  -4    1.00    0.77
  -8   2  -4    0.70    0.62
  -8  -2  -5   -0.05    0.64
  -8   2  -5    0.46    0.70
  -8   2  -6    0.46    0.58
  -8   2  -6   -0.89    0.58
  -8  -2  -6   -0.66    0.68
  -8   2  -6   -0.17    0.78
  -8   2  -7   54.21    2.78
  -8  -2  -7   51.33    2.91
  -8   2  -7   47.50    2.87
  -8  -2  -8   -0.37    0.52
  -8   2  -8    0.80    0.58
  -8  -2  -8    0.95    0.64
  -8   2  -8    0.98    0.74
  -8  -2  -9   11.11    1.09
  -8   2  -9   11.15    1.18
  -8   2  -9   12.01    1.37
  -8  -2 -10    4.45    0.64
  -8   2 -10    2.97    0.58
  -8   3  13    0.83    0.38
  -8  -3  13    0.76    0.42
  -8   3  12    1.13    0.50
  -8  -3  12    0.29    0.46
  -8   3  11    8.02    1.13
  -8  -3  11    5.93    1.02
  -8   3  10   10.62    1.32
  -8  -3  10    9.90    1.29
  -8  -3   9   32.44    2.29
  -8   3   9   31.18    2.26
  -8  -3   9   27.58    2.20
  -8  -3   8  210.80    7.21
  -8   3   8  211.97    7.29
  -8  -3   8  197.75    7.15
  -8   3   7    0.46    0.74
  -8  -3   7   -0.58    0.81
  -8  -3   7   -0.26    0.71
  -8  -3   6   44.84    2.84
  -8   3   6   43.91    2.85
  -8  -3   6   44.55    2.85
  -8   3   5   27.23    2.26
  -8  -3   5   27.24    2.17
  -8   3   4   -0.80    0.76
  -8  -3   4    1.15    0.67
  -8   3   3   17.80    1.80
  -8  -3   3   13.70    1.53
  -8   3   2    9.74    1.39
  -8  -3   2    8.43    1.15
  -8   3   1   -0.44    0.63
  -8  -3   1    0.76    0.51
  -8  -3   0  184.08    6.63
  -8   3   0  163.98    6.58
  -8  -3   0  178.07    6.19
  -8   3  -1  166.30    6.52
  -8  -3  -1  176.54    6.20
  -8   3  -2   58.56    3.48
  -8  -3  -2   61.40    3.22
  -8  -3  -3   -0.20    0.58
  -8   3  -3    0.45    0.52
  -8  -3  -4    1.56    0.85
  -8   3  -4    1.40    0.68
  -8  -3  -5    0.07    0.65
  -8   3  -5    0.89    0.64
  -8  -3  -5    0.66    0.56
  -8  -3  -6   12.92    1.54
  -8   3  -6   11.63    1.39
  -8   3  -6   12.18    1.27
  -8  -3  -6   12.25    1.38
  -8   3  -6    9.82    1.35
  -8   3  -7    4.25    0.87
  -8  -3  -7    5.77    0.99
  -8   3  -7    4.56    1.01
  -8   3  -8   -0.49    0.49
  -8  -3  -8    0.98    0.63
  -8   3  -8    0.37    0.59
  -8   3  -9   12.57    1.22
  -8   3  -9   14.79    1.39
  -8   3 -10   15.44    1.22
  -8  -4  13   18.98    1.24
  -8   4  12   21.66    1.50
  -8  -4  12   23.81    1.61
  -8   4  11    6.94    0.99
  -8  -4  11    7.25    1.02
  -8   4  10    9.75    1.24
  -8  -4  10    8.54    1.18
  -8  -4  10    7.93    1.16
  -8   4   9    6.30    1.09
  -8  -4   9    5.79    1.03
  -8  -4   9    5.27    1.00
  -8  -4   8   20.40    1.95
  -8   4   8   22.15    1.96
  -8  -4   8   22.19    1.94
  -8  -4   7   10.93    1.40
  -8  -4   7   13.02    1.54
  -8   4   7   14.58    1.62
  -8   4   6   10.06    1.39
  -8  -4   6   11.02    1.41
  -8  -4   6    9.25    1.31
  -8  -4   5   30.10    2.31
  -8   4   5   28.99    2.33
  -8  -4   5   32.46    2.35
  -8   4   4   -0.39    0.65
  -8  -4   4   -0.42    0.60
  -8   4   3   13.34    1.59
  -8  -4   3   13.89    1.53
  -8   4   2   80.02    4.05
  -8   4   1   53.57    3.24
  -8   4   0  202.43    7.40
  -8  -4   0  208.90    6.99
  -8   4  -1   69.88    3.80
  -8  -4  -1   72.35    3.57
  -8   4  -2   61.91    3.54
  -8  -4  -2   59.23    3.22
  -8  -4  -3   10.02    1.32
  -8   4  -3   10.70    1.39
  -8  -4  -4    0.67    0.71
  -8   4  -4   -0.53    0.65
  -8  -4  -5    1.06    0.68
  -8   4  -5    1.38    0.82
  -8  -4  -5    0.88    0.45
  -8   4  -5   -0.85    0.83
  -8  -4  -6    1.81    0.83
  -8   4  -6    1.27    0.79
  -8  -4  -6    1.05    0.49
  -8   4  -6    0.63    0.62
  -8   4  -7   25.21    1.88
  -8  -4  -7   27.20    1.92
  -8   4  -7   24.68    2.01
  -8   4  -8    1.26    0.61
  -8  -4  -8    2.59    0.65
  -8   4  -8    2.80    0.82
  -8   4  -9    7.57    0.98
  -8   4 -10    4.93    0.72
  -8   5  12    2.30    0.51
  -8  -5  12    2.99    0.60
  -8   5  11    4.32    0.80
  -8  -5  11    6.39    0.91
  -8  -5  10   20.55    1.72
  -8   5  10   20.05    1.65
  -8  -5  10   20.61    1.70
  -8  -5   9   54.36    3.03
  -8   5   9   54.92    3.01
  -8  -5   9   55.66    3.03
  -8  -5   8  179.74    6.44
  -8   5   8  171.43    6.32
  -8  -5   8  172.83    6.30
  -8  -5   7   94.11    4.37
  -8   5   7   92.74    4.33
  -8  -5   7   97.86    4.37
  -8  -5   6   30.28    2.34
  -8   5   6   31.79    2.42
  -8  -5   6   32.69    2.31
  -8  -5   5   17.25    1.77
  -8   5   5   17.66    1.81
  -8  -5   5   19.38    1.78
  -8  -5   4   23.21    2.04
  -8   5   4   25.92    2.15
  -8   5   3  100.44    4.59
  -8   5   2  254.04    8.53
  -8  -5   1    3.33    0.78
  -8   5   1    4.10    1.08
  -8   5   0   66.73    3.65
  -8  -5   0   59.22    3.20
  -8   5  -1  182.44    6.83
  -8  -5  -1  178.11    6.43
  -8   5  -2  285.23    9.23
  -8  -5  -2  275.18    8.83
  -8  -5  -3    2.24    0.87
  -8   5  -3    2.01    0.73
  -8  -5  -4    7.02    1.22
  -8   5  -4    5.85    1.09
  -8  -5  -5   11.82    1.46
  -8   5  -5   10.41    1.44
  -8  -5  -5   10.49    1.24
  -8   5  -5   10.32    1.32
  -8  -5  -6    7.48    1.19
  -8   5  -6    6.62    1.13
  -8  -5  -6    7.02    0.97
  -8   5  -6    6.13    1.01
  -8   5  -7    1.57    0.58
  -8   5  -7    0.96    0.60
  -8   5  -8    0.52    0.53
  -8   5  -8    1.67    0.68
  -8   5  -9   11.90    1.13
  -8   5 -10    0.16    0.36
  -8   6  12    4.67    0.60
  -8  -6  12    4.95    0.65
  -8  -6  11    9.78    1.12
  -8   6  11   10.05    1.04
  -8  -6  11   12.96    1.18
  -8  -6  10   52.28    2.81
   8  -6 -10   57.66    2.88
  -8   6  10   52.06    2.74
  -8  -6  10   61.30    2.89
  -8   6   9    3.35    0.78
  -8  -6   9    3.42    0.82
  -8  -6   9    2.17    0.88
   8  -6  -9    2.60    0.86
  -8  -6   8   44.63    2.81
  -8   6   8   46.26    2.79
  -8  -6   8   49.41    2.78
  -8   6   7    6.04    1.10
  -8  -6   7    6.73    1.02
  -8  -6   7    5.05    1.06
  -8   6   6    2.79    0.83
  -8  -6   6    3.08    0.76
  -8   6   5    1.40    0.64
  -8  -6   5    0.68    0.76
  -8   6   4   10.63    1.43
  -8  -6   4   11.18    1.41
  -8   6   3   69.64    3.70
  -8   6   2  262.79    8.75
  -8   6   1   96.92    4.58
  -8  -6   1  100.37    4.34
  -8   6   0   11.18    1.54
  -8  -6   0   12.92    1.50
  -8  -6  -1    5.01    1.00
  -8   6  -1    6.99    1.25
  -8   6  -2   16.99    1.77
  -8  -6  -2   15.46    1.64
  -8  -6  -3   11.69    1.42
  -8   6  -3   12.28    1.54
  -8  -6  -4    7.59    1.23
  -8   6  -4    7.92    1.21
  -8   6  -5   60.48    3.34
  -8   6  -5   68.45    3.41
  -8  -6  -5   67.02    3.43
  -8  -6  -6    7.10    1.22
  -8   6  -6    6.70    1.14
  -8   6  -6    7.10    1.09
  -8  -6  -7    1.40    0.89
  -8   6  -7    0.76    0.59
  -8   6  -7    1.97    0.70
  -8   6  -8    0.58    0.54
  -8   6  -8    1.80    0.66
  -8   6  -9   21.31    1.45
  -8   6 -10    7.38    0.77
  -8  -7  11    9.67    1.07
  -8   7  11    9.41    0.90
  -8   7  10    2.53    0.58
   8  -7 -10    1.68    0.61
  -8  -7  10    0.38    0.62
  -8  -7   9   35.44    2.37
   8  -7  -9   34.80    2.31
  -8   7   9   34.40    2.18
  -8   7   8    5.94    1.00
   8  -7  -8    6.41    1.21
  -8  -7   8    6.57    1.20
  -8   7   7    4.59    0.92
  -8  -7   7    1.91    0.88
  -8   7   6   12.66    1.44
  -8  -7   6   13.07    1.56
  -8  -7   5   14.26    1.55
  -8   7   5   14.41    1.60
  -8   7   4    9.76    1.35
  -8  -7   4    9.44    1.24
  -8   7   3    0.38    0.57
  -8   7   2   19.52    1.94
  -8  -7   2   18.70    1.70
  -8   7   1   49.08    3.10
  -8  -7   1   49.74    2.91
  -8  -7   0    9.65    1.26
  -8   7   0    9.30    1.29
  -8  -7  -1    1.43    0.74
  -8   7  -1    1.08    0.72
  -8   7  -2   29.79    2.31
  -8  -7  -2   34.06    2.38
  -8   7  -3   20.89    1.89
  -8  -7  -3   21.72    1.93
  -8  -7  -4    1.68    0.77
  -8   7  -4    1.59    0.75
  -8   7  -4    1.19    0.58
  -8  -7  -5    1.03    0.76
  -8   7  -5    2.86    0.89
  -8   7  -5    1.76    0.58
  -8  -7  -6    8.68    1.31
  -8   7  -6    7.11    1.07
  -8   7  -6    7.70    1.10
  -8  -7  -7    8.51    1.19
  -8   7  -7    7.89    1.07
  -8   7  -8   15.57    1.32
  -8   7  -9   -0.42    0.42
  -8  -8  11    2.64    0.66
  -8  -8  10   12.74    1.30
   8  -8 -10   14.77    1.30
  -8  -8   9   17.92    1.61
   8  -8  -9   18.97    1.68
  -8   8   9   20.09    1.53
  -8  -8   8   29.58    2.18
   8  -8  -8   29.97    2.25
  -8   8   8   27.16    1.93
  -8   8   7    5.14    0.91
   8  -8  -7    6.13    1.16
  -8  -8   7    3.86    0.96
  -8  -8   6   17.11    1.73
  -8   8   6   16.13    1.61
  -8   8   5    0.31    0.51
  -8  -8   5   -0.55    0.71
  -8   8   4    9.46    1.35
  -8  -8   4    9.26    1.27
  -8   8   3    8.76    1.26
  -8   8   2  108.68    4.87
  -8  -8   2  116.08    4.71
  -8   8   1   39.46    2.70
  -8  -8   1   33.99    2.38
  -8   8   0   85.76    4.16
  -8  -8   0   84.85    4.03
  -8  -8  -1    5.37    1.04
  -8   8  -1    6.00    1.14
  -8  -8  -2    1.45    0.66
  -8   8  -2    0.55    0.61
  -8  -8  -3    0.17    0.67
  -8   8  -3    0.17    0.62
  -8  -8  -4    0.15    0.75
  -8   8  -4    0.99    0.65
  -8   8  -4    1.02    0.55
  -8   8  -5   56.98    3.05
  -8   8  -5   61.86    3.03
  -8  -8  -5   55.51    3.08
  -8  -8  -6    8.40    1.21
  -8   8  -6    7.88    0.98
  -8  -8  -7    7.37    1.03
  -8   8  -7    7.65    0.96
  -8   8  -8    1.52    0.57
  -8   8  -9    2.92    0.56
  -8  -9  11    5.73    0.75
  -8  -9  10   56.24    2.69
   8  -9 -10   57.59    2.62
   8  -9  -9    2.49    0.75
  -8  -9   9    3.03    0.86
   8  -9  -8   10.26    1.34
  -8  -9   8   10.66    1.31
  -8  -9   7   59.11    3.14
   8  -9  -7   57.70    3.23
  -8   9   7   58.47    2.94
  -8  -9   6   60.77    3.23
   8  -9  -6   58.21    3.36
  -8   9   6   61.09    3.16
  -8  -9   5   58.06    3.14
   8  -9  -5   50.27    3.21
  -8   9   5   57.08    3.12
  -8   9   4    0.11    0.55
  -8  -9   4    0.40    0.51
   8  -9  -4    0.99    0.86
  -8   9   3   30.93    2.31
  -8   9   2  165.65    6.19
  -8  -9   2  161.71    5.96
   8  -9  -1   67.24    3.55
  -8   9   1   69.79    3.60
  -8  -9   1   67.70    3.49
  -8  -9   0    0.60    0.61
  -8   9   0   -0.63    0.55
   8  -9   0    1.31    0.70
  -8  -9  -1   -0.51    0.76
  -8   9  -1    1.14    0.70
  -8   9  -2   18.35    1.73
  -8  -9  -2   16.31    1.66
  -8  -9  -3    0.50    0.70
  -8   9  -3    0.62    0.60
  -8  -9  -4   -0.61    0.78
  -8   9  -4    0.18    0.51
  -8   9  -5   30.07    2.08
  -8   9  -5   33.33    2.01
  -8  -9  -5   33.84    2.25
  -8  -9  -6    5.11    0.95
  -8   9  -6    3.63    0.66
  -8  -9  -7    1.17    0.56
  -8   9  -8   -0.25    0.45
  -8   9  -9   -0.30    0.32
   8 -10 -10    3.53    0.64
  -8 -10  10    2.28    0.61
  -8 -10   9   29.62    1.94
   8 -10  -9   32.58    2.01
   8 -10  -8    0.25    0.61
  -8 -10   8   -0.43    0.70
   8 -10  -7   -0.02    0.70
  -8 -10   7    0.10    0.60
   8 -10  -6    1.28    0.95
  -8 -10   6    0.01    0.58
  -8 -10   5   25.86    2.02
   8 -10  -5   26.79    2.23
  -8  10   4    1.13    0.53
  -8 -10   4    1.70    0.71
   8 -10  -4    1.60    0.96
   8 -10  -3   14.11    1.67
  -8  10   3   14.55    1.51
  -8 -10   3   14.98    1.49
  -8 -10   2    2.28    0.77
  -8  10   2    2.62    0.81
   8 -10  -2    3.00    0.91
   8 -10  -1  110.68    4.69
  -8  10   1  114.46    4.69
  -8 -10   1  104.33    4.57
  -8 -10   0    5.86    1.09
   8 -10   0    7.18    1.15
  -8  10  -1   19.65    1.73
  -8 -10  -1   20.89    1.84
  -8 -10  -2    0.43    0.69
  -8  10  -2    1.03    0.58
  -8 -10  -3    1.63    0.72
  -8  10  -3    2.66    0.72
  -8  10  -4   24.88    1.86
  -8 -10  -4   21.99    1.86
  -8 -10  -5   31.04    2.09
  -8 -10  -6   -0.19    0.55
  -8 -10  -7   43.41    2.21
  -8  10  -8   17.51    1.24
  -8 -11  10   32.73    1.76
   8 -11  -9    0.26    0.49
  -8 -11   9   -0.12    0.46
   8 -11  -8   -0.04    0.67
  -8 -11   8    0.03    0.50
  -8 -11   7   14.13    1.38
   8 -11  -7   11.57    1.37
   8 -11  -6    5.51    1.20
  -8 -11   6    6.39    1.04
  -8 -11   5    0.18    0.50
   8 -11  -5   -0.49    0.80
   8 -11  -4   38.44    2.56
  -8 -11   3    0.25    0.54
   8 -11  -3    0.73    0.71
  -8 -11   2    2.46    0.72
   8 -11  -2    3.26    0.87
   8 -11  -1   21.17    1.85
  -8 -11   1   23.96    1.97
  -8 -11   0    0.65    0.66
  -8  11   0   -0.09    0.51
  -8 -11  -1    5.35    1.00
  -8  11  -1    3.52    0.76
  -8 -11  -2   -0.34    0.69
  -8  11  -2   -0.41    0.52
  -8  11  -3   16.47    1.45
  -8 -11  -3   15.40    1.60
  -8 -11  -4    1.70    0.77
  -8  11  -4    1.64    0.55
  -8 -11  -5    3.36    0.78
  -8 -11  -6    0.67    0.52
  -8 -11  -7    6.12    0.79
  -8  11  -7    5.42    0.78
  -8 -12   9   11.16    1.03
   8 -12  -9   12.47    1.08
  -8 -12   8   10.67    1.11
   8 -12  -8    9.13    1.07
  -8 -12   7   15.44    1.33
   8 -12  -7   12.38    1.34
  -8 -12   6   13.27    1.26
   8 -12  -6   12.50    1.38
   8 -12  -5    0.85    0.75
   8 -12  -4    2.86    0.89
  -8 -12   3    7.64    1.03
   8 -12  -3    7.47    1.23
  -8 -12   2    5.06    0.96
   8 -12  -2    5.16    0.98
  -8  12   1   38.23    2.21
   8 -12  -1   41.49    2.47
  -8 -12   1   43.56    2.57
  -8 -12   0    2.54    0.76
  -8  12   0    2.40    0.60
  -8 -12  -1   11.08    1.33
  -8  12  -1   13.01    1.24
  -8 -12  -2   -0.59    0.66
  -8  12  -2    0.06    0.36
  -8 -12  -3    3.04    0.79
  -8  12  -3    2.88    0.62
  -8 -12  -4   -0.04    0.54
  -8 -12  -5   22.44    1.61
  -8 -12  -6    1.97    0.47
  -8  12  -7    9.31    0.84
   8 -13  -8    4.67    0.75
   8 -13  -7   16.89    1.42
   8 -13  -6    1.28    0.62
   8 -13  -5   -0.29    0.62
  -8 -13   4    2.06    0.56
   8 -13  -4    2.20    0.76
   8 -13  -3   16.44    1.50
  -8 -13   3   14.15    1.35
  -8 -13   2    1.35    0.60
   8 -13  -2    0.42    0.56
  -8 -13   1    3.25    0.79
   8 -13  -1    4.14    0.74
  -8 -13   0    4.15    0.88
  -8 -13  -1    1.30    0.64
  -8 -13  -2   20.17    1.63
  -8 -13  -3    6.42    0.95
  -8 -13  -4    6.63    0.93
  -8 -13  -5    3.20    0.65
  -8 -13  -6   48.99    2.11
   8 -14  -7    7.03    0.91
   8 -14  -6    0.23    0.53
   8 -14  -5   -0.12    0.62
  -8 -14   4    3.04    0.58
   8 -14  -4    3.09    0.74
  -8 -14   3    1.54    0.57
   8 -14  -3    0.18    0.62
  -8 -14   2    5.81    0.88
   8 -14  -2    4.24    0.72
  -8 -14   1    0.47    0.56
  -8 -14   0   -0.13    0.51
  -8 -14  -1    8.97    1.08
  -8 -14  -2    3.05    0.69
  -8 -14  -3   -0.16    0.43
  -8 -14  -4    1.28    0.57
  -8 -14  -5    8.46    0.82
   8 -15  -6   40.06    1.97
   8 -15  -5    0.08    0.45
  -8 -15   4    1.26    0.41
   8 -15  -4    0.64    0.44
  -8 -15   3   -0.21    0.41
   8 -15  -3    0.43    0.45
  -8 -15   2    3.96    0.69
   8 -15  -2    4.59    0.67
  -8 -15   1    9.65    1.04
  -8 -15   0    8.50    0.98
  -8 -15  -1   33.96    1.94
  -8 -15  -2    3.29    0.66
  -8 -15  -3   10.92    0.98
  -8 -15  -4    1.23    0.40
   8 -16  -4    1.24    0.43
  -8 -16   2    0.36    0.32
  -8 -16   1   11.03    0.97
  -8 -16   0   23.43    1.44
  -8 -16  -1   32.81    1.71
  -8 -16  -2   10.89    0.90
  -9   0  12    0.13    0.33
  -9   0  11    1.57    0.54
  -9   0  10    0.39    0.56
  -9   0   9   16.35    1.62
  -9   0   8   -0.13    0.69
  -9   0   7   64.26    3.48
  -9   0   6    0.50    0.62
  -9   0   5   41.05    2.74
  -9   0   4   -0.29    0.76
  -9   0   3    1.04    0.76
  -9   0   2    0.10    0.63
  -9   0   1  269.39    8.97
  -9   0   0   -0.91    0.87
  -9   0  -1   34.38    2.49
  -9   0  -2    0.07    0.50
  -9   0  -3  110.57    4.58
  -9   0  -4    0.00    0.48
  -9   0  -5    0.77    0.47
  -9   0  -5   -1.24    0.85
  -9   0  -6   -1.04    0.69
  -9   0  -7   19.06    1.57
  -9   0  -8    0.71    0.53
  -9   1  12   10.95    0.96
  -9  -1  12   10.87    0.96
  -9   1  11    5.98    0.85
  -9  -1  11    4.86    0.79
  -9   1  10    0.95    0.65
  -9  -1  10    0.09    0.54
  -9   1   9  115.18    4.63
  -9  -1   9  111.88    4.55
  -9   1   8    8.02    1.23
  -9  -1   8    9.25    1.27
  -9   1   7   21.81    1.95
  -9  -1   7   19.36    1.82
  -9   1   6    1.34    0.69
  -9  -1   6    0.68    0.65
  -9   1   5    7.07    1.21
  -9  -1   5    7.56    1.24
  -9   1   4    9.97    1.40
  -9  -1   4   13.08    1.53
  -9   1   3    1.88    0.82
  -9  -1   3    3.42    0.90
  -9   1   2    0.48    0.70
  -9  -1   2    1.11    0.86
  -9  -1   1  500.59   14.07
  -9   1   1  472.23   13.98
  -9  -1   0    7.19    1.17
  -9   1   0    4.69    1.06
  -9   1  -1   12.82    1.54
  -9  -1  -1   13.99    1.57
  -9  -1  -1   17.04    1.58
  -9  -1  -2   13.81    1.44
  -9   1  -2   10.70    1.36
  -9  -1  -3   22.54    1.78
  -9   1  -3   19.14    1.76
  -9  -1  -4    0.54    0.45
  -9   1  -4    0.16    0.54
  -9   1  -5    5.35    0.92
  -9  -1  -5    5.45    0.93
  -9   1  -5    4.24    0.95
  -9  -1  -6    0.00    0.58
  -9   1  -6    0.00    0.66
  -9  -1  -7    5.88    0.92
  -9   1  -7    6.74    1.03
  -9  -1  -8   26.24    1.66
  -9   1  -8   21.38    1.57
  -9   2  12   27.81    1.54
  -9  -2  12   29.08    1.56
  -9   2  11    1.01    0.52
  -9  -2  11    0.55    0.46
  -9   2  10    3.84    0.85
  -9  -2  10    3.86    0.82
  -9   2   9    4.44    0.93
  -9  -2   9    5.06    0.98
  -9   2   8    1.96    0.80
  -9  -2   8    2.23    0.81
  -9   2   7   18.23    1.84
  -9  -2   7   16.72    1.67
  -9   2   6   52.36    3.12
  -9  -2   6   52.71    3.08
  -9   2   5    0.42    0.76
  -9  -2   5    1.18    0.68
  -9   2   4   -0.50    0.75
  -9  -2   4    0.32    0.59
  -9   2   3    4.41    1.05
  -9  -2   3    3.23    0.89
  -9   2   2   37.52    2.70
  -9  -2   2   38.85    2.64
  -9  -2   1    1.88    0.85
  -9   2   1    2.28    1.10
  -9  -2   0    3.99    0.96
  -9   2   0    4.52    1.00
  -9  -2  -1   68.63    3.56
  -9   2  -1   61.71    3.58
  -9  -2  -1   66.98    3.31
  -9  -2  -2    0.24    0.57
  -9   2  -2    0.00    0.58
  -9  -2  -3    0.43    0.59
  -9   2  -3   -0.51    0.64
  -9   2  -4    5.66    1.00
  -9   2  -5    0.05    0.50
  -9  -2  -5   -0.34    0.65
  -9   2  -5   -0.37    0.71
  -9   2  -6    4.72    0.72
  -9  -2  -6    5.66    0.90
  -9   2  -6    4.78    0.97
  -9   2  -7   21.96    1.46
  -9  -2  -7   21.22    1.60
  -9   2  -7   20.28    1.64
  -9   2  -8   19.24    1.30
  -9  -2  -8   20.30    1.44
  -9   2  -8   21.07    1.51
  -9   3  11    9.18    0.98
  -9  -3  11   10.67    1.02
  -9   3  10    6.74    0.93
  -9  -3  10    8.45    1.04
  -9   3   9    3.64    0.82
  -9  -3   9    3.97    0.81
  -9   3   8   -0.35    0.68
  -9  -3   8   -0.11    0.55
  -9   3   7    2.18    0.86
  -9  -3   7    1.34    0.61
  -9   3   6   13.76    1.65
  -9  -3   6   14.78    1.56
  -9   3   5   31.02    2.36
  -9  -3   5   27.12    2.17
  -9   3   4   11.17    1.52
  -9  -3   4   10.93    1.36
  -9   3   3   -0.90    0.84
  -9  -3   3    0.09    0.52
  -9   3   2   29.29    2.38
  -9  -3   2   35.59    2.48
  -9  -3   1  186.92    6.65
  -9   3   1  161.77    6.55
  -9  -3   0  119.15    4.90
  -9   3   0  101.26    4.81
  -9  -3  -1    3.51    0.85
  -9   3  -1    2.26    0.80
  -9  -3  -2    1.24    0.65
  -9   3  -2    0.41    0.62
  -9  -3  -3    0.45    0.68
  -9   3  -3   -0.38    0.57
  -9  -3  -4    3.74    0.89
  -9   3  -4    5.45    1.02
  -9   3  -5    2.82    0.75
  -9   3  -5    4.63    0.79
  -9  -3  -5    4.62    0.86
  -9   3  -5    3.61    0.82
  -9   3  -6    0.53    0.40
  -9  -3  -6   -0.20    0.50
  -9   3  -6   -0.53    0.72
  -9   3  -7   -0.12    0.40
  -9  -3  -7    0.02    0.39
  -9   3  -7    0.85    0.59
  -9   3  -8   34.58    1.77
  -9   3  -8   34.10    1.93
  -9   4  11   12.83    1.10
  -9  -4  11   13.45    1.11
  -9   4  10    2.18    0.64
  -9  -4  10    2.53    0.59
  -9   4   9    3.22    0.81
  -9  -4   9    3.68    0.77
   9  -4  -9    3.92    0.87
  -9   4   8   -0.36    0.63
  -9  -4   8    0.38    0.57
  -9   4   7   23.25    1.99
  -9  -4   7   25.27    1.95
  -9   4   6   73.32    3.70
  -9  -4   6   72.21    3.56
  -9   4   5   21.82    1.99
  -9  -4   5   22.68    1.92
  -9   4   4   24.71    2.14
  -9  -4   4   24.19    2.00
  -9   4   3    7.29    1.31
  -9  -4   3   10.60    1.32
  -9   4   2    3.38    0.95
  -9   4   1   78.27    4.08
  -9   4   0   32.28    2.53
  -9  -4   0   29.14    2.09
  -9  -4  -1    7.43    1.06
  -9   4  -1    7.12    1.25
  -9   4  -2   30.34    2.31
  -9  -4  -2   36.10    2.38
  -9  -4  -3   11.99    1.38
  -9   4  -3    7.67    1.11
  -9  -4  -4    1.88    0.76
  -9   4  -4    0.64    0.55
  -9  -4  -4    1.24    0.55
  -9   4  -4    1.43    0.68
  -9   4  -5    0.04    0.64
  -9   4  -5    1.30    0.54
  -9  -4  -5   -0.25    0.58
  -9   4  -5   -0.01    0.53
  -9   4  -6   14.33    1.25
  -9  -4  -6   13.83    1.26
  -9   4  -6   14.03    1.42
  -9   4  -7   40.15    2.06
  -9  -4  -7   42.82    2.13
  -9   4  -7   39.38    2.23
  -9   4  -8    1.62    0.43
  -9   4  -8    3.94    0.69
  -9   5  11    2.29    0.51
   9  -5 -10   13.90    1.20
  -9   5  10   13.12    1.19
  -9  -5  10   16.22    1.26
  -9   5   9    7.11    0.96
  -9  -5   9    8.42    1.03
   9  -5  -9    9.41    1.15
  -9   5   8   12.71    1.41
  -9  -5   8   17.13    1.47
  -9   5   7   11.14    1.40
  -9  -5   7   15.36    1.45
  -9   5   6   10.27    1.37
  -9  -5   6   12.11    1.35
  -9   5   5    3.60    1.00
  -9   5   4    1.22    0.84
  -9   5   3   27.85    2.27
  -9   5   2   36.46    2.68
  -9   5   1    1.10    0.88
  -9   5   0   37.04    2.67
  -9  -5   0   38.74    2.41
  -9   5  -1   25.02    2.16
  -9  -5  -1   25.77    1.98
  -9  -5  -2    8.77    1.18
  -9   5  -2    7.56    1.23
  -9  -5  -3   -0.01    0.62
  -9   5  -3    0.71    0.66
  -9  -5  -4   12.64    1.42
  -9   5  -4   12.02    1.39
  -9  -5  -4   12.35    1.29
  -9   5  -4   11.24    1.32
  -9  -5  -5    5.61    1.11
  -9   5  -5    3.67    0.86
  -9   5  -5    5.25    0.84
  -9  -5  -5    4.70    0.79
  -9   5  -5    3.51    0.77
  -9   5  -6    0.63    0.42
  -9   5  -6    0.50    0.50
  -9   5  -7    0.89    0.46
  -9   5  -7    1.66    0.60
  -9   5  -8    0.92    0.34
  -9   6  10    0.86    0.39
   9  -6 -10    0.51    0.42
  -9   6   9    6.80    0.98
   9  -6  -9    8.83    1.12
   9  -6  -8   22.92    1.87
  -9   6   8   19.03    1.63
  -9   6   7   84.82    3.82
  -9   6   6    6.19    1.10
  -9   6   5   -0.12    0.61
  -9   6   4   24.67    2.09
  -9   6   3   26.69    2.20
  -9   6   2   27.50    2.27
  -9   6   1   25.90    2.17
  -9   6   0  133.21    5.49
  -9  -6   0  135.85    5.13
  -9  -6  -1    5.20    0.97
  -9   6  -1    4.81    1.01
  -9  -6  -2    0.00    0.58
  -9   6  -2   -0.65    0.75
  -9   6  -3   90.41    4.10
  -9  -6  -3   95.32    4.05
  -9   6  -4   12.17    1.38
  -9   6  -4   12.74    1.34
  -9  -6  -4   13.71    1.50
  -9  -6  -5    9.89    1.23
  -9   6  -5    9.00    1.20
  -9   6  -5    8.69    1.09
  -9   6  -6    6.81    0.89
  -9   6  -6    7.62    0.97
  -9   6  -7    0.80    0.40
  -9   6  -7    1.49    0.59
  -9   6  -8    9.47    0.82
   9  -7 -10   19.48    1.28
  -9   7  10   17.08    1.19
  -9   7   9    2.72    0.59
   9  -7  -9    3.62    0.79
  -9   7   8    4.33    0.76
   9  -7  -8    3.39    0.92
   9  -7  -7   31.25    2.29
  -9   7   7   32.71    2.15
  -9   7   6   33.55    2.29
  -9   7   5   28.27    2.15
  -9   7   4   58.33    3.22
  -9   7   3    0.59    0.60
  -9   7   2  111.67    4.82
  -9   7   1   31.79    2.36
  -9  -7   1   28.20    1.99
  -9  -7   0    6.69    1.03
  -9   7   0    7.41    1.23
  -9   7  -1   17.42    1.69
  -9  -7  -1   15.49    1.52
  -9  -7  -2    9.71    1.24
  -9   7  -2    9.03    1.25
  -9  -7  -3    0.51    0.69
  -9   7  -3   -0.27    0.67
  -9   7  -3   -0.72    0.43
  -9  -7  -4    2.43    0.78
  -9   7  -4    1.40    0.63
  -9   7  -4    1.90    0.62
  -9  -7  -5    0.01    0.57
  -9   7  -5    0.19    0.54
  -9   7  -5    0.42    0.47
  -9   7  -6    0.79    0.43
  -9   7  -6    0.46    0.39
  -9   7  -7   -0.36    0.37
  -9   8   9    0.11    0.28
   9  -8  -9    2.74    0.68
   9  -8  -8   22.56    1.73
  -9   8   8   21.98    1.55
   9  -8  -7   15.83    1.55
  -9   8   7   13.02    1.29
   9  -8  -6   15.52    1.71
  -9   8   6   15.76    1.48
  -9   8   5    4.49    0.91
   9  -8  -5    6.66    1.29
  -9   8   4    1.86    0.74
  -9   8   3    4.28    0.94
  -9   8   2   12.01    1.40
   9  -8  -1   16.35    1.70
  -9   8   1   15.12    1.62
  -9  -8   1   15.81    1.45
  -9  -8   0    2.62    0.76
  -9   8  -1   13.14    1.42
  -9  -8  -1   14.19    1.42
  -9  -8  -2    5.37    1.00
  -9   8  -2    3.65    0.81
  -9  -8  -3    1.45    0.71
  -9   8  -3    1.66    0.73
  -9   8  -3    2.10    0.58
  -9  -8  -4    1.05    0.60
  -9   8  -4    1.33    0.69
  -9   8  -4    0.05    0.38
  -9  -8  -5    0.34    0.57
  -9   8  -5   -0.22    0.32
  -9   8  -6    0.20    0.40
  -9   8  -6    0.80    0.34
  -9   8  -7   18.52    1.21
   9  -9  -9    0.57    0.41
   9  -9  -8    0.20    0.52
  -9   9   7    2.67    0.58
   9  -9  -7    2.92    0.80
   9  -9  -6   24.91    1.96
  -9   9   6   23.09    1.70
   9  -9  -5   46.51    2.78
  -9   9   5   47.91    2.61
  -9   9   4    0.98    0.53
   9  -9  -4    0.82    0.76
  -9   9   3   -0.24    0.54
   9  -9  -3    1.46    0.64
  -9   9   2   -0.20    0.47
   9  -9  -2    0.37    0.65
  -9  -9   1    4.14    0.79
   9  -9  -1    3.81    0.96
  -9   9   0   44.06    2.55
  -9  -9   0   42.82    2.47
  -9   9  -1   15.67    1.47
  -9  -9  -1   17.45    1.61
  -9  -9  -2   10.62    1.23
  -9   9  -2   12.18    1.30
  -9  -9  -3    5.93    0.96
  -9   9  -3    5.55    0.89
  -9   9  -4   23.36    1.68
  -9  -9  -4   26.06    1.81
  -9  -9  -5   13.24    1.25
  -9   9  -6    2.89    0.61
   9 -10  -8   39.93    2.11
   9 -10  -7    7.61    1.03
   9 -10  -6   25.56    1.91
   9 -10  -5   19.38    1.71
  -9  10   5   20.57    1.51
  -9  10   4    0.88    0.42
   9 -10  -4    0.90    0.69
  -9  10   3   -0.32    0.47
   9 -10  -3    0.60    0.62
  -9 -10   2    5.23    0.85
   9 -10  -2    7.00    1.11
  -9  10   1   26.38    1.85
   9 -10  -1   25.79    1.85
  -9 -10   1   24.39    1.76
  -9 -10   0    5.95    0.96
  -9  10   0    4.89    0.87
  -9 -10  -1    1.07    0.55
  -9  10  -1    1.68    0.63
  -9  10  -2   14.23    1.29
  -9 -10  -2   14.26    1.36
  -9 -10  -3    1.63    0.62
  -9  10  -3    3.15    0.66
  -9 -10  -4    0.61    0.54
  -9 -10  -5    2.59    0.60
  -9  10  -6    3.32    0.55
   9 -11  -8   47.59    2.18
   9 -11  -7    8.52    0.98
   9 -11  -6    0.28    0.54
   9 -11  -5   11.77    1.28
   9 -11  -4   13.70    1.37
   9 -11  -3    9.68    1.22
  -9  11   2   16.26    1.35
   9 -11  -2   15.71    1.46
  -9 -11   2   15.06    1.28
  -9 -11   1    1.23    0.54
  -9  11   1    1.53    0.45
   9 -11  -1    1.40    0.60
  -9  11   0   16.82    1.36
  -9 -11   0   15.88    1.40
  -9  11  -1   22.71    1.58
  -9 -11  -1   23.00    1.67
  -9 -11  -2    7.60    0.99
  -9  11  -2    7.13    0.88
  -9 -11  -3    1.98    0.64
  -9  11  -3    0.79    0.44
  -9 -11  -4   -0.40    0.40
  -9 -11  -5    2.78    0.57
   9 -12  -7   21.52    1.41
   9 -12  -6    1.94    0.56
   9 -12  -5   -0.72    0.52
   9 -12  -4   15.48    1.38
   9 -12  -3    8.30    1.00
  -9 -12   2    1.15    0.46
  -9  12   2    1.09    0.38
   9 -12  -2   -0.13    0.51
  -9  12   1   31.69    1.74
  -9 -12   1   36.76    2.01
  -9 -12   0    1.34    0.59
  -9  12   0    0.17    0.30
  -9 -12  -1   -0.04    0.47
  -9  12  -1    0.13    0.30
  -9 -12  -2    2.86    0.67
  -9  12  -2    2.49    0.48
  -9 -12  -3    5.63    0.80
  -9 -12  -4   -0.04    0.35
   9 -13  -6   21.78    1.38
   9 -13  -5   54.37    2.42
   9 -13  -4    1.95    0.57
   9 -13  -3   22.43    1.47
   9 -13  -2   18.01    1.28
  -9 -13   2   17.87    1.23
  -9 -13   1    5.65    0.74
  -9 -13   0   18.66    1.33
  -9 -13  -1    0.42    0.39
  -9 -13  -2    5.83    0.75
  -9 -13  -3    7.82    0.80
  -9 -14   1    0.08    0.28
  -9 -14   0    4.01    0.60
  -9 -14  -1   17.59    1.17
 -10   0  10   11.22    0.99
 -10   0   9   -0.63    0.51
 -10   0   8   17.29    1.47
 -10   0   7   -0.76    0.64
 -10   0   6    0.90    0.62
 -10   0   5   -0.75    0.64
 -10   0   4   80.75    3.89
 -10   0   3   -0.44    0.70
 -10   0   2   76.71    3.79
 -10   0   1   -0.70    0.68
 -10   0   0   74.19    3.48
 -10   0   0   78.76    3.76
 -10   0  -1    0.54    0.52
 -10   0  -2   12.21    1.24
 -10   0  -3   -1.02    0.52
 -10   0  -4    5.38    0.73
 -10   0  -4    5.56    0.88
 -10   0  -5   -0.53    0.50
 -10   0  -6    5.81    0.79
 -10   0  -7    1.00    0.40
 -10  -1  10    7.06    0.78
 -10   1  10    8.39    0.86
 -10   1   9   14.04    1.27
 -10  -1   9   13.23    1.16
 -10   1   8    7.18    1.02
 -10  -1   8    6.39    0.93
 -10   1   7    9.10    1.22
 -10  -1   7    8.65    1.14
 -10   1   6   12.91    1.44
 -10  -1   6   12.72    1.40
 -10   1   5   -0.54    0.77
 -10  -1   5    0.68    0.53
 -10   1   4   44.06    2.76
 -10  -1   4   43.86    2.69
 -10  -1   3    7.34    1.13
 -10   1   3    6.84    1.15
 -10  -1   2    0.72    0.63
 -10   1   2   -0.14    0.69
 -10  -1   1   11.22    1.40
 -10   1   1   12.61    1.50
 -10  -1   0   75.17    3.41
 -10  -1   0   79.73    3.70
 -10   1   0   69.80    3.61
 -10  -1  -1   43.90    2.41
 -10   1  -1   39.30    2.44
 -10   1  -2   46.08    2.56
 -10   1  -3   -0.67    0.54
 -10   1  -4    0.47    0.40
 -10  -1  -4   -0.34    0.55
 -10   1  -4    0.23    0.52
 -10  -1  -5    0.00    0.48
 -10   1  -5    0.61    0.49
 -10  -1  -6    0.69    0.39
 -10   1  -6    1.18    0.51
 -10   1  -7    1.79    0.47
 -10   2  10   22.92    1.42
 -10  -2  10   23.09    1.38
 -10   2   9    0.13    0.41
 -10  -2   9   -0.54    0.45
  10  -2  -9   -0.16    0.42
 -10   2   8    0.58    0.60
 -10  -2   8   -0.19    0.48
 -10   2   7   32.76    2.17
 -10  -2   7   33.55    2.09
 -10   2   6    2.21    0.79
 -10  -2   6    0.93    0.59
 -10   2   5    0.67    0.72
 -10  -2   5    1.53    0.65
 -10   2   4   62.61    3.39
 -10  -2   4   68.97    3.41
 -10   2   3   14.22    1.62
 -10  -2   3   14.56    1.50
 -10  -2   2   18.93    1.72
 -10   2   2   16.88    1.74
 -10  -2   1    1.86    0.72
 -10   2   1    1.55    0.84
 -10  -2   0   19.54    1.69
 -10   2   0   16.60    1.71
 -10   2  -1   46.19    2.65
 -10   2  -2    3.38    0.87
 -10   2  -3   17.62    1.47
 -10   2  -4    0.05    0.41
 -10  -2  -4   -0.88    0.61
 -10   2  -4   -0.16    0.54
 -10  -2  -5    1.96    0.56
 -10   2  -5    1.07    0.48
 -10  -2  -6    0.26    0.36
 -10   2  -6    0.15    0.37
 -10   2  -7    6.53    0.72
 -10   3  10    0.57    0.34
  10  -3  -9   13.11    1.14
 -10   3   9   13.18    1.18
 -10  -3   9   12.56    1.07
 -10   3   8   18.31    1.51
 -10  -3   8   19.54    1.44
 -10   3   7   33.02    2.15
 -10  -3   7   37.00    2.15
 -10   3   6    0.80    0.69
 -10  -3   6    0.35    0.54
 -10   3   5    6.03    1.05
 -10  -3   5    7.26    1.08
 -10   3   4   -1.20    0.81
 -10  -3   4   -0.10    0.50
 -10  -3   3   26.71    1.97
 -10   3   3   24.40    2.03
 -10   3   2    9.95    1.35
 -10  -3   2   12.07    1.33
 -10   3   1    0.06    0.65
 -10   3   0    9.39    1.35
 -10   3  -1   50.19    2.77
 -10   3  -2    0.93    0.69
 -10   3  -3    1.35    0.60
 -10  -3  -3    1.63    0.56
 -10   3  -4   17.52    1.41
 -10  -3  -4   18.03    1.43
 -10   3  -4   17.16    1.46
 -10  -3  -5   -0.41    0.39
 -10   3  -5   -0.13    0.43
 -10  -3  -6    2.16    0.45
 -10   3  -6    2.48    0.55
 -10   4   9    3.56    0.64
 -10  -4   9    2.80    0.52
 -10   4   8   -0.03    0.44
 -10  -4   8    1.08    0.46
  10  -4  -8    0.64    0.53
 -10   4   7    7.80    1.07
 -10  -4   7    6.20    0.84
 -10   4   6    5.92    1.05
 -10  -4   6    5.79    0.87
 -10   4   5    6.61    1.06
 -10  -4   5    8.06    1.04
 -10   4   4   19.32    1.80
 -10   4   3    3.01    0.93
 -10   4   2   -0.01    0.74
 -10   4   1    4.13    0.95
 -10   4   0   38.92    2.44
 -10   4   0   38.39    2.58
 -10   4  -1   12.91    1.37
 -10   4  -2   43.36    2.47
 -10   4  -3    5.30    0.92
 -10  -4  -3    6.79    0.89
 -10   4  -3    5.93    0.97
 -10   4  -4    3.73    0.73
 -10  -4  -4    4.07    0.65
 -10   4  -4    3.67    0.71
 -10  -4  -5    5.50    0.69
 -10   4  -5    4.76    0.74
 -10   4  -6   -0.37    0.33
 -10   5   9    2.96    0.55
  10  -5  -9    2.37    0.46
 -10   5   8    6.18    0.88
  10  -5  -8    7.55    0.96
 -10   5   7    8.66    1.08
  10  -5  -7    8.91    1.20
 -10   5   6    2.44    0.71
 -10   5   5    0.01    0.60
 -10   5   4   13.40    1.46
 -10   5   3    3.40    0.93
 -10   5   2   69.72    3.49
 -10   5   1    0.05    0.65
 -10   5   0    8.80    1.20
 -10  -5  -1    2.47    0.68
 -10   5  -1    3.25    0.84
 -10   5  -2   24.21    1.81
 -10   5  -3   -0.95    0.61
 -10  -5  -3    0.04    0.34
 -10   5  -3    0.09    0.46
 -10   5  -4    2.13    0.60
 -10   5  -4    2.29    0.56
 -10   5  -5   11.12    1.03
 -10   5  -6   10.50    0.91
 -10   6   8    8.02    0.88
  10  -6  -8    8.62    0.98
  10  -6  -7   12.53    1.29
 -10   6   7   12.57    1.24
  10  -6  -6   16.22    1.49
 -10   6   6   13.72    1.34
 -10   6   5    7.91    1.11
 -10   6   4    3.73    0.83
 -10   6   3    0.87    0.67
 -10   6   2    8.35    1.17
 -10   6   1    0.54    0.67
 -10   6   0   29.80    2.05
 -10  -6  -1    0.80    0.59
 -10   6  -1    0.13    0.55
 -10  -6  -2    1.72    0.60
 -10   6  -2    2.11    0.65
 -10   6  -2    1.08    0.51
 -10   6  -3   36.84    2.10
 -10   6  -3   36.66    2.04
 -10   6  -4   -0.06    0.43
 -10   6  -4    0.51    0.41
 -10   6  -5   20.46    1.31
  10  -7  -8    8.06    0.88
  10  -7  -7   16.99    1.40
 -10   7   7   11.98    1.12
 -10   7   6    1.94    0.58
  10  -7  -6    2.50    0.76
 -10   7   5    9.56    1.13
  10  -7  -5   11.75    1.30
 -10   7   4    1.68    0.60
  10  -7  -4    2.58    0.83
 -10   7   3    2.60    0.81
  10  -7  -3    3.20    0.85
 -10   7   2    1.40    0.64
  10  -7  -2    0.86    0.54
 -10   7   1   14.52    1.41
  10  -7  -1   14.96    1.38
 -10   7   0   15.09    1.44
 -10  -7   0   19.28    1.40
 -10  -7  -1    0.36    0.43
 -10   7  -1    0.28    0.49
 -10   7  -2   10.11    1.11
 -10   7  -2   10.73    1.06
 -10  -7  -2   13.04    1.18
 -10   7  -3   19.27    1.43
 -10   7  -3   19.80    1.36
 -10   7  -4   11.87    0.98
  10  -8  -7   90.28    3.34
 -10   8   7   77.65    2.95
  10  -8  -6   24.65    1.69
 -10   8   6   20.84    1.44
  10  -8  -5   14.50    1.35
 -10   8   5   18.86    1.43
  10  -8  -4   25.24    1.82
 -10   8   4   25.54    1.78
 -10   8   3    0.57    0.44
  10  -8  -3    1.98    0.75
  10  -8  -2    0.64    0.55
 -10   8   1    2.47    0.65
  10  -8  -1    2.24    0.61
 -10   8   0   14.73    1.32
 -10  -8   0   16.45    1.26
 -10   8  -1    2.06    0.67
 -10   8  -1    1.37    0.44
 -10  -8  -2    5.30    0.75
 -10   8  -2    4.96    0.79
 -10   8  -2    3.69    0.57
 -10  -8  -3    3.65    0.68
 -10   8  -3    3.77    0.67
 -10   8  -3    3.35    0.51
  10  -9  -7    3.50    0.66
  10  -9  -6    8.55    0.96
 -10   9   5    2.65    0.53
  10  -9  -5    2.86    0.70
  10  -9  -4    7.68    0.99
 -10   9   4    7.77    0.89
  10  -9  -3    0.87    0.54
 -10   9   2    0.28    0.40
  10  -9  -2    0.74    0.49
 -10   9   1    1.79    0.52
 -10   9   0   10.12    1.03
 -10  -9   0   11.25    1.01
 -10   9  -1   32.67    1.84
 -10  -9  -1   32.19    1.78
 -10  -9  -2   -0.01    0.37
 -10   9  -2    1.02    0.53
 -10  -9  -3    0.97    0.43
  10 -10  -6   63.69    2.59
 -10  10   5    0.73    0.31
  10 -10  -5    1.67    0.58
 -10  10   4    8.58    0.81
  10 -10  -4    9.64    1.00
 -10  10   3    2.53    0.52
  10 -10  -3    2.97    0.61
 -10  10   2   -0.19    0.37
  10 -10  -2    0.13    0.34
 -10  10   1    1.96    0.48
 -10 -10   0    0.47    0.35
 -10  10   0    1.07    0.37
 -10  10  -1   37.54    1.84
 -10 -10  -1   36.27    1.80
 -10 -10  -2    1.29    0.41
 -10  10  -2    1.28    0.38
  10 -11  -4    3.16    0.57
 -10  11   1   -0.15    0.26
 -11   0   7    8.40    0.88
 -11   0   6   -0.23    0.45
 -11   0   5   40.57    2.16
 -11   0   4    0.48    0.52
 -11   0   3   56.51    2.71
 -11   0   2   -0.07    0.43
 -11   0   2   -0.70    0.41
 -11   0   1  138.69    4.56
 -11   0   0   -0.63    0.40
 -11   0  -2    0.07    0.42
 -11   0  -3   33.28    1.75
 -11   1   7    3.28    0.56
 -11   1   6    8.52    0.96
 -11  -1   6    9.50    0.97
 -11  -1   5    3.52    0.66
 -11   1   5    3.89    0.69
 -11  -1   4   -0.43    0.40
 -11   1   4    0.53    0.52
 -11  -1   3   67.30    2.91
 -11   1   3   63.44    2.96
 -11  -1   2    0.57    0.42
 -11   1   2    0.43    0.46
 -11   1   2    1.35    0.51
 -11   1   1    1.62    0.52
 -11   1   0    1.49    0.44
 -11   1  -1   37.17    1.87
 -11   1  -2   14.92    1.06
 -11  -1  -2   12.54    1.11
 -11   1  -2   13.63    1.15
 -11  -1  -3   20.53    1.31
 -11   1  -3   17.65    1.27
 -11   2   7    4.15    0.62
 -11  -2   6    8.92    0.89
 -11   2   6    9.45    1.00
 -11  -2   5   33.21    1.83
 -11   2   5   29.71    1.85
 -11  -2   4    1.00    0.42
 -11   2   4    0.94    0.56
 -11  -2   3   16.16    1.29
 -11   2   3   17.64    1.49
 -11   2   2   12.87    1.18
 -11   2   2   13.84    1.30
 -11   2   1   14.56    1.24
 -11   2   0    6.92    0.86
 -11   2  -1    8.84    0.90
 -11   2  -2   12.80    1.02
 -11  -2  -2   13.16    1.10
 -11   2  -2   12.24    1.09
 -11  -2  -3    0.22    0.29
 -11   2  -3   -0.48    0.41
 -11   3   7   -0.01    0.31
  11  -3  -7   -0.74    0.44
 -11   3   6    0.66    0.46
 -11   3   5    0.68    0.47
 -11   3   4    6.22    0.90
 -11   3   3   20.75    1.58
 -11   3   2   14.30    1.23
 -11   3   2   14.46    1.33
 -11   3   1    5.88    0.81
 -11   3   0   -0.38    0.38
 -11   3  -1   40.29    2.02
 -11   3  -2    7.01    0.76
 -11  -3  -2    8.50    0.84
 -11   3  -2    7.58    0.85
 -11   3  -3   15.42    1.11
 -11   4   6    1.85    0.47
  11  -4  -6    1.91    0.56
 -11   4   5    5.38    0.82
 -11   4   4   30.95    1.89
 -11   4   3    1.25    0.55
 -11   4   2   20.25    1.45
 -11   4   1    1.95    0.58
 -11   4   0    5.29    0.75
 -11   4  -1   61.68    2.64
 -11  -4  -1   69.32    2.61
 -11   4  -1   65.11    2.70
 -11   4  -2    3.65    0.55
 -11   4  -2    3.76    0.61
 -11   5   6    1.52    0.44
  11  -5  -6    1.42    0.47
 -11   5   5    2.39    0.54
  11  -5  -5    2.62    0.64
 -11   5   4    0.72    0.45
  11  -5  -4    0.41    0.49
 -11   5   3    2.28    0.59
 -11   5   3    2.67    0.59
  11  -5  -3    1.25    0.59
 -11   5   2    5.15    0.77
  11  -5  -2    5.61    0.79
 -11   5   1   -0.17    0.42
 -11   5   0    3.25    0.61
 -11   5  -1    9.26    0.90
 -11   5  -1    8.85    0.85
 -11   5  -2    1.42    0.42
 -11   5  -2    0.98    0.35
 -11   6   5    0.60    0.31
  11  -6  -5    0.46    0.38
  11  -6  -4   61.15    2.63
 -11   6   4   65.39    2.67
 -11   6   3    1.34    0.45
  11  -6  -3    0.62    0.46
 -11   6   2    0.46    0.35
  11  -6  -2    1.29    0.42
 -11   6   1    1.97    0.48
 -11   6   0    4.30    0.64
 -11   6   0    3.46    0.53
 -11   6  -1   21.81    1.33
 -11   7   4   14.90    1.06
 -11   7   3   -0.29    0.34
 -11   7   2   23.73    1.40
 -11   7   1    1.83    0.44
 -11   7   0    5.70    0.68
   0   0   0    0.00    0.00
TITL Mohamed-OS-3C in P2(1)/n
REM P2(1)/n (#14 in standard setting)
CELL 1.54184   9.528903  18.665295  13.804580  90.0000  96.4102  90.0000
ZERR    6.00   0.000228   0.000455   0.000280   0.0000   0.0020   0.0000
LATT  1
SYMM -x+1/2, y+1/2,-z+1/2
SFAC C H O
UNIT 108.00 174.00 30.00
TREF
HKLF 4
END
_computing_structure_solution     'SHELXT 2014/5 (Sheldrick, 2014)'
_computing_structure_solution     'SHELXT 2014/5 (Sheldrick, 2014)'
;
_shelx_hkl_checksum     84317
_shelx_res_file
;
TITL mohamed-os-3c_a.res in P2(1)/n
REM Old TITL Mohamed-OS-3C in P21/n #14
REM SHELXT solution in P2(1)/n
REM R1 0.162, Rweak 0.006, Alpha 0.027, Orientation as input
REM Formula found by SHELXT: C28 O5
CELL 1.54184 9.5289 18.6653 13.8046 90 96.41 90
ZERR 4 0.0002 0.0005 0.0003 0 0.002 0
LATT 1
SYMM 0.5-X,0.5+Y,0.5-Z
SFAC C H N O
UNIT 108 132 4 20
EQIV $1 0.5-X,0.5+Y,1.5-Z
EQIV $2 -0.5+X,0.5-Y,0.5+Z
EQIV $3 0.5+X,0.5-Y,0.5+Z
EADP O3 O3A
EADP C17 C17A
L.S. 50
PLAN  20
TEMP -100(2)
HTAB O5 O1
HTAB C27 O3_$1
HTAB C12 O1_$2
HTAB C23 O3A
HTAB C2 O5_$3
HTAB C2 O2_$3
HTAB C2 O3
HTAB C14 O2_$3
HTAB C14 O1_$2
BOND $H
list 4
fmap 2
acta
REM <olex2.extras>
REM <HklSrc "%.\\Mohamed-OS-3C.hkl">
REM </olex2.extras>
WGHT    0.064300    0.647700
FVAR       0.46903   0.77744   0.72526
O1    4    0.655183    0.227132    0.504033    11.00000    0.03754    0.05026 =
         0.02664   -0.00324    0.01436   -0.00161
O2    4    0.217154    0.368210    0.518569    11.00000    0.05477    0.04692 =
         0.02493    0.00058   -0.00058    0.01553
PART 1
O3    4    0.344512    0.114734    0.836321    21.00000    0.11372    0.04366 =
         0.03597   -0.01218    0.01918   -0.03643
PART 0
PART 2
O3A   4    0.281315    0.138773    0.839449   -21.00000    0.11372    0.04366 =
         0.03597   -0.01218    0.01918   -0.03643
PART 0
O4    4    0.356058    0.140060    0.995858    11.00000    0.05714    0.03524 =
         0.03173    0.00546    0.01579   -0.00977
O5    4    0.419846    0.194894    0.394300    11.00000    0.04476    0.04850 =
         0.02451   -0.00749    0.00800    0.00251
AFIX 147
H5    2    0.488677    0.212228    0.430003    11.00000   -1.50000
AFIX   0
N1    3    0.445682    0.249910    0.796031    11.00000    0.02885    0.02419 =
         0.01885   -0.00047    0.00693    0.00197
C1    1    0.546857    0.221537    0.742773    11.00000    0.02480    0.02030 =
         0.02415   -0.00233    0.00641   -0.00200
C2    1    0.668711    0.183047    0.798732    11.00000    0.03048    0.03157 =
         0.02568   -0.00136    0.00353    0.00411
AFIX  23
H2A   2    0.630918    0.146380    0.840686    11.00000   -1.20000
H2B   2    0.723403    0.217854    0.841944    11.00000   -1.20000
AFIX   0
C3    1    0.768920    0.146447    0.734608    11.00000    0.03237    0.03227 =
         0.03443   -0.00268    0.00647    0.00706
C4    1    0.795119    0.198489    0.652852    11.00000    0.02901    0.04166 =
         0.03824   -0.00141    0.01249    0.00406
AFIX  23
H4A   2    0.842393    0.242057    0.681423    11.00000   -1.20000
H4B   2    0.858691    0.175780    0.609807    11.00000   -1.20000
AFIX   0
C5    1    0.659078    0.219171    0.593664    11.00000    0.03087    0.02796 =
         0.02873   -0.00383    0.01092   -0.00249
C6    1    0.537178    0.231620    0.644334    11.00000    0.02686    0.02439 =
         0.02333   -0.00255    0.00729   -0.00055
C7    1    0.401947    0.258061    0.587585    11.00000    0.03034    0.02456 =
         0.01904   -0.00125    0.00647    0.00101
AFIX  13
H7    2    0.428329    0.288004    0.532339    11.00000   -1.20000
AFIX   0
C8    1    0.327549    0.305883    0.653535    11.00000    0.02599    0.02259 =
         0.02330   -0.00214    0.00591   -0.00099
C9    1    0.229504    0.359393    0.606572    11.00000    0.03118    0.02944 =
         0.02606   -0.00247    0.00097    0.00063
C10   1    0.142226    0.401516    0.671239    11.00000    0.03036    0.03178 =
         0.03452   -0.00162    0.00285    0.00633
AFIX  23
H10A  2    0.058126    0.373130    0.683251    11.00000   -1.20000
H10B  2    0.109085    0.446262    0.637607    11.00000   -1.20000
AFIX   0
C11   1    0.226709    0.420097    0.768729    11.00000    0.03274    0.02432 =
         0.02771   -0.00174    0.00720    0.00430
C12   1    0.278456    0.349647    0.818053    11.00000    0.03232    0.02409 =
         0.02362   -0.00159    0.00878    0.00202
AFIX  23
H12A  2    0.346061    0.360849    0.875828    11.00000   -1.20000
H12B  2    0.196957    0.324481    0.841097    11.00000   -1.20000
AFIX   0
C13   1    0.348857    0.300398    0.751847    11.00000    0.02452    0.01955 =
         0.02325   -0.00095    0.00635   -0.00176
C14   1    0.439490    0.228347    0.897378    11.00000    0.03246    0.02665 =
         0.01866    0.00033    0.00682    0.00188
AFIX  23
H14A  2    0.385764    0.264618    0.930382    11.00000   -1.20000
H14B  2    0.536458    0.226475    0.931540    11.00000   -1.20000
AFIX   0
C15   1    0.370187    0.156048    0.904235    11.00000    0.04918    0.03535 =
         0.02694    0.00014    0.00846   -0.00901
C16   1    0.285577    0.073035    1.013880    11.00000    0.09874    0.04595 =
         0.05204    0.00519    0.02798   -0.02943
PART 1
AFIX  23
H16A  2    0.355255    0.033538    1.021810    31.00000   -1.20000
H16B  2    0.214591    0.061494    0.958126    31.00000   -1.20000
AFIX  23
PART 0
PART 2
H16C  2    0.287188    0.042004    0.955854   -31.00000   -1.20000
H16D  2    0.340537    0.048494    1.069308   -31.00000   -1.20000
AFIX   0
PART 0
PART 1
C17   1    0.215680    0.081242    1.103977    31.00000    0.08175    0.05427 =
         0.07013    0.01877    0.03836   -0.00875
AFIX 137
H17A  2    0.287491    0.088020    1.159803    31.00000   -1.50000
H17B  2    0.160405    0.038143    1.114072    31.00000   -1.50000
H17C  2    0.152952    0.122987    1.097599    31.00000   -1.50000
AFIX   0
PART 0
PART 2
C17A  1    0.155069    0.078969    1.033141   -31.00000    0.08175    0.05427 =
         0.07013    0.01877    0.03836   -0.00875
AFIX 137
H17D  2    0.149931    0.114206    1.085255   -31.00000   -1.50000
H17E  2    0.121667    0.032431    1.054131   -31.00000   -1.50000
H17F  2    0.095611    0.094724    0.974500   -31.00000   -1.50000
AFIX   0
PART 0
C18   1    0.308276    0.196626    0.544181    11.00000    0.02861    0.02421 =
         0.02394   -0.00140   -0.00034    0.00510
C19   1    0.322703    0.169322    0.451048    11.00000    0.03378    0.03227 =
         0.02563   -0.00289    0.00146    0.00800
C20   1    0.233748    0.115045    0.411555    11.00000    0.04787    0.03908 =
         0.03256   -0.01368   -0.00389    0.00628
AFIX  43
H20   2    0.242822    0.097585    0.347913    11.00000   -1.20000
AFIX   0
C21   1    0.132422    0.086468    0.464409    11.00000    0.03875    0.03072 =
         0.05031   -0.00928   -0.00965    0.00051
AFIX  43
H21   2    0.072269    0.049344    0.437108    11.00000   -1.20000
AFIX   0
C22   1    0.118331    0.111640    0.556593    11.00000    0.03439    0.02809 =
         0.04345    0.00191   -0.00009    0.00076
AFIX  43
H22   2    0.049377    0.091619    0.593301    11.00000   -1.20000
AFIX   0
C23   1    0.205640    0.166520    0.595564    11.00000    0.03282    0.02737 =
         0.02798   -0.00025    0.00212    0.00259
AFIX  43
H23   2    0.194872    0.183905    0.658990    11.00000   -1.20000
AFIX   0
C24   1    0.704464    0.076818    0.691434    11.00000    0.05880    0.03121 =
         0.05138   -0.00593    0.00936    0.00625
AFIX 137
H24A  2    0.689375    0.043607    0.744272    11.00000   -1.50000
H24B  2    0.768836    0.055032    0.649254    11.00000   -1.50000
H24C  2    0.613887    0.087206    0.653115    11.00000   -1.50000
AFIX   0
C25   1    0.908169    0.129730    0.797894    11.00000    0.04051    0.05326 =
         0.04633   -0.00190    0.00373    0.01849
AFIX 137
H25A  2    0.953255    0.174610    0.821390    11.00000   -1.50000
H25B  2    0.971313    0.103612    0.758982    11.00000   -1.50000
H25C  2    0.888725    0.100310    0.853661    11.00000   -1.50000
AFIX   0
C26   1    0.133196    0.459518    0.834694    11.00000    0.04688    0.03438 =
         0.04178   -0.00529    0.01245    0.01177
AFIX 137
H26A  2    0.049521    0.430457    0.842432    11.00000   -1.50000
H26B  2    0.103795    0.505652    0.805189    11.00000   -1.50000
H26C  2    0.186438    0.467669    0.898667    11.00000   -1.50000
AFIX   0
C27   1    0.351626    0.468224    0.750873    11.00000    0.04086    0.02473 =
         0.03626    0.00054    0.00340   -0.00192
AFIX 137
H27A  2    0.406136    0.479871    0.813327    11.00000   -1.50000
H27B  2    0.316281    0.512500    0.718689    11.00000   -1.50000
H27C  2    0.412315    0.443066    0.709186    11.00000   -1.50000
AFIX   0
HKLF 4
REM  mohamed-os-3c_a.res in P2(1)/n
REM R1 =  0.0453 for    3949 Fo > 4sig(Fo)  and  0.0534 for all    4648 data
REM    313 parameters refined using      0 restraints
END
WGHT      0.0644      0.6467
REM Highest difference peak  0.265,  deepest hole -0.227,  1-sigma level  0.042
Q1    1   0.3720  0.3205  0.7004  11.00000  0.05    0.27
Q2    1   0.2933  0.4418  0.7615  11.00000  0.05    0.25
Q3    1   0.3590  0.2803  0.6214  11.00000  0.05    0.25
Q4    1   0.3586  0.2259  0.5621  11.00000  0.05    0.24
Q5    1   0.2535  0.3828  0.7877  11.00000  0.05    0.24
Q6    1   0.1429  0.0801  1.0708  11.00000  0.05    0.23
Q7    1   0.3989  0.1963  0.8996  11.00000  0.05    0.23
Q8    1   0.1746  0.0671  0.9943  11.00000  0.05    0.22
Q9    1   0.5322  0.2097  0.6828  11.00000  0.05    0.22
Q10   1   0.1925  0.0971  0.9978  11.00000  0.05    0.21
Q11   1   0.7112  0.1614  0.7681  11.00000  0.05    0.21
Q12   1   0.1162  0.1180  0.5026  11.00000  0.05    0.20
Q13   1   0.4406  0.2356  0.8405  11.00000  0.05    0.20
Q14   1   0.3084  0.3392  0.6366  11.00000  0.05    0.20
Q15   1   0.1471  0.1168  0.4176  11.00000  0.05    0.20
Q16   1   0.1867  0.4081  0.7195  11.00000  0.05    0.19
Q17   1   0.5887  0.2191  0.6232  11.00000  0.05    0.19
Q18   1   0.7354  0.1189  0.7067  11.00000  0.05    0.19
Q19   1   0.4763  0.2448  0.6147  11.00000  0.05    0.19
Q20   1   0.1809  0.3746  0.6414  11.00000  0.05    0.19
;
_shelx_res_checksum     58643
