# Supplementary material for: Crystal structure and Hirshfeld surface analysis of ethyl 2-[9-(2-hy­droxy­phen­yl)-3,3,6,6-tetra­methyl-1,8-dioxo-2,3,4,4a,5,6,7,8a,9,9a,10,10a-dodeca­hydro­acridin-10-yl]acetate
Source: Acta Crystallogr E Crystallogr Commun. 2021 Feb 12;77(Pt 3):247–50. doi: 10.1107/S2056989021001341 (PMC8061104; doi:10.1107/S2056989021001341)
Supplement: Supplementary file 2 [file e-77-00247-Isup2.hkl]

data_I                                                                          
_shelx_title ' mohamed-os-3c_a.res in P2(1)/n'                                  
_shelx_refln_list_code          4                                               
_shelx_F_calc_maximum      216.69                                               
_exptl_crystal_F_000       968.00                                               
_reflns_d_resolution_high  0.8145                                               
                                                                                
loop_                                                                           
 _space_group_symop_operation_xyz                                               
 'x, y, z'                                                                      
 '-x+1/2, y+1/2, -z+1/2'                                                        
 '-x, -y, -z'                                                                   
 'x-1/2, -y-1/2, z-1/2'                                                         
                                                                                
_cell_length_a     9.5289                                                       
_cell_length_b    18.6653                                                       
_cell_length_c    13.8046                                                       
_cell_angle_alpha  90.000                                                       
_cell_angle_beta   96.410                                                       
_cell_angle_gamma  90.000                                                       
                                                                                
_shelx_F_squared_multiplier     1.000                                           
                                                                                
loop_                                                                           
 _refln_index_h                                                                 
 _refln_index_k                                                                 
 _refln_index_l                                                                 
 _refln_F_squared_calc                                                          
 _refln_F_squared_meas                                                          
 _refln_F_squared_sigma                                                         
 _refln_observed_status                                                         
   2   0   0      44838.41      42805.25       955.14 o                         
   4   0   0       4030.06       4096.56        78.64 o                         
   6   0   0        190.17        211.18        14.24 o                         
   8   0   0         94.39         78.96         8.27 o                         
  10   0   0        329.09        347.14        11.61 o                         
   1   1   0        753.57        801.75        14.90 o                         
   2   1   0       4255.92       4318.39        83.61 o                         
   3   1   0       1555.46       1514.04        21.18 o                         
   4   1   0       1066.79       1031.85        19.94 o                         
   5   1   0        370.66        381.32        12.41 o                         
   6   1   0         22.83         30.46         4.29 o                         
   7   1   0          0.71         -0.43         2.36 o                         
   8   1   0        226.97        212.85         9.62 o                         
   9   1   0         28.73         27.65         5.68 o                         
  10   1   0        313.27        341.13        10.77 o                         
  11   1   0          5.60          6.77         2.00 o                         
   0   2   0      40033.93      32850.77       731.36 o                         
   1   2   0       1813.16       1819.87        61.03 o                         
   2   2   0       1598.20       1610.16        24.86 o                         
   3   2   0       1712.57       1753.91        23.78 o                         
   4   2   0         37.00         31.30         3.77 o                         
   5   2   0        711.69        788.73        18.77 o                         
   6   2   0        119.78         96.97         8.81 o                         
   7   2   0          7.50          8.26         4.04 o                         
   8   2   0       1274.62       1299.10        31.30 o                         
   9   2   0         23.07         19.37         3.15 o                         
  10   2   0         83.58         82.76         6.68 o                         
  11   2   0         40.83         31.46         3.91 o                         
   1   3   0       4204.77       4085.25        94.96 o                         
   2   3   0       5689.03       5943.31        82.79 o                         
   3   3   0        832.05        808.76        16.58 o                         
   4   3   0          3.54          1.94         1.87 o                         
   5   3   0          1.04          0.12         3.66 o                         
   6   3   0        159.56        132.78        11.74 o                         
   7   3   0        202.74        190.06        12.18 o                         
   8   3   0        796.28        799.30        23.93 o                         
   9   3   0        460.45        503.51        40.66 o                         
  10   3   0         37.06         42.68         6.14 o                         
  11   3   0          0.87         -1.73         1.73 o                         
   0   4   0       8779.53       8679.96       141.52 o                         
   1   4   0       1918.01       1802.73       100.73 o                         
   2   4   0      23029.07      22246.97       404.79 o                         
   3   4   0        667.33        666.98        16.17 o                         
   4   4   0        559.72        627.67        22.42 o                         
   5   4   0         30.46         35.81         5.78 o                         
   6   4   0        327.16        303.95        18.46 o                         
   7   4   0        136.30        150.16         8.77 o                         
   8   4   0        907.60        935.96        23.10 o                         
   9   4   0        129.77        138.61         7.32 o                         
  10   4   0        159.79        175.79         8.06 o                         
  11   4   0         26.84         24.05         3.41 o                         
   1   5   0       3586.02       3569.59        64.91 o                         
   2   5   0       4020.79       4031.84        60.10 o                         
   3   5   0        902.17        855.49        19.67 o                         
   4   5   0       1024.26       1141.33        42.98 o                         
   5   5   0        835.10        865.91        24.82 o                         
   6   5   0        212.17        198.85        15.10 o                         
   7   5   0          0.18          2.85         1.81 o                         
   8   5   0        274.34        285.04        17.07 o                         
   9   5   0        150.05        172.72         8.13 o                         
  10   5   0         39.52         40.00         5.45 o                         
  11   5   0         17.02         14.77         2.77 o                         
   0   6   0       2045.66       2060.91        81.60 o                         
   1   6   0       5214.80       5256.82       278.36 o                         
   2   6   0       3270.16       3775.72       139.87 o                         
   3   6   0       1301.26       1466.20        34.45 o                         
   4   6   0          3.97         27.35        12.00 o                         
   5   6   0       4586.77       4457.43        77.24 o                         
   6   6   0        312.81        241.59        17.24 o                         
   7   6   0        486.16        477.11        14.72 o                         
   8   6   0         53.65         55.16         4.88 o                         
   9   6   0        546.97        612.00        17.04 o                         
  10   6   0        135.60        135.46         9.32 o                         
  11   6   0         21.49         17.49         1.91 o                         
   1   7   0       1406.84       1475.57        73.46 o                         
   2   7   0       2166.44       2375.25       138.64 o                         
   3   7   0        475.45        477.22        23.93 o                         
   4   7   0       1507.88       1728.27        47.03 o                         
   5   7   0        106.09        111.73         9.44 o                         
   6   7   0          6.48         10.31         4.30 o                         
   7   7   0        565.45        588.56        16.98 o                         
   8   7   0         51.53         43.10         4.10 o                         
   9   7   0         31.13         31.84         3.59 o                         
  10   7   0         70.33         79.54         9.52 o                         
  11   7   0         18.93         25.91         3.09 o                         
   0   8   0        217.18        194.15        16.55 o                         
   1   8   0         20.15         21.36         3.34 o                         
   2   8   0       1357.26       1446.38        77.14 o                         
   3   8   0        326.18        341.86        16.13 o                         
   4   8   0          2.33          9.13         3.79 o                         
   5   8   0        646.62        613.60        44.23 o                         
   6   8   0        925.90       1006.58        23.77 o                         
   7   8   0        748.44        717.44        19.36 o                         
   8   8   0        348.16        387.72        13.16 o                         
   9   8   0         13.05         11.91         3.45 o                         
  10   8   0         74.18         71.26         4.14 o                         
   1   9   0        452.69        450.28        20.06 o                         
   2   9   0       1032.44        999.55        36.55 o                         
   3   9   0        162.17        202.47        10.90 o                         
   4   9   0         85.84         98.91        10.30 o                         
   5   9   0        309.44        313.83        19.65 o                         
   6   9   0        204.93        206.59         7.13 o                         
   7   9   0         39.69         37.99         4.00 o                         
   8   9   0          0.59          1.59         2.35 o                         
   9   9   0        189.38        197.42         8.06 o                         
  10   9   0         44.74         48.76         3.28 o                         
   0  10   0         49.66         51.23        10.09 o                         
   1  10   0       1894.65       1666.35        57.66 o                         
   2  10   0         10.93         21.13        18.46 o                         
   3  10   0        160.64        142.01         8.35 o                         
   4  10   0        331.76        378.36        28.96 o                         
   5  10   0          3.35          7.74         4.69 o                         
   6  10   0        409.96        433.96        11.11 o                         
   7  10   0         46.99         51.15         3.60 o                         
   8  10   0         29.71         29.78         3.60 o                         
   9  10   0         24.46         24.64         2.93 o                         
  10  10   0          0.84          3.46         1.36 o                         
   1  11   0       1156.56       1092.22        36.62 o                         
   2  11   0         11.75         12.27         3.59 o                         
   3  11   0        164.25        135.04        10.17 o                         
   4  11   0        386.80        331.05        21.63 o                         
   5  11   0        107.30        124.09         5.27 o                         
   6  11   0         33.51         23.00         2.53 o                         
   7  11   0         95.23        101.58         6.35 o                         
   8  11   0          1.48          1.06         1.83 o                         
   9  11   0         77.87         74.45         4.43 o                         
   0  12   0        163.01        175.10        19.68 o                         
   1  12   0        806.45        813.34        32.15 o                         
   2  12   0          1.00          2.20         2.35 o                         
   3  12   0         37.67         32.97         5.53 o                         
   4  12   0        251.28        259.78         7.98 o                         
   5  12   0       1059.71       1038.79        19.90 o                         
   6  12   0         42.59         35.04         4.10 o                         
   7  12   0         95.78        103.47         9.09 o                         
   8  12   0         10.34         11.16         2.14 o                         
   9  12   0          0.34          2.57         2.66 o                         
   1  13   0        572.48        602.03        27.46 o                         
   2  13   0         88.84         84.98         8.47 o                         
   3  13   0         96.00         92.91         4.59 o                         
   4  13   0        308.59        328.07         9.36 o                         
   5  13   0         85.79         88.09         5.65 o                         
   6  13   0         49.62         47.36         4.18 o                         
   7  13   0         39.27         35.05         5.59 o                         
   8  13   0          8.43         18.86         4.00 o                         
   9  13   0         90.60         84.82         6.05 o                         
   0  14   0        238.79        185.83        22.41 o                         
   1  14   0          2.96          5.63         1.45 o                         
   2  14   0        607.49        604.63        13.70 o                         
   3  14   0         42.94         38.05         3.17 o                         
   4  14   0        795.34        754.12        16.21 o                         
   5  14   0         97.56         99.77         5.92 o                         
   6  14   0         74.94         65.46         4.00 o                         
   7  14   0          0.13          4.09         3.32 o                         
   8  14   0          1.11         -0.59         2.32 o                         
   9  14   0         21.37         18.23         2.73 o                         
   1  15   0         98.99         93.42         8.39 o                         
   2  15   0        302.24        307.00         9.22 o                         
   3  15   0         16.31         19.32         2.38 o                         
   4  15   0          4.58          7.43         2.14 o                         
   5  15   0         26.30         26.07         3.82 o                         
   6  15   0         86.42        100.41         8.86 o                         
   7  15   0        282.06        315.06        15.23 o                         
   8  15   0         44.82         38.64         4.45 o                         
   0  16   0         29.27         21.41         4.77 o                         
   1  16   0        422.57        452.69        14.26 o                         
   2  16   0          0.11          3.17         2.03 o                         
   3  16   0        849.22        832.99        20.97 o                         
   4  16   0         32.36         36.44         3.63 o                         
   5  16   0        138.87        154.64         5.96 o                         
   6  16   0         74.19         89.32         8.09 o                         
   7  16   0          3.47          3.64         2.91 o                         
   8  16   0         85.66        106.51         6.55 o                         
   1  17   0         71.79         68.68         6.14 o                         
   2  17   0        974.56        999.03        24.32 o                         
   3  17   0         21.58         24.26         3.24 o                         
   4  17   0         32.12         30.57         3.26 o                         
   5  17   0         98.30        107.12         5.85 o                         
   6  17   0          5.57          4.00         2.95 o                         
   7  17   0         28.02         25.68         3.86 o                         
   0  18   0        757.57        748.54        27.59 o                         
   1  18   0         41.40         40.82         5.59 o                         
   2  18   0        445.17        462.51        13.92 o                         
   3  18   0         75.25         83.11         5.19 o                         
   4  18   0          8.22          4.57         1.84 o                         
   5  18   0          3.91          5.50         3.05 o                         
   6  18   0         15.63         11.55         3.09 o                         
   7  18   0          0.08          6.68         2.14 o                         
   1  19   0          0.24          1.56         2.98 o                         
   2  19   0        533.01        539.94        14.83 o                         
   3  19   0          1.92          3.62         1.56 o                         
   4  19   0         19.16         18.85         2.53 o                         
   5  19   0        345.81        402.75        16.27 o                         
   6  19   0        138.27        134.73         7.64 o                         
   0  20   0          0.98         -3.05         3.05 o                         
   1  20   0        588.62        606.08        15.61 o                         
   2  20   0          0.31          1.37         1.48 o                         
   3  20   0         42.55         45.27         3.29 o                         
   4  20   0         60.47         62.37         5.64 o                         
   5  20   0          5.03          6.23         2.05 o                         
   1  21   0          3.87          5.55         2.14 o                         
   2  21   0        505.44        509.89        17.68 o                         
   3  21   0          4.68          5.95         2.09 o                         
   4  21   0        148.86        170.87         8.41 o                         
   0  22   0          4.63          0.91         1.59 o                         
   1  22   0         33.39         32.25         3.09 o                         
   2  22   0         30.00         38.73         2.64 o                         
 -11   0   1        670.92        630.44        20.73 o                         
  -9   0   1       1239.56       1224.56        40.77 o                         
  -7   0   1        257.26        230.52        16.23 o                         
  -5   0   1        830.28        825.32        26.84 o                         
  -3   0   1         67.33         66.91         7.06 o                         
  -1   0   1       4276.85       4157.67        97.87 o                         
   1   0   1       2192.37       2466.31        60.96 o                         
   3   0   1       2486.84       2302.91        47.01 o                         
   5   0   1       2085.71       2261.56        67.12 o                         
   7   0   1          4.02         13.91         8.05 o                         
   9   0   1        153.39        156.28        11.32 o                         
 -11   1   1          3.67          7.36         2.36 o                         
 -10   1   1         49.67         54.13         4.65 o                         
  -9   1   1       2249.93       2212.54        64.46 o                         
  -8   1   1         96.24         88.73         6.05 o                         
  -7   1   1          5.43         -2.41         2.56 o                         
  -6   1   1          3.87          4.53         2.26 o                         
  -5   1   1       1172.18       1072.26        22.36 o                         
  -4   1   1        104.21         79.34         4.67 o                         
  -3   1   1       1248.69       1389.62        44.14 o                         
  -2   1   1         13.33         11.11         1.47 o                         
  -1   1   1      10407.51      10410.57       165.17 o                         
   0   1   1         61.93         77.69         4.45 o                         
   1   1   1       3932.70       3967.62        94.64 o                         
   2   1   1       1355.69       1298.23        50.21 o                         
   3   1   1         21.24         27.77         2.69 o                         
   4   1   1          0.89         13.60         6.52 o                         
   5   1   1        237.50        196.09         8.82 o                         
   6   1   1         33.84         32.59         4.94 o                         
   7   1   1        767.19        734.99        20.95 o                         
   8   1   1        133.80        128.34         4.87 o                         
   9   1   1         69.98         67.27         5.39 o                         
  10   1   1        179.78        189.81        10.46 o                         
  11   1   1        147.34        168.96         8.50 o                         
 -11   2   1         71.96         66.19         5.64 o                         
 -10   2   1          5.94          7.80         2.48 o                         
  -9   2   1          1.73          9.34         3.06 o                         
  -8   2   1        527.67        485.63        15.41 o                         
  -7   2   1        242.07        266.40        14.48 o                         
  -6   2   1       1398.91       1369.15        28.72 o                         
  -5   2   1        203.84        202.88         8.69 o                         
  -4   2   1        178.51        212.09         6.84 o                         
  -3   2   1        178.09        190.11         6.95 o                         
  -2   2   1       1402.78       1323.68        27.46 o                         
  -1   2   1       5148.25       4946.74        73.35 o                         
   0   2   1         35.72         47.66         3.66 o                         
   1   2   1        622.71        700.87        11.45 o                         
   2   2   1       7580.06       7595.34       127.90 o                         
   3   2   1       2448.76       2436.95        40.81 o                         
   4   2   1          3.91         10.12         3.43 o                         
   5   2   1          2.87          2.24         2.56 o                         
   6   2   1        941.64        987.08        28.36 o                         
   7   2   1         69.15         59.68         6.73 o                         
   8   2   1          3.27          1.22         2.08 o                         
   9   2   1        282.62        299.90         9.12 o                         
  10   2   1        205.23        209.97        12.05 o                         
  11   2   1         40.43         40.18         4.09 o                         
 -11   3   1         34.22         26.73         3.68 o                         
 -10   3   1          0.05          0.27         2.95 o                         
  -9   3   1        745.93        795.78        57.16 o                         
  -8   3   1          0.55          1.01         2.73 o                         
  -7   3   1         22.75         25.02         3.46 o                         
  -6   3   1         16.08         19.92         3.73 o                         
  -5   3   1        174.50        184.47         7.33 o                         
  -4   3   1        138.18        131.80         6.07 o                         
  -3   3   1          2.14          0.35         1.24 o                         
  -2   3   1         10.90         13.19         1.58 o                         
  -1   3   1       7039.05       6841.51       150.83 o                         
   0   3   1        273.92        300.54         7.26 o                         
   1   3   1      10022.30      10004.04       162.13 o                         
   2   3   1       1174.88       1294.88        55.59 o                         
   3   3   1       1381.68       1361.45        34.78 o                         
   4   3   1        203.42        229.86        10.88 o                         
   5   3   1         87.11         59.92         6.08 o                         
   6   3   1         15.33         11.82         6.18 o                         
   7   3   1          0.05         -0.31         1.53 o                         
   8   3   1        790.82        781.09        23.27 o                         
   9   3   1         18.96         13.48         2.84 o                         
  10   3   1        245.08        228.15        12.59 o                         
  11   3   1        183.22        183.15         9.18 o                         
 -11   4   1         13.27          8.86         2.64 o                         
 -10   4   1         15.05         18.77         4.32 o                         
  -9   4   1        347.08        355.79        18.55 o                         
  -8   4   1        204.41        243.51        14.73 o                         
  -7   4   1        512.46        536.21        22.32 o                         
  -6   4   1        248.56        226.11        15.63 o                         
  -5   4   1         13.08          9.98         3.01 o                         
  -4   4   1          6.97          3.56         1.57 o                         
  -3   4   1      15536.74      15617.86       248.89 o                         
  -2   4   1          2.16          0.27         1.12 o                         
  -1   4   1       7115.76       7038.43       145.08 o                         
   0   4   1       7373.34       7035.96        82.14 o                         
   1   4   1       6872.55       6837.98       114.22 o                         
   2   4   1       1540.69       1496.38        26.90 o                         
   3   4   1       4323.22       4327.11       118.39 o                         
   4   4   1        146.17        217.33        12.81 o                         
   5   4   1        160.26        132.35        11.02 o                         
   6   4   1         96.66        100.94        10.75 o                         
   7   4   1         12.26         11.74         1.97 o                         
   8   4   1        327.87        323.71        11.83 o                         
   9   4   1         30.33         33.20         3.67 o                         
  10   4   1         57.68         58.68         6.23 o                         
  11   4   1        271.42        298.00         8.66 o                         
 -11   5   1          1.42         -0.77         1.91 o                         
 -10   5   1          0.02          0.23         2.95 o                         
  -9   5   1          9.81          5.00         4.00 o                         
  -8   5   1         14.44         16.51         2.87 o                         
  -7   5   1       1538.91       1613.55        33.83 o                         
  -6   5   1        182.71        165.11        13.66 o                         
  -5   5   1        499.00        512.05        19.61 o                         
  -4   5   1        262.55        300.78        11.96 o                         
  -3   5   1       3380.38       3500.34        68.80 o                         
  -2   5   1       2369.74       2443.80        40.46 o                         
  -1   5   1        294.06        326.67        10.55 o                         
   0   5   1       8333.01       8350.09        98.43 o                         
   1   5   1      21533.71      21320.36       341.01 o                         
   2   5   1      18272.23      18836.53       216.59 o                         
   3   5   1        185.37        131.61         6.24 o                         
   4   5   1        214.24        253.86        11.61 o                         
   5   5   1        268.55        243.63        18.86 o                         
   6   5   1        237.59        243.59        23.25 o                         
   7   5   1          9.33          4.91         2.14 o                         
   8   5   1        767.78        819.00        21.28 o                         
   9   5   1        108.58        115.61         6.63 o                         
  10   5   1         17.78         12.87         2.40 o                         
  11   5   1         36.62         41.13         2.81 o                         
 -11   6   1         10.44          8.96         2.18 o                         
 -10   6   1          1.11          2.45         3.05 o                         
  -9   6   1        118.67        117.73         9.86 o                         
  -8   6   1        442.58        448.97        14.32 o                         
  -7   6   1         64.36         60.77         4.85 o                         
  -6   6   1        229.16        278.59        18.39 o                         
  -5   6   1         12.29          5.69         2.93 o                         
  -4   6   1       4252.99       4370.30       116.51 o                         
  -3   6   1       3106.11       3203.21       196.12 o                         
  -2   6   1         23.84         23.21         4.00 o                         
  -1   6   1        429.59        468.58        14.30 o                         
   0   6   1        574.37        546.04        10.36 o                         
   1   6   1        275.78        222.30        11.21 o                         
   2   6   1        227.10        195.17         8.30 o                         
   3   6   1        162.26        106.42         8.37 o                         
   4   6   1       1686.34       1815.14        46.62 o                         
   5   6   1        407.12        405.83        20.60 o                         
   6   6   1        139.35        124.08        12.19 o                         
   7   6   1         50.03         40.26         3.96 o                         
   8   6   1         25.80         27.02         4.50 o                         
   9   6   1         24.97         22.82         3.18 o                         
  10   6   1          0.04          2.06         1.83 o                         
  11   6   1         84.59         99.14         6.05 o                         
 -11   7   1          7.94          8.32         2.00 o                         
 -10   7   1         73.39         67.04         4.48 o                         
  -9   7   1        142.82        135.45         8.16 o                         
  -8   7   1        237.32        224.71         9.64 o                         
  -7   7   1       3085.96       3210.29        59.84 o                         
  -6   7   1        313.59        278.51        15.06 o                         
  -5   7   1          3.34         -2.52         3.54 o                         
  -4   7   1        256.20        242.27        15.01 o                         
  -3   7   1        576.00        733.29        24.27 o                         
  -2   7   1        590.06        605.34        26.00 o                         
  -1   7   1        288.29        274.06        18.91 o                         
   0   7   1       6032.62       6009.18        89.76 o                         
   1   7   1        888.73        862.41        27.13 o                         
   2   7   1       2866.78       2926.06        74.30 o                         
   3   7   1        985.47       1243.41        82.96 o                         
   4   7   1       1273.81       1210.59        61.32 o                         
   5   7   1          0.74         -3.40         3.40 o                         
   6   7   1        105.58         70.54         9.43 o                         
   7   7   1         53.51         52.53         4.58 o                         
   8   7   1          9.08          5.69         2.35 o                         
   9   7   1         79.31         74.59         5.14 o                         
  10   7   1          1.18          1.47         1.47 o                         
 -10   8   1         16.26         10.70         2.02 o                         
  -9   8   1         75.82         71.65         4.14 o                         
  -8   8   1        161.37        166.30        12.43 o                         
  -7   8   1          7.71          4.40         4.30 o                         
  -6   8   1          0.07          0.74         2.30 o                         
  -5   8   1        251.08        230.64        18.02 o                         
  -4   8   1         15.83          5.77         2.77 o                         
  -3   8   1        288.99        303.06        17.27 o                         
  -2   8   1         22.96         99.95        53.34 o                         
  -1   8   1       2742.24       2669.04        60.94 o                         
   0   8   1        518.87        513.94        20.18 o                         
   1   8   1        153.25        189.98        12.92 o                         
   2   8   1       2259.11       2602.14        61.63 o                         
   3   8   1       1593.68       1900.08       123.12 o                         
   4   8   1         18.77         17.36         4.71 o                         
   5   8   1         22.09         20.36         5.57 o                         
   6   8   1        151.88        153.14         6.00 o                         
   7   8   1        177.22        152.59         7.83 o                         
   8   8   1         31.90         25.79         3.49 o                         
   9   8   1         62.74         62.21         4.56 o                         
  10   8   1          7.95          7.46         1.67 o                         
 -10   9   1          3.71          8.14         2.36 o                         
  -9   9   1         21.27         18.24         2.77 o                         
  -8   9   1        297.23        310.20         9.31 o                         
  -7   9   1        579.37        562.13        18.75 o                         
  -6   9   1         89.87         97.44        13.86 o                         
  -5   9   1        418.49        441.65        23.82 o                         
  -4   9   1        123.38        123.74        11.61 o                         
  -3   9   1        581.30        548.58        28.23 o                         
  -2   9   1         90.50         96.25        16.09 o                         
  -1   9   1         25.11         25.35         3.75 o                         
   0   9   1        134.78        120.11         9.87 o                         
   1   9   1       1281.33       1256.63        36.06 o                         
   2   9   1         32.11         41.24         5.54 o                         
   3   9   1       4263.27       4276.19        91.75 o                         
   4   9   1       1249.97       1373.16       131.26 o                         
   5   9   1       1335.34       1249.97        34.86 o                         
   6   9   1        137.53        135.43         5.75 o                         
   7   9   1          9.26          2.70         2.91 o                         
   8   9   1          4.04          1.59         3.75 o                         
   9   9   1         81.75         75.13         4.93 o                         
  10   9   1        143.15        147.39         5.82 o                         
 -10  10   1          7.41          8.91         2.18 o                         
  -9  10   1        119.10        115.96         4.77 o                         
  -8  10   1        462.84        499.52        12.20 o                         
  -7  10   1        248.43        265.38         8.60 o                         
  -6  10   1          9.87         13.52         4.59 o                         
  -5  10   1       1398.41       1518.88       124.26 o                         
  -4  10   1          2.29          0.07         3.55 o                         
  -3  10   1         50.27         41.22         6.18 o                         
  -2  10   1        382.86        327.74        18.29 o                         
  -1  10   1        850.54        741.01        27.90 o                         
   0  10   1        523.62        518.70        22.64 o                         
   1  10   1          4.48          0.63         2.64 o                         
   2  10   1       3391.47       3585.61        65.14 o                         
   3  10   1        391.91        446.53        18.11 o                         
   4  10   1        122.32        117.36         9.66 o                         
   5  10   1         26.16         29.34         3.79 o                         
   6  10   1        399.90        386.26        10.41 o                         
   7  10   1         57.04         58.75         4.80 o                         
   8  10   1         88.86         92.05         5.73 o                         
   9  10   1          3.31          6.16         1.88 o                         
  10  10   1        171.59        167.75         5.85 o                         
 -10  11   1          0.13         -0.68         1.18 o                         
  -9  11   1          6.08          6.37         1.36 o                         
  -8  11   1        119.23        102.57         6.34 o                         
  -7  11   1         28.53         26.76         4.20 o                         
  -6  11   1        339.55        378.54        13.02 o                         
  -5  11   1        705.93        652.63        25.55 o                         
  -4  11   1         35.99         32.64         9.82 o                         
  -3  11   1        440.62        412.23        25.80 o                         
  -2  11   1          1.40          0.62         2.84 o                         
  -1  11   1        261.70        268.65        16.74 o                         
   0  11   1       1245.25       1194.61        30.83 o                         
   1  11   1       1405.66       1389.14        51.06 o                         
   2  11   1        278.45        290.38        14.44 o                         
   3  11   1        356.98        365.22        21.81 o                         
   4  11   1         98.06        134.93        16.34 o                         
   5  11   1         35.74         38.91         3.07 o                         
   6  11   1        198.35        190.39         8.48 o                         
   7  11   1        207.04        188.10         8.46 o                         
   8  11   1         19.79         19.89         4.16 o                         
   9  11   1        109.51        103.86         5.22 o                         
  -9  12   1        151.06        154.77        11.52 o                         
  -8  12   1        215.44        186.06         6.31 o                         
  -7  12   1          2.29          0.52         3.23 o                         
  -6  12   1         31.13         33.28         3.97 o                         
  -5  12   1        589.49        579.30        23.91 o                         
  -4  12   1         97.97         99.70         8.68 o                         
  -3  12   1         42.95         23.73         5.55 o                         
  -2  12   1        413.62        366.43        21.31 o                         
  -1  12   1          6.47          8.38         4.02 o                         
   0  12   1        972.07        949.77        46.95 o                         
   1  12   1         88.03         74.11         7.23 o                         
   2  12   1       1983.17       1994.34        56.76 o                         
   3  12   1         48.53         33.41         9.91 o                         
   4  12   1         11.83         15.84         2.67 o                         
   5  12   1       1176.39       1119.88        21.59 o                         
   6  12   1          4.54          1.61         1.91 o                         
   7  12   1        175.31        180.05         8.02 o                         
   8  12   1         59.87         55.41         4.39 o                         
   9  12   1          0.52          0.29         1.15 o                         
  -9  13   1         30.73         25.68         3.36 o                         
  -8  13   1         22.04         17.17         2.45 o                         
  -7  13   1         13.62         11.66         2.38 o                         
  -6  13   1        785.43        759.58        20.07 o                         
  -5  13   1       1051.38       1061.87        36.00 o                         
  -4  13   1          8.47          1.09         2.91 o                         
  -3  13   1        363.42        371.26        13.37 o                         
  -2  13   1          8.51          6.84         5.15 o                         
  -1  13   1        563.39        482.84        30.12 o                         
   0  13   1        265.00        251.95        17.96 o                         
   1  13   1        166.41        159.93        11.27 o                         
   2  13   1          3.76          3.77         9.41 o                         
   3  13   1         11.40         17.07         3.20 o                         
   4  13   1         10.97          8.77         2.17 o                         
   5  13   1        182.44        157.10         6.36 o                         
   6  13   1         50.23         51.89         4.52 o                         
   7  13   1        127.87        136.19        10.09 o                         
   8  13   1          4.59          5.91         2.91 o                         
   9  13   1          4.42          1.91         1.77 o                         
  -9  14   1          2.47          0.36         1.27 o                         
  -8  14   1          0.33          2.14         2.55 o                         
  -7  14   1        105.08        109.46         5.99 o                         
  -6  14   1         58.57         65.09         5.09 o                         
  -5  14   1         31.05         31.91         5.09 o                         
  -4  14   1          2.82          5.95         3.32 o                         
  -3  14   1        714.20        718.14        18.78 o                         
  -2  14   1         29.71         40.31         3.98 o                         
  -1  14   1        126.46        126.24         5.88 o                         
   0  14   1        121.34        130.81         7.85 o                         
   1  14   1        245.79        225.42        12.34 o                         
   2  14   1       1382.62       1405.71        24.84 o                         
   3  14   1        247.04        246.22         9.87 o                         
   4  14   1          2.45          2.81         1.95 o                         
   5  14   1          3.14          4.40         1.76 o                         
   6  14   1         95.41         93.36         5.85 o                         
   7  14   1          0.08          0.91         2.86 o                         
   8  14   1         42.08         40.77         4.91 o                         
   9  14   1         57.61         79.96         5.32 o                         
  -8  15   1         30.67         43.87         4.73 o                         
  -7  15   1         24.71         31.67         3.18 o                         
  -6  15   1        588.26        608.52        16.84 o                         
  -5  15   1         23.66         12.41         3.68 o                         
  -4  15   1         16.04         18.23         4.64 o                         
  -3  15   1          4.69          8.69         2.39 o                         
  -2  15   1        579.87        563.08        23.27 o                         
  -1  15   1        614.59        635.05        17.53 o                         
   0  15   1        640.34        641.23        14.28 o                         
   1  15   1       1147.57       1117.49        21.09 o                         
   2  15   1        281.74        294.49         7.70 o                         
   3  15   1          1.22          1.50         4.66 o                         
   4  15   1          0.03          0.44         1.86 o                         
   5  15   1         98.56        103.61         6.36 o                         
   6  15   1         24.33         17.80         2.95 o                         
   7  15   1          3.62          9.55         3.59 o                         
   8  15   1        130.04        154.37         8.82 o                         
  -8  16   1         52.42         50.14         4.41 o                         
  -7  16   1        135.34        126.21         5.75 o                         
  -6  16   1         49.51         58.72         4.48 o                         
  -5  16   1        395.66        449.98        19.55 o                         
  -4  16   1          0.40         -2.27         2.73 o                         
  -3  16   1          5.82          3.86         1.78 o                         
  -2  16   1        125.25        128.70         6.98 o                         
  -1  16   1        112.70         96.57         6.14 o                         
   0  16   1        271.34        258.58        10.27 o                         
   1  16   1          2.05          2.43         1.62 o                         
   2  16   1        234.23        227.01         6.75 o                         
   3  16   1         29.15         27.74         3.57 o                         
   4  16   1          8.13          7.73         2.45 o                         
   5  16   1          1.41          0.65         1.82 o                         
   6  16   1        217.29        240.44        10.68 o                         
   7  16   1         51.99         60.55         6.14 o                         
   8  16   1        113.86        149.14         7.77 o                         
  -7  17   1         77.40         72.59         6.05 o                         
  -6  17   1         97.41        114.32         5.77 o                         
  -5  17   1          2.60          3.00         1.98 o                         
  -4  17   1          0.29         -0.36         2.59 o                         
  -3  17   1         24.90         28.49         4.59 o                         
  -2  17   1         38.02         45.23         6.39 o                         
  -1  17   1         62.09         57.83         4.85 o                         
   0  17   1         39.02         41.36         4.00 o                         
   1  17   1         42.83         45.23         4.29 o                         
   2  17   1         30.62         33.88         3.80 o                         
   3  17   1        475.67        462.02        19.91 o                         
   4  17   1          3.92          2.41         2.45 o                         
   5  17   1         34.49         29.14         3.29 o                         
   6  17   1          8.63         -1.32         2.55 o                         
   7  17   1         43.77         48.68         4.86 o                         
  -7  18   1        317.42        354.38        13.27 o                         
  -6  18   1          0.41         -2.50         2.50 o                         
  -5  18   1         28.82         24.38         2.98 o                         
  -4  18   1        110.73        105.37         8.18 o                         
  -3  18   1          2.19          1.81         3.16 o                         
  -2  18   1         11.43         11.98         2.42 o                         
  -1  18   1         70.85         73.96         7.55 o                         
   0  18   1        291.19        300.27        12.68 o                         
   1  18   1        129.63        118.26         5.35 o                         
   2  18   1          9.97         10.93         2.33 o                         
   3  18   1         30.97         26.50         4.55 o                         
   4  18   1         33.81         32.92         3.32 o                         
   5  18   1         13.55         15.50         2.77 o                         
   6  18   1        241.71        302.38        13.36 o                         
   7  18   1          4.93          6.86         2.05 o                         
  -6  19   1          2.69          1.05         1.68 o                         
  -5  19   1         11.80         10.92         3.07 o                         
  -4  19   1         39.79         41.32         4.91 o                         
  -3  19   1          1.04         -0.18         2.23 o                         
  -2  19   1        299.05        306.58        12.75 o                         
  -1  19   1          2.84          3.73         1.93 o                         
   0  19   1        200.14        195.37        11.96 o                         
   1  19   1         39.48         31.32         3.86 o                         
   2  19   1         10.00          5.55         3.05 o                         
   3  19   1        166.22        155.55         9.77 o                         
   4  19   1          3.99          4.07         2.25 o                         
   5  19   1          1.48          1.26         1.40 o                         
   6  19   1        107.83        145.78         7.86 o                         
  -5  20   1         10.08         18.82         3.18 o                         
  -4  20   1          3.84          2.95         2.84 o                         
  -3  20   1         40.12         37.14         4.64 o                         
  -2  20   1         18.92         14.27         4.68 o                         
  -1  20   1        222.32        218.43         8.61 o                         
   0  20   1        178.32        182.55         7.54 o                         
   1  20   1        108.96        102.01         7.91 o                         
   2  20   1         22.50         26.87         4.23 o                         
   3  20   1        233.28        260.63         8.66 o                         
   4  20   1        307.88        329.81         9.45 o                         
   5  20   1         27.88         30.14         3.55 o                         
  -4  21   1         42.48         46.28         4.27 o                         
  -3  21   1          3.78          1.23         2.25 o                         
  -2  21   1         13.03         10.27         2.50 o                         
  -1  21   1         15.56         14.94         2.15 o                         
   0  21   1        123.95        133.16         5.88 o                         
   1  21   1         43.76         39.23         4.55 o                         
   2  21   1         78.66         77.96         4.16 o                         
   3  21   1         77.36         72.36         3.74 o                         
   4  21   1          2.43          1.14         1.45 o                         
  -3  22   1         72.22         69.32         4.86 o                         
  -2  22   1          0.02         -1.25         1.25 o                         
  -1  22   1         65.09         68.09         5.27 o                         
   0  22   1         25.35         19.70         2.93 o                         
   1  22   1         36.54         31.82         2.44 o                         
   2  22   1         12.36          8.59         3.16 o                         
 -10   0   2        322.20        348.70        17.23 o                         
  -8   0   2         57.80         42.46         6.05 o                         
  -6   0   2        936.73       1044.23        47.84 o                         
  -4   0   2         13.69         17.54         5.14 o                         
  -2   0   2       4675.80       4530.06       112.60 o                         
   0   0   2        132.51        100.87         3.42 o                         
   4   0   2       3069.04       3530.46       102.23 o                         
   6   0   2         23.39         21.96         8.27 o                         
   8   0   2         27.82         40.28         5.05 o                         
  10   0   2         51.13         55.50         5.64 o                         
 -11   1   2          4.26          3.45         1.20 o                         
 -10   1   2          1.88          1.41         2.11 o                         
  -9   1   2          0.58          3.47         2.47 o                         
  -8   1   2          8.24          5.30         2.15 o                         
  -7   1   2          8.18          9.12         3.25 o                         
  -6   1   2        641.55        665.68        18.35 o                         
  -5   1   2        206.10        217.94         8.93 o                         
  -4   1   2       1281.12       1388.54        21.79 o                         
  -3   1   2        643.79        614.97        23.93 o                         
  -2   1   2       6268.70       6053.44       101.30 o                         
  -1   1   2       1805.47       1696.69        29.68 o                         
   0   1   2        236.78        237.20         4.50 o                         
   1   1   2        757.75        838.27        25.64 o                         
   2   1   2       1076.05        933.05        26.00 o                         
   3   1   2         65.79         51.37         5.15 o                         
   4   1   2         32.49         42.52         4.63 o                         
   5   1   2        112.86        119.32        10.31 o                         
   6   1   2        351.87        352.48        19.86 o                         
   7   1   2         27.09         26.83         2.17 o                         
   8   1   2         19.22         16.57         2.57 o                         
   9   1   2         53.25         56.20         7.07 o                         
  10   1   2        211.86        209.47        11.64 o                         
  11   1   2         58.74         62.77         2.90 o                         
 -11   2   2         63.34         60.57         3.97 o                         
 -10   2   2         87.15         81.71         5.56 o                         
  -9   2   2        189.36        173.70         8.58 o                         
  -8   2   2        266.98        258.27        10.57 o                         
  -7   2   2         33.95         24.07         5.08 o                         
  -6   2   2        575.37        606.58        17.47 o                         
  -5   2   2        260.25        294.39        11.71 o                         
  -4   2   2         79.82        129.70         7.15 o                         
  -3   2   2       2889.33       2899.01        80.34 o                         
  -2   2   2          2.94          5.25         1.28 o                         
  -1   2   2      20372.64      19461.81       253.61 o                         
   0   2   2        955.46       1061.92        21.57 o                         
   1   2   2      46955.98      45452.39      1011.64 o                         
   2   2   2       3992.22       4127.28       147.89 o                         
   3   2   2        131.02        154.06         8.18 o                         
   4   2   2       4895.44       5137.89        80.15 o                         
   5   2   2        512.05        542.60        18.62 o                         
   6   2   2          0.13          2.29         4.73 o                         
   7   2   2          6.49          9.90         1.75 o                         
   8   2   2         11.05         10.10         2.40 o                         
   9   2   2          0.13          0.55         1.85 o                         
  10   2   2         12.11         15.36         3.95 o                         
  11   2   2         56.25         57.93         2.80 o                         
 -11   3   2         67.50         65.34         4.10 o                         
 -10   3   2         39.30         50.58         4.82 o                         
  -9   3   2        135.16        148.27        14.32 o                         
  -8   3   2         53.05         40.95         4.03 o                         
  -7   3   2         41.68         41.85         4.45 o                         
  -6   3   2        304.04        287.47        17.39 o                         
  -5   3   2        265.98        295.82         9.28 o                         
  -4   3   2        284.17        264.62         7.85 o                         
  -3   3   2       1172.76       1276.46        33.24 o                         
  -2   3   2        178.98        167.03         6.08 o                         
  -1   3   2      12393.73      12119.89       240.01 o                         
   0   3   2        504.72        550.35        12.06 o                         
   1   3   2        938.26       1136.48        22.06 o                         
   2   3   2        542.18        583.63        53.93 o                         
   3   3   2       5468.58       5725.71       118.32 o                         
   4   3   2       1740.60       1817.11        44.69 o                         
   5   3   2        420.58        428.05        20.19 o                         
   6   3   2        159.15        167.92        19.36 o                         
   7   3   2         51.54         41.05         3.89 o                         
   8   3   2        304.31        273.30        10.74 o                         
   9   3   2          3.53          3.71         2.04 o                         
  10   3   2          0.01          4.23         3.14 o                         
  11   3   2         34.47         35.00         2.14 o                         
 -11   4   2         92.90         92.05         6.59 o                         
 -10   4   2          0.22         -0.05         3.36 o                         
  -9   4   2         17.47         15.36         4.32 o                         
  -8   4   2        332.90        363.75        18.41 o                         
  -7   4   2        968.88        942.15        22.79 o                         
  -6   4   2         94.63         94.72        10.16 o                         
  -5   4   2          0.42          1.51         2.36 o                         
  -4   4   2       2606.44       2848.30        42.08 o                         
  -3   4   2       1767.98       1928.74        38.22 o                         
  -2   4   2       4518.43       4749.42        83.46 o                         
  -1   4   2       3274.39       3102.41        45.82 o                         
   0   4   2       2053.20       2114.19        36.55 o                         
   1   4   2       1157.46       1186.78        26.12 o                         
   2   4   2       3159.03       2927.65        57.48 o                         
   3   4   2       1091.60       1241.68        32.33 o                         
   4   4   2       1434.59       1490.85        39.62 o                         
   5   4   2         30.83         21.85         4.92 o                         
   6   4   2        377.25        360.58        33.25 o                         
   7   4   2        100.68         93.99         5.94 o                         
   8   4   2        280.88        274.89        10.83 o                         
   9   4   2        167.30        151.75        13.09 o                         
  10   4   2        184.93        197.10        11.23 o                         
  11   4   2         11.20         16.82         1.86 o                         
 -11   5   2         19.19         24.47         2.51 o                         
 -10   5   2        280.27        316.93        15.86 o                         
  -9   5   2        153.59        165.74        12.18 o                         
  -8   5   2       1142.71       1154.79        38.77 o                         
  -7   5   2        561.63        549.17        16.00 o                         
  -6   5   2       1967.12       1758.73        51.47 o                         
  -5   5   2        496.58        597.76        55.66 o                         
  -4   5   2        341.13        353.30        13.37 o                         
  -3   5   2        911.13       1052.25        29.10 o                         
  -2   5   2       1081.68       1121.18        20.55 o                         
  -1   5   2       1974.32       2038.98        43.58 o                         
   0   5   2       1608.90       1584.93        35.12 o                         
   1   5   2       1921.02       1923.66        23.96 o                         
   2   5   2        149.17        163.17         7.01 o                         
   3   5   2      12557.74      13688.58       231.63 o                         
   4   5   2        291.32        331.81        16.62 o                         
   5   5   2          5.56         -3.76         3.76 o                         
   6   5   2        630.19        601.40        27.85 o                         
   7   5   2         96.28        115.24         6.60 o                         
   8   5   2       1188.11       1273.12        29.00 o                         
   9   5   2         33.97         37.43         3.87 o                         
  10   5   2        101.89        110.05         8.23 o                         
  11   5   2          1.00          5.42         1.22 o                         
 -11   6   2          0.00          3.83         1.89 o                         
 -10   6   2         33.86         37.96         5.32 o                         
  -9   6   2        114.99        125.01        10.32 o                         
  -8   6   2       1178.13       1194.56        39.77 o                         
  -7   6   2       2039.36       2047.35        86.82 o                         
  -6   6   2         61.31         82.66        10.11 o                         
  -5   6   2         48.40         62.35         7.62 o                         
  -4   6   2        242.28        240.90        13.87 o                         
  -3   6   2         46.51         33.93         5.13 o                         
  -2   6   2         41.48         30.72         3.06 o                         
  -1   6   2          6.98          5.60         2.18 o                         
   0   6   2         51.92         54.10         4.32 o                         
   1   6   2       3646.00       3749.15        50.00 o                         
   2   6   2        705.13        820.78        19.02 o                         
   3   6   2        921.52       1103.81        31.61 o                         
   4   6   2        466.73        502.36        21.52 o                         
   5   6   2         75.01         70.29         8.37 o                         
   6   6   2          5.54          4.09         5.80 o                         
   7   6   2          2.83          4.91         2.01 o                         
   8   6   2         73.45         73.65         5.47 o                         
   9   6   2          1.02         -1.29         2.09 o                         
  10   6   2         13.08          7.30         1.52 o                         
 -11   7   2         93.91        107.87         6.36 o                         
 -10   7   2          5.31          5.03         1.88 o                         
  -9   7   2        457.20        507.62        21.91 o                         
  -8   7   2         86.81         86.66         5.81 o                         
  -7   7   2        805.16        743.41        27.98 o                         
  -6   7   2          0.10         -0.71         2.73 o                         
  -5   7   2         15.70         14.75         3.74 o                         
  -4   7   2        401.33        407.60        18.85 o                         
  -3   7   2       2688.29       2806.67        62.40 o                         
  -2   7   2        150.83        135.01        13.96 o                         
  -1   7   2        127.14        104.11         7.29 o                         
   0   7   2        319.06        280.76        10.70 o                         
   1   7   2       2005.78       2091.07        30.35 o                         
   2   7   2       3216.68       3389.57        48.66 o                         
   3   7   2        926.92       1084.98        32.23 o                         
   4   7   2       1278.10       1335.99        39.40 o                         
   5   7   2          7.38          8.41         4.14 o                         
   6   7   2          0.56          3.96         2.22 o                         
   7   7   2         17.95         16.18         3.61 o                         
   8   7   2        149.69        145.48         9.71 o                         
   9   7   2         51.65         42.66         4.00 o                         
  10   7   2         44.45         51.55         3.79 o                         
 -10   8   2          0.25          2.91         2.50 o                         
  -9   8   2         45.26         54.59         6.36 o                         
  -8   8   2        511.91        511.96        16.82 o                         
  -7   8   2        564.79        592.69        13.72 o                         
  -6   8   2        388.57        410.14        15.71 o                         
  -5   8   2       1182.61       1210.98        40.84 o                         
  -4   8   2        829.89        932.36        26.09 o                         
  -3   8   2       1129.25       1096.57        33.39 o                         
  -2   8   2         17.96         46.65         9.73 o                         
  -1   8   2          8.52          6.30         3.43 o                         
   0   8   2        342.15        376.15        13.39 o                         
   1   8   2        432.29        407.23        22.96 o                         
   2   8   2       4070.70       4150.06       140.15 o                         
   3   8   2        579.37        603.19        50.37 o                         
   4   8   2         24.10         17.71         4.56 o                         
   5   8   2        359.07        289.38        18.36 o                         
   6   8   2          0.25         -0.58         1.77 o                         
   7   8   2        438.10        401.07        19.09 o                         
   8   8   2          2.27          4.47         2.05 o                         
   9   8   2         23.02         20.43         3.91 o                         
  10   8   2         28.77         20.77         2.14 o                         
 -10   9   2          2.00          2.21         1.41 o                         
  -9   9   2          0.38          0.18         1.73 o                         
  -8   9   2        689.02        743.81        19.52 o                         
  -7   9   2        265.69        326.15        11.74 o                         
  -6   9   2       3148.42       3137.21        82.05 o                         
  -5   9   2        135.61        132.07        12.65 o                         
  -4   9   2        308.37        303.70        27.59 o                         
  -3   9   2         89.44         61.07         5.95 o                         
  -2   9   2        263.04        269.86        21.48 o                         
  -1   9   2        919.36        930.83        24.65 o                         
   0   9   2       1204.37       1253.59        29.17 o                         
   1   9   2       2574.97       2783.83        51.32 o                         
   2   9   2       1617.43       1677.74        49.79 o                         
   3   9   2         25.49         35.33         5.25 o                         
   4   9   2        155.57        158.53        18.18 o                         
   5   9   2         15.64         11.00         3.99 o                         
   6   9   2        404.11        407.57        13.16 o                         
   7   9   2         28.24         26.99         3.50 o                         
   8   9   2         74.03         78.86         5.44 o                         
   9   9   2         43.34         51.87         4.06 o                         
  10   9   2          1.27          1.88         2.34 o                         
 -10  10   2          0.61         -0.11         1.14 o                         
  -9  10   2         32.85         27.31         4.02 o                         
  -8  10   2         11.76         11.93         2.16 o                         
  -7  10   2        150.77        177.50         7.72 o                         
  -6  10   2       2695.05       2622.39        50.76 o                         
  -5  10   2        765.40        762.77        37.87 o                         
  -4  10   2       1926.44       1958.11        95.14 o                         
  -3  10   2        780.11        652.75        26.53 o                         
  -2  10   2        168.87        151.75        13.11 o                         
  -1  10   2       1741.64       1625.81        86.73 o                         
   0  10   2         26.50         16.40         3.52 o                         
   1  10   2       3340.86       3350.80        60.76 o                         
   2  10   2         70.79         65.26         8.44 o                         
   3  10   2       2214.73       2207.49        60.36 o                         
   4  10   2         66.54         68.53         9.86 o                         
   5  10   2         39.96         41.90         3.59 o                         
   6  10   2        123.88        113.06         5.31 o                         
   7  10   2          6.34          9.35         3.05 o                         
   8  10   2          4.43          3.44         2.02 o                         
   9  10   2         58.68         64.75         4.25 o                         
  10  10   2          9.58          5.84         1.27 o                         
  -9  11   2         65.48         71.22         3.56 o                         
  -8  11   2         19.22         12.91         2.52 o                         
  -7  11   2        159.77        165.58         8.18 o                         
  -6  11   2        818.45        836.81        21.64 o                         
  -5  11   2        697.09        735.95        27.87 o                         
  -4  11   2        215.74        216.92        31.41 o                         
  -3  11   2       2834.87       2521.71       142.96 o                         
  -2  11   2        595.97        579.23        45.39 o                         
  -1  11   2       1025.29        968.51        34.39 o                         
   0  11   2          6.44          5.93         3.01 o                         
   1  11   2         66.49         54.77         6.19 o                         
   2  11   2        562.74        579.92        26.89 o                         
   3  11   2       1014.28       1040.39        39.33 o                         
   4  11   2        818.74        777.95        34.59 o                         
   5  11   2        215.08        204.36         7.21 o                         
   6  11   2          0.03          1.41         2.43 o                         
   7  11   2          0.91          0.07         1.95 o                         
   8  11   2          0.00         -1.73         1.89 o                         
   9  11   2         35.82         33.39         2.99 o                         
  -9  12   2          5.59          3.44         1.73 o                         
  -8  12   2         24.40         23.23         3.12 o                         
  -7  12   2         75.49         87.85         5.79 o                         
  -6  12   2        636.71        610.46        17.61 o                         
  -5  12   2       1906.24       1782.91        53.05 o                         
  -4  12   2       1568.27       1451.35        44.78 o                         
  -3  12   2        441.82        368.14        25.16 o                         
  -2  12   2        111.51         90.54        10.55 o                         
  -1  12   2          0.77         -0.44         2.86 o                         
   0  12   2          0.01          6.78         3.23 o                         
   1  12   2        720.10        778.42        38.71 o                         
   2  12   2         17.54         12.21         8.43 o                         
   3  12   2         74.34         68.79         9.58 o                         
   4  12   2         39.93         45.88         7.59 o                         
   5  12   2        200.17        174.54         6.70 o                         
   6  12   2         20.76         12.56         2.67 o                         
   7  12   2          4.36          3.81         3.36 o                         
   8  12   2          0.52         -0.77         1.48 o                         
   9  12   2         12.68         11.94         1.77 o                         
  -9  13   2         84.45         81.54         4.03 o                         
  -8  13   2          5.64          3.95         2.11 o                         
  -7  13   2         48.48         48.64         4.32 o                         
  -6  13   2         43.63         39.81         4.15 o                         
  -5  13   2         76.94         78.46         7.91 o                         
  -4  13   2        622.17        577.08        23.86 o                         
  -3  13   2        285.34        282.33        15.18 o                         
  -2  13   2         72.11         77.42        10.93 o                         
  -1  13   2         45.11         43.10         9.75 o                         
   0  13   2         17.52         16.01         5.57 o                         
   1  13   2          4.19          9.52         3.52 o                         
   2  13   2         62.61         62.21         9.47 o                         
   3  13   2        764.96        772.19        19.77 o                         
   4  13   2        193.36        192.61         8.61 o                         
   5  13   2         18.76         16.62         2.64 o                         
   6  13   2         94.02         98.93         5.03 o                         
   7  13   2         10.25          6.68         3.82 o                         
   8  13   2         92.52         91.69         7.41 o                         
   9  13   2         24.47         26.50         3.41 o                         
  -8  14   2         29.66         22.69         3.57 o                         
  -7  14   2         45.19         48.48         4.12 o                         
  -6  14   2        566.79        587.89        16.91 o                         
  -5  14   2        401.07        355.52        17.91 o                         
  -4  14   2        966.26        899.82        32.32 o                         
  -3  14   2        386.47        393.38        18.77 o                         
  -2  14   2         97.80         73.32         7.64 o                         
  -1  14   2        154.89        155.55        12.12 o                         
   0  14   2        174.89        161.64         7.63 o                         
   1  14   2         20.41         33.85         3.31 o                         
   2  14   2         38.81         44.42         5.20 o                         
   3  14   2         63.01         53.77         4.53 o                         
   4  14   2        116.25         96.32         6.06 o                         
   5  14   2        185.34        169.75         6.66 o                         
   6  14   2        171.93        172.23        10.50 o                         
   7  14   2         81.46         79.64         7.73 o                         
   8  14   2         12.31         13.86         3.14 o                         
  -8  15   2         16.46         19.58         2.19 o                         
  -7  15   2         43.56         55.69         4.22 o                         
  -6  15   2        162.61        168.90         8.04 o                         
  -5  15   2          3.72         -0.55         3.55 o                         
  -4  15   2        311.34        284.70        15.73 o                         
  -3  15   2        906.52        850.68        31.09 o                         
  -2  15   2         21.08         17.09         4.23 o                         
  -1  15   2        552.10        571.76        21.91 o                         
   0  15   2        139.58        172.20         6.52 o                         
   1  15   2         56.10         60.21         4.75 o                         
   2  15   2         66.93         67.72         4.15 o                         
   3  15   2         40.34         40.95         4.11 o                         
   4  15   2         62.73         63.90         4.09 o                         
   5  15   2          0.58         -0.98         1.58 o                         
   6  15   2         11.49          3.56         3.61 o                         
   7  15   2          2.90          7.36         3.18 o                         
   8  15   2         10.94         14.96         3.00 o                         
  -8  16   2          4.76          1.64         1.45 o                         
  -7  16   2         20.48         18.87         2.38 o                         
  -6  16   2        137.70        137.95         6.84 o                         
  -5  16   2         49.15         52.78         6.09 o                         
  -4  16   2        657.80        676.67        26.27 o                         
  -3  16   2        418.04        396.70        19.00 o                         
  -2  16   2        423.16        392.02        18.82 o                         
  -1  16   2        856.13        872.97        27.93 o                         
   0  16   2          8.60          4.84         1.66 o                         
   1  16   2        234.48        210.14         9.23 o                         
   2  16   2         44.58         43.45         3.53 o                         
   3  16   2         71.17         64.28         9.05 o                         
   4  16   2          8.29          4.89         1.90 o                         
   5  16   2         17.85         15.03         3.43 o                         
   6  16   2         17.55         14.19         2.45 o                         
   7  16   2          0.00         -0.36         2.32 o                         
   8  16   2         44.36         49.50         4.09 o                         
  -7  17   2         11.80         14.49         2.06 o                         
  -6  17   2         12.93          6.20         2.06 o                         
  -5  17   2         22.10         34.96         5.18 o                         
  -4  17   2        126.65        114.55         9.23 o                         
  -3  17   2        192.75        198.24        12.55 o                         
  -2  17   2        175.59        160.96        11.36 o                         
  -1  17   2         82.59         76.55         7.77 o                         
   0  17   2         53.47         58.14         4.70 o                         
   1  17   2         86.23         94.91         6.30 o                         
   2  17   2        153.31        163.86         7.86 o                         
   3  17   2         78.86         84.75         5.74 o                         
   4  17   2        291.27        313.61        15.89 o                         
   5  17   2        148.43        166.19         7.38 o                         
   6  17   2         10.54         13.55         3.77 o                         
   7  17   2         17.32         14.55         2.91 o                         
  -7  18   2         15.04         21.05         2.95 o                         
  -6  18   2          0.01         -1.66         1.66 o                         
  -5  18   2         23.98         23.32         2.96 o                         
  -4  18   2        133.51        115.37         8.77 o                         
  -3  18   2         28.46         17.96         4.45 o                         
  -2  18   2         38.80         29.91         5.09 o                         
  -1  18   2         99.73        102.23         8.96 o                         
   0  18   2        225.90        209.19        12.68 o                         
   1  18   2         80.93         83.19         5.75 o                         
   2  18   2        764.56        737.22        26.91 o                         
   3  18   2         47.10         37.90         3.81 o                         
   4  18   2        105.70         98.62         5.54 o                         
   5  18   2         48.33         44.58         3.64 o                         
   6  18   2         40.72         40.59         4.45 o                         
  -6  19   2         97.31        107.82         6.73 o                         
  -5  19   2         12.92         16.55         2.32 o                         
  -4  19   2          0.02         -1.95         2.55 o                         
  -3  19   2          5.57          7.05         2.95 o                         
  -2  19   2        186.15        162.14        10.68 o                         
  -1  19   2         25.90         36.25         7.55 o                         
   0  19   2          5.73          7.91         3.09 o                         
   1  19   2          1.15          0.91         3.09 o                         
   2  19   2         45.53         45.50         6.09 o                         
   3  19   2          0.38         -0.64         2.82 o                         
   4  19   2         46.01         42.21         3.45 o                         
   5  19   2        224.39        265.45         8.26 o                         
   6  19   2        176.16        238.15         9.91 o                         
  -5  20   2         19.29         18.11         1.97 o                         
  -4  20   2         35.64         35.40         3.05 o                         
  -3  20   2         10.01         12.91         3.14 o                         
  -2  20   2          0.07          4.05         2.82 o                         
  -1  20   2         56.47         40.50         5.14 o                         
   0  20   2         60.70         56.86         3.44 o                         
   1  20   2         59.00         58.96         6.09 o                         
   2  20   2        194.50        184.83        10.46 o                         
   3  20   2          1.78          3.77         2.11 o                         
   4  20   2         31.81         33.65         2.76 o                         
   5  20   2        102.08        131.96         6.91 o                         
  -4  21   2        123.35        115.64         6.86 o                         
  -3  21   2          4.18          4.64         2.00 o                         
  -2  21   2         18.61         15.00         3.09 o                         
  -1  21   2         64.48         67.78         6.18 o                         
   0  21   2          0.06         -1.48         1.48 o                         
   1  21   2          4.43          3.84         1.47 o                         
   2  21   2         12.14         17.96         3.36 o                         
   3  21   2         49.43         61.37         4.86 o                         
  -3  22   2          8.09          9.27         2.18 o                         
  -2  22   2          9.30          6.91         2.23 o                         
  -1  22   2         10.26         16.59         2.77 o                         
   0  22   2         13.01         16.64         2.91 o                         
   1  22   2         13.79         14.73         2.82 o                         
   2  22   2          0.15          0.00         1.32 o                         
 -11   0   3        207.91        256.88        12.32 o                         
  -9   0   3          2.11          4.73         3.45 o                         
  -7   0   3         77.26         64.50        11.96 o                         
  -5   0   3         51.02         59.67         6.67 o                         
  -3   0   3        687.09        747.45        31.50 o                         
  -1   0   3        217.98        227.33        12.23 o                         
   1   0   3        410.19        418.50         9.18 o                         
   3   0   3        346.23        416.89        22.73 o                         
   5   0   3       1728.08       1841.69        69.64 o                         
   7   0   3        110.38        107.07         6.22 o                         
   9   0   3        447.56        502.62        20.82 o                         
  11   0   3        121.92        151.28         7.95 o                         
 -11   1   3        261.36        297.56         9.43 o                         
 -10   1   3         30.41         32.29         3.66 o                         
  -9   1   3         11.12         12.30         3.50 o                         
  -8   1   3         77.01         63.25         5.06 o                         
  -7   1   3        235.66        221.31        11.40 o                         
  -6   1   3        206.64        231.56        12.50 o                         
  -5   1   3       1266.39       1364.21        25.92 o                         
  -4   1   3        131.24        176.83         5.94 o                         
  -3   1   3       1112.89       1146.41        29.74 o                         
  -2   1   3        182.22        179.58         6.94 o                         
  -1   1   3        553.80        540.59        16.08 o                         
   0   1   3        848.14        909.50        15.83 o                         
   1   1   3        884.56        911.91        13.72 o                         
   2   1   3       4118.01       4348.98       109.07 o                         
   3   1   3        444.74        518.65        18.32 o                         
   4   1   3       3326.54       3570.88       103.62 o                         
   5   1   3       2847.67       3021.12        69.85 o                         
   6   1   3         76.51         75.58         9.61 o                         
   7   1   3          0.07          1.33         2.07 o                         
   8   1   3         77.35         79.92         4.43 o                         
   9   1   3         93.75         95.28         7.73 o                         
  10   1   3          0.23         -2.45         2.45 o                         
  11   1   3         74.03         87.07         6.55 o                         
 -11   2   3         76.99         76.49         4.43 o                         
 -10   2   3         75.88         65.48         5.00 o                         
  -9   2   3         19.00         17.34         3.09 o                         
  -8   2   3          0.45          1.68         2.48 o                         
  -7   2   3          1.73          3.49         1.57 o                         
  -6   2   3       1815.93       1814.34        61.67 o                         
  -5   2   3        138.38        136.75         6.91 o                         
  -4   2   3       1184.95       1247.42        24.45 o                         
  -3   2   3       2944.81       2977.85        53.95 o                         
  -2   2   3        208.61        231.46         8.35 o                         
  -1   2   3         25.41         31.19         2.97 o                         
   0   2   3       1913.23       2036.84        30.53 o                         
   1   2   3       6231.63       6142.24        84.77 o                         
   2   2   3       1021.08       1015.01        35.27 o                         
   3   2   3       3482.82       3615.32        71.40 o                         
   4   2   3        793.66        912.91        28.96 o                         
   5   2   3        573.18        627.50        25.74 o                         
   6   2   3          3.54         -4.36         5.09 o                         
   7   2   3        156.32        163.20         8.66 o                         
   8   2   3         68.73         60.09         8.00 o                         
   9   2   3          0.80         -0.09         2.14 o                         
  10   2   3         89.97         80.10         6.68 o                         
  11   2   3          0.73         -0.32         1.59 o                         
 -11   3   3         81.51         94.32         7.18 o                         
 -10   3   3        101.57        116.56         6.43 o                         
  -9   3   3          0.04         -1.31         2.25 o                         
  -8   3   3         75.26         71.30         9.32 o                         
  -7   3   3        287.15        279.53         8.53 o                         
  -6   3   3        363.11        389.93        20.31 o                         
  -5   3   3        580.36        688.84        20.19 o                         
  -4   3   3        869.10       1062.57        24.22 o                         
  -3   3   3        263.94        300.82        12.59 o                         
  -2   3   3        762.13        752.71        17.04 o                         
  -1   3   3       1431.40       1578.94        35.75 o                         
   0   3   3       1026.19       1145.44        32.18 o                         
   1   3   3       1384.71       1514.80        36.78 o                         
   2   3   3        262.34        281.61        16.00 o                         
   3   3   3       1536.88       1668.86        55.87 o                         
   4   3   3       1961.31       2216.48        74.09 o                         
   5   3   3        952.00        967.73        47.28 o                         
   6   3   3        484.12        528.48        36.96 o                         
   7   3   3         12.94         15.34         2.57 o                         
   8   3   3          2.32          0.65         1.76 o                         
   9   3   3          0.04         -0.01         1.99 o                         
  10   3   3          6.86          6.80         1.86 o                         
  11   3   3         64.38         70.09         5.05 o                         
 -11   4   3          1.81          5.68         2.50 o                         
 -10   4   3         10.76         13.68         4.23 o                         
  -9   4   3         44.99         42.00         7.52 o                         
  -8   4   3         63.48         61.96         5.01 o                         
  -7   4   3         27.15         21.66         2.27 o                         
  -6   4   3        626.28        637.08        27.37 o                         
  -5   4   3        481.96        579.15        21.00 o                         
  -4   4   3          1.93          6.24         3.21 o                         
  -3   4   3         41.69         44.52         3.66 o                         
  -2   4   3       1701.70       1770.41        33.74 o                         
  -1   4   3       3341.67       3319.10       108.60 o                         
   0   4   3        158.05        184.91         6.22 o                         
   1   4   3        341.29        354.28         8.36 o                         
   2   4   3        332.24        335.72        12.28 o                         
   3   4   3        232.96        204.19        16.14 o                         
   4   4   3         62.75         77.96        11.23 o                         
   5   4   3         14.19          8.18         5.64 o                         
   6   4   3        232.08        212.01        23.59 o                         
   7   4   3         20.06         18.13         2.63 o                         
   8   4   3         48.92         47.06         4.35 o                         
   9   4   3         49.36         44.74         9.82 o                         
  10   4   3         32.39         27.69         2.43 o                         
 -11   5   3          8.83          9.84         1.65 o                         
 -10   5   3         12.51         15.46         4.23 o                         
  -9   5   3        136.31        126.60        10.32 o                         
  -8   5   3        425.44        456.57        20.86 o                         
  -7   5   3         26.74         20.93         3.06 o                         
  -6   5   3        306.33        282.89        23.93 o                         
  -5   5   3        319.17        330.84        20.46 o                         
  -4   5   3        491.79        516.39        21.24 o                         
  -3   5   3       1598.73       1689.54        70.14 o                         
  -2   5   3       2486.08       2770.08        59.36 o                         
  -1   5   3          0.06         -1.38         1.45 o                         
   0   5   3         13.88          7.94         1.35 o                         
   1   5   3        144.72        155.51         6.82 o                         
   2   5   3       1163.73       1226.39        46.03 o                         
   3   5   3       4881.15       5377.42       143.60 o                         
   4   5   3        551.73        477.03        29.27 o                         
   5   5   3         16.17         12.50         5.86 o                         
   6   5   3         81.87         67.32        13.00 o                         
   7   5   3        198.54        175.88         9.59 o                         
   8   5   3          7.83          9.61         2.54 o                         
   9   5   3          0.58          1.54         2.05 o                         
  10   5   3          2.34         -0.84         1.35 o                         
 -11   6   3          7.82          4.47         1.64 o                         
 -10   6   3          6.23          3.95         3.05 o                         
  -9   6   3         82.59        121.32        10.00 o                         
  -8   6   3        319.43        316.56        16.82 o                         
  -7   6   3        355.77        335.92        11.92 o                         
  -6   6   3          5.62          3.17         3.52 o                         
  -5   6   3        325.32        327.72        14.89 o                         
  -4   6   3        645.23        628.33        24.15 o                         
  -3   6   3       1474.28       1583.66        62.14 o                         
  -2   6   3       2322.59       2221.88        53.08 o                         
  -1   6   3       2692.54       2825.40        85.66 o                         
   0   6   3       1631.35       1820.12        24.29 o                         
   1   6   3       1472.18       1574.32        25.88 o                         
   2   6   3       3144.66       3637.10       107.10 o                         
   3   6   3       2789.63       3205.71        96.87 o                         
   4   6   3        153.33        183.19        18.09 o                         
   5   6   3        857.28        840.09        45.59 o                         
   6   6   3        176.02        196.66         9.55 o                         
   7   6   3        183.40        202.74         9.03 o                         
   8   6   3         53.28         54.40         4.75 o                         
   9   6   3        424.67        422.57        13.10 o                         
  10   6   3        152.32        167.04         6.65 o                         
 -11   7   3          0.11         -1.32         1.55 o                         
 -10   7   3          9.56         13.26         2.67 o                         
  -9   7   3          8.23          2.68         2.73 o                         
  -8   7   3          2.68          1.73         2.59 o                         
  -7   7   3         91.89         77.84         6.93 o                         
  -6   7   3         56.68         53.88         8.43 o                         
  -5   7   3        432.37        460.76        18.44 o                         
  -4   7   3        586.54        558.51        33.52 o                         
  -3   7   3        766.86        729.57        21.97 o                         
  -2   7   3        586.71        720.16        60.91 o                         
  -1   7   3       1879.96       1891.52        44.21 o                         
   0   7   3        188.95        201.26         7.99 o                         
   1   7   3       1244.88       1354.00        24.28 o                         
   2   7   3        277.38        326.48        21.96 o                         
   3   7   3       2257.21       2689.25        62.75 o                         
   4   7   3        278.33        220.65        20.73 o                         
   5   7   3        153.39        142.55        18.00 o                         
   6   7   3        479.95        460.65        11.49 o                         
   7   7   3        122.16        107.12         6.43 o                         
   8   7   3         95.68         96.84         6.14 o                         
   9   7   3          0.16         -1.15         1.46 o                         
  10   7   3         89.95         88.88         4.48 o                         
 -10   8   3          7.95          4.96         3.20 o                         
  -9   8   3         33.36         19.46         4.27 o                         
  -8   8   3         38.52         39.82         5.73 o                         
  -7   8   3        382.05        328.42        18.64 o                         
  -6   8   3        452.45        472.74        11.44 o                         
  -5   8   3         17.46         19.21         5.38 o                         
  -4   8   3        317.83        317.81        28.12 o                         
  -3   8   3        468.20        395.24        19.14 o                         
  -2   8   3        692.71        645.22        35.05 o                         
  -1   8   3        464.89        522.35        20.93 o                         
   0   8   3         24.11         47.44         5.26 o                         
   1   8   3       1616.56       1737.15        38.78 o                         
   2   8   3          2.75         17.88         3.68 o                         
   3   8   3        542.02        522.35        34.96 o                         
   4   8   3          0.02          5.03         4.30 o                         
   5   8   3          4.26         -3.18         5.50 o                         
   6   8   3        190.26        202.75         7.18 o                         
   7   8   3        349.99        316.88        11.60 o                         
   8   8   3          0.17          0.77         2.07 o                         
   9   8   3         11.79          8.13         1.74 o                         
  10   8   3         13.21         16.15         1.58 o                         
 -10   9   3          0.98          3.95         2.45 o                         
  -9   9   3          3.90          2.45         3.86 o                         
  -8   9   3        138.25        140.60        10.50 o                         
  -7   9   3        110.44        121.28         5.52 o                         
  -6   9   3        530.08        487.07        20.59 o                         
  -5   9   3        123.42        134.75        13.17 o                         
  -4   9   3        356.11        385.56        38.80 o                         
  -3   9   3         25.29         19.21         3.58 o                         
  -2   9   3         58.48         65.23        11.14 o                         
  -1   9   3        988.94        905.47        49.03 o                         
   0   9   3       1555.43       1592.22        34.16 o                         
   1   9   3         36.73         39.97         5.93 o                         
   2   9   3        980.12       1087.76        35.85 o                         
   3   9   3         51.37         44.68        11.23 o                         
   4   9   3        632.49        606.26        28.15 o                         
   5   9   3       1052.95       1011.21        18.24 o                         
   6   9   3        937.76        911.30        18.30 o                         
   7   9   3         59.72         63.44         5.06 o                         
   8   9   3          6.02          2.57         2.07 o                         
   9   9   3         27.12         26.06         2.97 o                         
  10   9   3          0.77          4.41         1.95 o                         
 -10  10   3          9.44         12.42         1.80 o                         
  -9  10   3          2.03          0.35         2.09 o                         
  -8  10   3         64.42         66.31         4.07 o                         
  -7  10   3         24.83         21.92         2.58 o                         
  -6  10   3        936.20        928.48        22.98 o                         
  -5  10   3         13.54          8.59         3.09 o                         
  -4  10   3        227.86        260.56        27.71 o                         
  -3  10   3        427.44        396.58        26.39 o                         
  -2  10   3        127.19        114.00        11.89 o                         
  -1  10   3       1743.57       1800.80       131.30 o                         
   0  10   3         27.66         15.38         5.38 o                         
   1  10   3       1128.03       1208.61        38.40 o                         
   2  10   3         86.47        104.59        10.80 o                         
   3  10   3        111.87         99.96        15.86 o                         
   4  10   3       1479.76       1438.97       101.98 o                         
   5  10   3          0.00         -0.74         1.06 o                         
   6  10   3        257.16        214.87         7.54 o                         
   7  10   3        680.17        638.06        31.25 o                         
   8  10   3         17.95          9.99         2.34 o                         
   9  10   3         17.14         11.55         3.45 o                         
  -9  11   3         47.88         44.00         5.55 o                         
  -8  11   3          0.82          2.08         1.95 o                         
  -7  11   3        134.93        134.16         7.39 o                         
  -6  11   3       1057.46        977.73        34.82 o                         
  -5  11   3        134.52        152.37        11.32 o                         
  -4  11   3          2.56          4.77         3.59 o                         
  -3  11   3         13.08         20.39         3.31 o                         
  -2  11   3         34.96         27.01         5.89 o                         
  -1  11   3        345.55        341.42        26.21 o                         
   0  11   3        988.60       1027.73        34.72 o                         
   1  11   3        319.28        268.04        17.30 o                         
   2  11   3         82.99         82.78        10.01 o                         
   3  11   3        128.22         85.60        15.55 o                         
   4  11   3        459.85        425.78        10.88 o                         
   5  11   3       1094.72        987.34        25.88 o                         
   6  11   3          9.03          9.55         1.98 o                         
   7  11   3         80.83         80.60         5.46 o                         
   8  11   3         72.36         72.75         4.88 o                         
   9  11   3          7.14          5.84         2.70 o                         
  -9  12   3         39.23         37.73         4.55 o                         
  -8  12   3         43.84         34.41         3.59 o                         
  -7  12   3         67.50         71.82         5.33 o                         
  -6  12   3         53.74         48.50         6.64 o                         
  -5  12   3         13.04          8.36         3.50 o                         
  -4  12   3        418.37        388.11        18.59 o                         
  -3  12   3         77.20         65.35         7.22 o                         
  -2  12   3         27.43         35.38         6.55 o                         
  -1  12   3        217.30        202.10        15.38 o                         
   0  12   3         32.02         34.27         9.82 o                         
   1  12   3        199.31        193.36        15.14 o                         
   2  12   3        270.53        222.43        17.00 o                         
   3  12   3          3.99          3.93         1.51 o                         
   4  12   3        599.15        560.92        13.22 o                         
   5  12   3        575.52        489.01        12.33 o                         
   6  12   3          1.03          0.49         1.72 o                         
   7  12   3          3.34          3.34         1.67 o                         
   8  12   3         15.42         13.38         2.22 o                         
   9  12   3         16.60         25.59         3.64 o                         
  -9  13   3         98.50        101.96         6.68 o                         
  -8  13   3         65.04         69.37         5.20 o                         
  -7  13   3          5.74          5.71         2.23 o                         
  -6  13   3          3.10          0.95         3.05 o                         
  -5  13   3         42.80         34.46         5.41 o                         
  -4  13   3       1331.63       1296.30        41.73 o                         
  -3  13   3        667.43        635.85        25.32 o                         
  -2  13   3        200.11        202.78         9.02 o                         
  -1  13   3          8.87          4.68         6.14 o                         
   0  13   3        556.25        526.07        38.55 o                         
   1  13   3          8.46         10.70         4.74 o                         
   2  13   3         78.90         60.27         3.62 o                         
   3  13   3        113.67        103.20        10.73 o                         
   4  13   3        377.85        367.71        10.32 o                         
   5  13   3         13.54         11.90         2.25 o                         
   6  13   3        176.43        182.22         6.76 o                         
   7  13   3          0.08         -2.45         3.77 o                         
   8  13   3         25.68         29.18         4.32 o                         
   9  13   3         32.83         35.55         3.64 o                         
  -8  14   3          3.83          4.04         3.09 o                         
  -7  14   3         10.89          7.19         2.20 o                         
  -6  14   3          0.83          3.05         2.06 o                         
  -5  14   3        457.07        446.84        20.68 o                         
  -4  14   3        593.05        551.85        23.64 o                         
  -3  14   3        109.98        104.55         9.18 o                         
  -2  14   3         98.01         92.64         8.45 o                         
  -1  14   3        317.94        324.06        16.55 o                         
   0  14   3        151.83        136.58         8.57 o                         
   1  14   3         95.79        104.14         6.17 o                         
   2  14   3        170.00        186.25         6.95 o                         
   3  14   3         97.34        110.50         6.52 o                         
   4  14   3        111.83        117.14         8.17 o                         
   5  14   3        115.63         95.30         4.98 o                         
   6  14   3        304.88        302.86         8.88 o                         
   7  14   3          5.61          3.23         3.05 o                         
   8  14   3          0.07         -0.73         1.95 o                         
  -8  15   3          0.73          0.43         1.45 o                         
  -7  15   3         24.32         19.35         2.84 o                         
  -6  15   3         50.09         48.13         4.98 o                         
  -5  15   3          7.79          5.27         3.59 o                         
  -4  15   3        800.26        780.72        29.41 o                         
  -3  15   3        485.90        465.57        21.18 o                         
  -2  15   3         69.81         70.78         7.55 o                         
  -1  15   3        215.99        188.87        12.36 o                         
   0  15   3        374.02        364.18        12.41 o                         
   1  15   3         77.11         91.25         5.99 o                         
   2  15   3        270.58        249.33         8.31 o                         
   3  15   3         26.09         34.22         4.05 o                         
   4  15   3        105.95         91.98         4.86 o                         
   5  15   3         40.89         41.29         3.29 o                         
   6  15   3         14.32          9.97         2.47 o                         
   7  15   3         35.01         40.09         5.14 o                         
   8  15   3         41.83         49.64         4.45 o                         
  -7  16   3          5.29          8.04         3.16 o                         
  -6  16   3         44.16         42.98         4.00 o                         
  -5  16   3        435.05        450.80        19.86 o                         
  -4  16   3        107.21         97.55         9.09 o                         
  -3  16   3        174.49        149.74        11.14 o                         
  -2  16   3        131.26        137.87        10.55 o                         
  -1  16   3         56.46         45.32         6.23 o                         
   0  16   3         54.97         56.07         4.65 o                         
   1  16   3         37.44         28.99         3.65 o                         
   2  16   3         23.60         21.39         3.39 o                         
   3  16   3          4.70          5.51         1.72 o                         
   4  16   3          1.23          1.91         1.66 o                         
   5  16   3        330.61        315.71         8.96 o                         
   6  16   3         85.36         79.96         4.97 o                         
   7  16   3          0.80          0.32         2.00 o                         
  -7  17   3          4.25          4.34         1.68 o                         
  -6  17   3         55.65         53.78         4.10 o                         
  -5  17   3         72.45         66.28         6.95 o                         
  -4  17   3        205.92        204.06        12.55 o                         
  -3  17   3        110.45         88.96         8.55 o                         
  -2  17   3         64.46         51.05         6.68 o                         
  -1  17   3         25.20         24.05         5.09 o                         
   0  17   3        216.67        226.92        11.59 o                         
   1  17   3          3.90          5.30         2.00 o                         
   2  17   3        749.82        734.33        19.41 o                         
   3  17   3        125.17        127.19         5.62 o                         
   4  17   3          4.44          5.80         1.95 o                         
   5  17   3         11.33         17.68         3.34 o                         
   6  17   3        129.44        161.69         9.50 o                         
   7  17   3         32.68         35.37         3.73 o                         
  -6  18   3         16.17         18.81         2.32 o                         
  -5  18   3         10.82          8.91         2.91 o                         
  -4  18   3        124.95        125.10         9.46 o                         
  -3  18   3       1149.55       1209.93        38.23 o                         
  -2  18   3        153.26        140.14        10.46 o                         
  -1  18   3          7.65          5.18         3.55 o                         
   0  18   3        172.90        178.24        11.86 o                         
   1  18   3         87.53         87.42         4.76 o                         
   2  18   3          2.01          1.36         2.14 o                         
   3  18   3          0.15          3.41         1.88 o                         
   4  18   3        156.85        177.75         7.46 o                         
   5  18   3          1.01         -1.68         1.68 o                         
   6  18   3        201.84        217.78        10.05 o                         
  -6  19   3          1.51          2.10         2.82 o                         
  -5  19   3         69.26         66.97         4.14 o                         
  -4  19   3         63.31         67.55         6.36 o                         
  -3  19   3         93.79         93.87         7.86 o                         
  -2  19   3          2.01          9.50         3.77 o                         
  -1  19   3          2.43          0.82         3.00 o                         
   0  19   3         34.36         32.84         3.92 o                         
   1  19   3         30.67         20.96         4.59 o                         
   2  19   3          8.08          5.73         3.05 o                         
   3  19   3          8.67          8.08         2.09 o                         
   4  19   3        130.19        125.40         7.98 o                         
   5  19   3          0.48         -0.44         2.05 o                         
  -5  20   3        193.38        221.70         6.91 o                         
  -4  20   3        156.33        161.19         8.82 o                         
  -3  20   3        127.10        114.19         7.95 o                         
  -2  20   3          4.66          6.82         3.27 o                         
  -1  20   3          2.38          2.78         2.43 o                         
   0  20   3        118.51        107.52         5.90 o                         
   1  20   3        135.37        128.69         8.82 o                         
   2  20   3         45.13         43.78         5.14 o                         
   3  20   3        109.98        122.23         7.82 o                         
   4  20   3         17.71         18.68         3.09 o                         
  -4  21   3        202.58        195.05         7.50 o                         
  -3  21   3          5.35          4.86         2.27 o                         
  -2  21   3         80.88         83.58         4.52 o                         
  -1  21   3          4.72          0.82         2.02 o                         
   0  21   3          5.43          6.41         2.77 o                         
   1  21   3         42.35         41.73         4.59 o                         
   2  21   3          7.39          8.96         2.77 o                         
   3  21   3          2.14          1.36         1.55 o                         
  -2  22   3          4.22          2.68         1.73 o                         
  -1  22   3        119.45        121.55         6.95 o                         
   0  22   3          6.69          6.05         2.05 o                         
   1  22   3          6.01          4.73         2.05 o                         
   2  22   3        124.11        133.51         6.68 o                         
 -10   0   4        376.77        367.06        17.68 o                         
  -8   0   4        190.35        180.05        12.32 o                         
  -6   0   4        248.75        246.88        22.18 o                         
  -4   0   4       2875.95       3082.21        61.93 o                         
  -2   0   4        178.60        270.86        29.23 o                         
   0   0   4         24.77         49.25        16.18 o                         
   2   0   4       1773.34       1875.28        91.39 o                         
   4   0   4        798.35        877.91        41.32 o                         
   6   0   4        730.58        818.86        47.91 o                         
   8   0   4          2.19          2.00         2.23 o                         
  10   0   4         35.15         24.80         2.55 o                         
 -11   1   4          1.49         -0.06         2.18 o                         
 -10   1   4        207.18        199.82         8.76 o                         
  -9   1   4         57.13         52.72         7.07 o                         
  -8   1   4         18.48         16.32         3.50 o                         
  -7   1   4        985.33        935.70        19.93 o                         
  -6   1   4         24.89         28.40         5.55 o                         
  -5   1   4       2072.52       2138.75        60.53 o                         
  -4   1   4        532.44        592.16        14.70 o                         
  -3   1   4         21.20         24.67         3.10 o                         
  -2   1   4       2486.07       2591.73        39.56 o                         
  -1   1   4        283.71        322.37        13.27 o                         
   0   1   4       2213.12       2323.99        31.03 o                         
   1   1   4       1050.43       1144.52        15.80 o                         
   2   1   4          0.83         -0.55         0.68 o                         
   3   1   4        163.26        148.83         9.87 o                         
   4   1   4        228.62        228.06        13.77 o                         
   5   1   4        519.04        534.92        24.12 o                         
   6   1   4         61.17         74.59        14.00 o                         
   7   1   4         68.41         79.43         3.76 o                         
   8   1   4         51.00         48.96         4.98 o                         
   9   1   4          0.14          1.67         1.57 o                         
  10   1   4          1.05          0.73         1.25 o                         
 -11   2   4          4.60          4.43         1.53 o                         
 -10   2   4        290.32        299.68        14.46 o                         
  -9   2   4          0.69         -0.19         2.11 o                         
  -8   2   4         83.20         75.71         5.56 o                         
  -7   2   4         72.01         72.76         4.15 o                         
  -6   2   4        153.15        157.51        18.50 o                         
  -5   2   4         50.31         66.93         5.80 o                         
  -4   2   4       2690.10       2817.08        51.56 o                         
  -3   2   4         20.11         22.95         4.59 o                         
  -2   2   4        533.26        477.07        16.04 o                         
  -1   2   4       4287.00       4283.40        55.05 o                         
   0   2   4       1665.66       1683.19        59.87 o                         
   1   2   4          3.19         12.32         1.73 o                         
   2   2   4        316.74        323.46        10.31 o                         
   3   2   4        800.54        972.19        40.18 o                         
   4   2   4        979.66       1089.19        47.41 o                         
   5   2   4       2712.02       2931.34        99.14 o                         
   6   2   4        296.68        288.15        27.23 o                         
   7   2   4         25.58         29.54         3.49 o                         
   8   2   4          4.32          3.79         2.20 o                         
   9   2   4         27.16         25.73         4.55 o                         
  10   2   4          0.92         -1.24         1.31 o                         
 -11   3   4         20.19         28.27         4.09 o                         
 -10   3   4          0.13         -2.36         2.50 o                         
  -9   3   4         45.57         50.18         4.61 o                         
  -8   3   4          0.08          1.07         4.43 o                         
  -7   3   4          9.43         10.23         1.68 o                         
  -6   3   4         72.18         56.28        11.41 o                         
  -5   3   4       1208.03       1183.79        55.21 o                         
  -4   3   4        185.08        274.69        17.88 o                         
  -3   3   4       1824.31       1949.12        31.05 o                         
  -2   3   4       2360.09       2328.90        58.28 o                         
  -1   3   4       1120.46       1059.21        22.24 o                         
   0   3   4         49.02         58.81         3.41 o                         
   1   3   4        517.71        473.02        13.75 o                         
   2   3   4       1335.35       1493.15        28.23 o                         
   3   3   4       1686.29       1789.37        60.50 o                         
   4   3   4          1.77          0.59         4.23 o                         
   5   3   4        419.55        472.89        32.46 o                         
   6   3   4         15.91         27.37         9.23 o                         
   7   3   4         61.51         54.68         4.66 o                         
   8   3   4         12.47          6.69         2.41 o                         
   9   3   4         16.25         21.09         3.89 o                         
  10   3   4         78.83         79.92         3.76 o                         
 -11   4   4        133.37        140.69         8.59 o                         
 -10   4   4         81.93         87.82         8.18 o                         
  -9   4   4        107.39        111.07         6.64 o                         
  -8   4   4          6.09         -1.84         2.00 o                         
  -7   4   4        100.52        100.41         4.91 o                         
  -6   4   4          4.97          5.23         2.56 o                         
  -5   4   4        659.25        587.85        36.41 o                         
  -4   4   4        729.38        767.17        21.85 o                         
  -3   4   4       5852.82       6055.17       112.13 o                         
  -2   4   4          1.59          3.07         1.80 o                         
  -1   4   4        736.93        702.86        16.66 o                         
   0   4   4         63.18         97.68         3.67 o                         
   1   4   4         64.97         72.16         4.43 o                         
   2   4   4        217.74        247.38         9.39 o                         
   3   4   4        115.07         83.28        10.68 o                         
   4   4   4        120.10        198.69        18.77 o                         
   5   4   4        508.66        456.21        32.23 o                         
   6   4   4        461.86        394.04        13.34 o                         
   7   4   4          3.02          1.58         4.11 o                         
   8   4   4          2.98          0.20         2.73 o                         
   9   4   4          5.54          5.66         1.40 o                         
  10   4   4         21.06         17.50         1.82 o                         
 -11   5   4          2.12          2.60         1.51 o                         
 -10   5   4         49.93         60.91         6.64 o                         
  -9   5   4          5.12          5.55         3.82 o                         
  -8   5   4        138.08        111.68         6.73 o                         
  -7   5   4         86.21         85.31         5.79 o                         
  -6   5   4          0.31          4.88         3.58 o                         
  -5   5   4        269.03        263.73        16.38 o                         
  -4   5   4        290.75        253.23        11.95 o                         
  -3   5   4        576.34        516.62        19.95 o                         
  -2   5   4        157.11        160.75         8.11 o                         
  -1   5   4        217.53        185.83        10.49 o                         
   0   5   4        182.29        192.54         5.37 o                         
   1   5   4        668.36        637.52        13.49 o                         
   2   5   4        665.15        729.58        17.90 o                         
   3   5   4       1997.44       2272.82       104.85 o                         
   4   5   4        426.85        442.48        29.37 o                         
   5   5   4        778.44        848.23        46.18 o                         
   6   5   4         38.04         33.78         3.44 o                         
   7   5   4         30.88         29.59         3.47 o                         
   8   5   4         40.99         29.19         3.69 o                         
   9   5   4         47.46         54.86         3.07 o                         
  10   5   4         12.34         10.08         1.86 o                         
 -11   6   4        252.49        287.78         9.64 o                         
 -10   6   4         19.16         16.96         3.77 o                         
  -9   6   4        119.13        112.14         9.50 o                         
  -8   6   4         49.70         49.62         4.56 o                         
  -7   6   4        122.06        105.04         6.38 o                         
  -6   6   4         83.68         72.92         9.49 o                         
  -5   6   4        139.47        129.76         9.45 o                         
  -4   6   4        357.07        418.93        20.20 o                         
  -3   6   4       8294.89       8947.04       158.97 o                         
  -2   6   4       5356.21       6228.05       142.58 o                         
  -1   6   4        783.22        824.09        19.13 o                         
   0   6   4        154.36        146.64         5.68 o                         
   1   6   4         36.75         32.41         4.87 o                         
   2   6   4       1715.90       1799.03        36.17 o                         
   3   6   4         89.56        113.35         9.59 o                         
   4   6   4         21.25          9.55         3.48 o                         
   5   6   4        223.22        230.97        22.96 o                         
   6   6   4          3.48          2.83         1.82 o                         
   7   6   4        178.76        147.24         7.68 o                         
   8   6   4         50.53         35.28         3.92 o                         
   9   6   4         58.32         58.44         3.68 o                         
  10   6   4          0.16          1.05         1.35 o                         
 -11   7   4         64.67         67.73         4.82 o                         
 -10   7   4         10.54          9.39         2.21 o                         
  -9   7   4        248.46        265.15        14.64 o                         
  -8   7   4         57.66         43.59         4.15 o                         
  -7   7   4        424.95        393.41        28.48 o                         
  -6   7   4          5.25          5.95         2.31 o                         
  -5   7   4        259.05        211.01        15.09 o                         
  -4   7   4        120.44        132.19        14.09 o                         
  -3   7   4        205.90        228.73        18.64 o                         
  -2   7   4         53.49         59.24         7.99 o                         
  -1   7   4       2501.95       2729.89       162.83 o                         
   0   7   4        284.89        327.10        14.97 o                         
   1   7   4        304.50        312.12        15.68 o                         
   2   7   4       1448.01       1555.17        33.71 o                         
   3   7   4        574.27        612.87        31.62 o                         
   4   7   4        947.48       1038.66        45.00 o                         
   5   7   4        524.91        540.80        36.91 o                         
   6   7   4        329.59        305.27        11.12 o                         
   7   7   4         59.73         40.79         4.20 o                         
   8   7   4          6.71          6.63         1.79 o                         
   9   7   4          5.82          8.55         1.75 o                         
  10   7   4         49.24         53.96         4.45 o                         
 -10   8   4        106.70        115.43         5.78 o                         
  -9   8   4          2.93          8.45         3.36 o                         
  -8   8   4         46.09         42.52         4.20 o                         
  -7   8   4         30.10         25.86         3.23 o                         
  -6   8   4        113.68        115.57         6.40 o                         
  -5   8   4         68.81         59.49         6.86 o                         
  -4   8   4        240.49        241.46        15.95 o                         
  -3   8   4       1299.17       1336.17        40.05 o                         
  -2   8   4        993.57       1000.81        33.37 o                         
  -1   8   4        134.81        152.17        13.76 o                         
   0   8   4        154.16        179.02        11.74 o                         
   1   8   4         18.44         26.74         6.25 o                         
   2   8   4       1336.96       1518.33        42.91 o                         
   3   8   4        143.48        151.90         9.93 o                         
   4   8   4          4.01          3.47         3.59 o                         
   5   8   4        554.45        561.65        12.15 o                         
   6   8   4         12.40          9.30         2.09 o                         
   7   8   4          0.45         -1.15         1.53 o                         
   8   8   4          5.62          3.47         1.67 o                         
   9   8   4          3.74          3.01         1.79 o                         
 -10   9   4         30.03         35.14         3.01 o                         
  -9   9   4          7.42          4.16         1.98 o                         
  -8   9   4          2.72          1.96         1.56 o                         
  -7   9   4          6.43         13.02         5.59 o                         
  -6   9   4         73.51         71.14         7.32 o                         
  -5   9   4        106.84        101.26        11.59 o                         
  -4   9   4         32.65         48.15         7.61 o                         
  -3   9   4        180.07        139.43         9.72 o                         
  -2   9   4        590.86        579.38        39.05 o                         
  -1   9   4        329.33        351.56        54.82 o                         
   0   9   4       2310.88       2259.62        81.10 o                         
   1   9   4         50.27         54.85         7.59 o                         
   2   9   4        669.97        669.30        27.13 o                         
   3   9   4        258.26        255.00        13.58 o                         
   4   9   4        198.41        163.55        11.52 o                         
   5   9   4        573.74        569.08        11.37 o                         
   6   9   4        118.07        103.43         5.18 o                         
   7   9   4         46.20         57.33         4.79 o                         
   8   9   4          0.48         -0.60         1.94 o                         
   9   9   4        110.92        112.20         6.14 o                         
 -10  10   4         45.77         41.05         2.86 o                         
  -9  10   4          0.68          4.03         1.63 o                         
  -8  10   4         10.19          6.49         1.77 o                         
  -7  10   4         40.97         40.48         4.14 o                         
  -6  10   4        134.83        125.04         9.77 o                         
  -5  10   4        443.94        398.60        13.16 o                         
  -4  10   4        376.02        381.88        34.73 o                         
  -3  10   4        657.66        493.58        24.20 o                         
  -2  10   4         81.96         66.74         6.76 o                         
  -1  10   4        699.54        647.85        38.37 o                         
   0  10   4        290.08        229.24        22.36 o                         
   1  10   4         29.12         29.73         9.46 o                         
   2  10   4         66.66         75.23        14.14 o                         
   3  10   4        266.35        237.65        16.55 o                         
   4  10   4        342.49        356.96         8.87 o                         
   5  10   4        312.53        294.11         7.67 o                         
   6  10   4        135.14        134.21         5.84 o                         
   7  10   4         18.94         22.55         5.39 o                         
   8  10   4        113.32        106.93         6.57 o                         
   9  10   4          1.82          2.77         2.45 o                         
 -10  11   4         16.97         14.36         2.59 o                         
  -9  11   4         55.06         62.28         6.23 o                         
  -8  11   4        161.17        174.74        11.64 o                         
  -7  11   4         71.19         77.62         5.43 o                         
  -6  11   4         65.55         56.59         4.80 o                         
  -5  11   4        328.79        346.23        12.27 o                         
  -4  11   4        659.56        702.25        29.64 o                         
  -3  11   4         43.27         47.85         5.33 o                         
  -2  11   4         10.45          6.52         2.70 o                         
  -1  11   4        741.77        717.90        42.87 o                         
   0  11   4          1.77         11.27         6.77 o                         
   1  11   4        388.70        397.34        32.23 o                         
   2  11   4         10.28         -1.00         7.05 o                         
   3  11   4          0.48         -0.32         6.00 o                         
   4  11   4        300.92        255.02         8.13 o                         
   5  11   4        202.48        183.50         5.89 o                         
   6  11   4       1270.29       1116.16        23.75 o                         
   7  11   4        319.04        322.87        21.84 o                         
   8  11   4          8.37          7.57         2.03 o                         
   9  11   4          0.52         -1.82         1.82 o                         
  -9  12   4         61.44         70.37         6.27 o                         
  -8  12   4         11.01         13.00         4.05 o                         
  -7  12   4         30.84         24.67         3.38 o                         
  -6  12   4          0.11          2.34         1.93 o                         
  -5  12   4        433.93        395.16        27.23 o                         
  -4  12   4          3.38          6.61         1.92 o                         
  -3  12   4        175.39        151.73         8.59 o                         
  -2  12   4        247.10        211.74        16.00 o                         
  -1  12   4         53.77         47.28        11.18 o                         
   0  12   4          8.65         60.59        12.55 o                         
   1  12   4        114.96        100.05        17.14 o                         
   2  12   4         22.70         14.32         8.18 o                         
   3  12   4          1.81          4.43         1.73 o                         
   4  12   4        336.21        286.43         8.87 o                         
   5  12   4         39.50         22.98         2.67 o                         
   6  12   4         84.59         69.00         3.56 o                         
   7  12   4        142.68        128.86         6.47 o                         
   8  12   4          0.01         -0.18         2.45 o                         
   9  12   4          0.11         -0.18         1.59 o                         
  -9  13   4          6.72          8.86         2.59 o                         
  -8  13   4         17.63          9.60         2.05 o                         
  -7  13   4         42.74         36.08         3.66 o                         
  -6  13   4         97.12         77.00         8.09 o                         
  -5  13   4        354.34        330.34        17.55 o                         
  -4  13   4         68.07         78.55         8.05 o                         
  -3  13   4         91.13         85.50         8.23 o                         
  -2  13   4         91.61         81.73         8.05 o                         
  -1  13   4        492.91        482.30        20.77 o                         
   0  13   4         22.18         25.14         4.41 o                         
   1  13   4          6.19          7.11         4.07 o                         
   2  13   4        421.37        414.51        10.93 o                         
   3  13   4        309.77        272.26        10.65 o                         
   4  13   4          6.61          9.98         2.06 o                         
   5  13   4         16.10         12.65         2.27 o                         
   6  13   4        512.12        451.48        11.41 o                         
   7  13   4         40.12         44.73         5.64 o                         
   8  13   4         22.96         30.14         4.23 o                         
  -8  14   4         13.19         13.91         2.08 o                         
  -7  14   4          4.18          4.65         2.66 o                         
  -6  14   4          4.39          3.27         3.32 o                         
  -5  14   4        423.00        416.02        19.91 o                         
  -4  14   4         83.11         88.82         8.59 o                         
  -3  14   4        782.60        742.99        28.50 o                         
  -2  14   4        102.54         96.01         8.82 o                         
  -1  14   4        446.72        423.98        19.73 o                         
   0  14   4        575.51        517.35        15.33 o                         
   1  14   4         66.60         78.11         5.42 o                         
   2  14   4         88.78         77.06         4.47 o                         
   3  14   4        139.17        140.22         6.03 o                         
   4  14   4         88.47         74.36         4.48 o                         
   5  14   4        491.94        459.37        11.63 o                         
   6  14   4          8.84          6.42         1.79 o                         
   7  14   4        192.05        185.42        10.82 o                         
   8  14   4          6.11          5.82         2.59 o                         
  -8  15   4          5.09          4.39         1.41 o                         
  -7  15   4         30.08         34.63         3.28 o                         
  -6  15   4         12.38         10.62         2.40 o                         
  -5  15   4        248.11        231.78        13.86 o                         
  -4  15   4         38.71         39.32         6.18 o                         
  -3  15   4          2.44          5.00         3.55 o                         
  -2  15   4        152.90        129.64        10.46 o                         
  -1  15   4         10.11          8.50         4.00 o                         
   0  15   4        246.46        233.18         9.66 o                         
   1  15   4        284.32        263.02         8.53 o                         
   2  15   4        210.23        206.59         7.45 o                         
   3  15   4        188.15        189.46         7.06 o                         
   4  15   4        747.63        689.69        16.73 o                         
   5  15   4          2.93          1.06         2.02 o                         
   6  15   4          0.00         -0.76         1.48 o                         
   7  15   4        137.05        150.78         9.00 o                         
   8  15   4          0.90          5.59         1.82 o                         
  -8  16   4          4.77          5.64         1.95 o                         
  -7  16   4          9.70          5.62         1.85 o                         
  -6  16   4          1.23          0.77         1.88 o                         
  -5  16   4          9.28          3.50         3.18 o                         
  -4  16   4         16.89         10.18         4.27 o                         
  -3  16   4         86.29         75.78         7.95 o                         
  -2  16   4         73.88         70.87         7.86 o                         
  -1  16   4        230.24        230.10        13.96 o                         
   0  16   4          0.68          4.47         2.30 o                         
   1  16   4          1.77          2.27         2.04 o                         
   2  16   4         11.70          7.99         2.00 o                         
   3  16   4          5.58          3.81         1.84 o                         
   4  16   4         25.38         26.89         2.82 o                         
   5  16   4        117.09        118.43         5.16 o                         
   6  16   4         16.14         22.46         3.77 o                         
   7  16   4         49.33         73.78         5.45 o                         
  -7  17   4        104.43        124.82         5.14 o                         
  -6  17   4         45.54         44.00         6.95 o                         
  -5  17   4         12.88          7.86         3.32 o                         
  -4  17   4        234.61        245.97        13.86 o                         
  -3  17   4        300.95        304.29        16.23 o                         
  -2  17   4         11.13          9.46         4.18 o                         
  -1  17   4         33.10         28.55         5.14 o                         
   0  17   4        119.40        119.15         6.75 o                         
   1  17   4          5.88          3.22         2.01 o                         
   2  17   4         21.72         20.37         3.22 o                         
   3  17   4         77.08         80.58         5.56 o                         
   4  17   4         40.20         28.55         3.49 o                         
   5  17   4         11.86         16.47         2.48 o                         
   6  17   4          5.25         -0.45         2.05 o                         
  -6  18   4         18.45         19.93         3.80 o                         
  -5  18   4         51.65         50.23         5.55 o                         
  -4  18   4         32.53         32.18         5.18 o                         
  -3  18   4          4.37          2.05         3.41 o                         
  -2  18   4        443.40        454.89        19.96 o                         
  -1  18   4         87.76         94.73         8.50 o                         
   0  18   4        304.73        295.87         8.79 o                         
   1  18   4          1.47         -1.47         1.93 o                         
   2  18   4          6.09          5.36         2.45 o                         
   3  18   4         95.92         93.33         5.75 o                         
   4  18   4          7.18          1.94         2.64 o                         
   5  18   4         26.20         26.58         2.62 o                         
   6  18   4         12.14         16.91         2.59 o                         
  -6  19   4         87.59         83.68         3.79 o                         
  -5  19   4          9.35          4.88         1.72 o                         
  -4  19   4        138.67        137.83         8.96 o                         
  -3  19   4          7.29          9.36         3.50 o                         
  -2  19   4        131.27        118.60         9.18 o                         
  -1  19   4         18.51         11.68         3.59 o                         
   0  19   4         20.04         13.96         2.78 o                         
   1  19   4          5.59          6.05         3.32 o                         
   2  19   4         22.92         19.86         3.82 o                         
   3  19   4        421.76        463.75        18.32 o                         
   4  19   4         80.98         89.64         6.73 o                         
   5  19   4         19.22         28.87         3.55 o                         
  -5  20   4         20.43         18.60         1.94 o                         
  -4  20   4         33.85         32.14         4.05 o                         
  -3  20   4         53.39         61.09         5.82 o                         
  -2  20   4          3.94          3.28         1.99 o                         
  -1  20   4         44.62         36.31         3.48 o                         
   0  20   4         83.24         84.50         5.16 o                         
   1  20   4          3.65          2.09         2.77 o                         
   2  20   4        115.26        115.96         7.95 o                         
   3  20   4        229.09        217.97        10.50 o                         
   4  20   4          0.17          1.18         1.64 o                         
  -4  21   4          0.67         -0.27         1.45 o                         
  -3  21   4          8.78          7.59         1.59 o                         
  -2  21   4         79.86         79.78         4.32 o                         
  -1  21   4          0.74          2.59         2.36 o                         
   0  21   4          9.78         10.14         2.86 o                         
   1  21   4         14.55         19.82         3.45 o                         
   2  21   4         42.98         48.09         4.64 o                         
   3  21   4        100.54         97.46         5.95 o                         
  -2  22   4          0.55         -1.59         1.59 o                         
  -1  22   4         38.12         41.68         3.91 o                         
   0  22   4          0.79          2.91         1.82 o                         
   1  22   4        135.76        148.19         7.32 o                         
 -11   0   5        150.02        184.42         9.82 o                         
  -9   0   5        190.90        186.60        12.46 o                         
  -7   0   5         31.66         29.99         3.41 o                         
  -5   0   5        172.86        156.01        16.32 o                         
  -3   0   5        444.95        404.07        24.86 o                         
  -1   0   5        348.75        390.05        29.02 o                         
   1   0   5        986.62        973.43        24.27 o                         
   3   0   5        152.97        161.05        15.32 o                         
   5   0   5        157.91        141.05        17.68 o                         
   7   0   5         69.04         59.99         4.74 o                         
   9   0   5          1.06          0.25         4.57 o                         
 -11   1   5         17.36         16.85         2.17 o                         
 -10   1   5          2.03          0.83         2.77 o                         
  -9   1   5         26.54         33.26         3.94 o                         
  -8   1   5        360.11        326.81        12.10 o                         
  -7   1   5        274.50        248.59         8.19 o                         
  -6   1   5        644.52        575.44        37.37 o                         
  -5   1   5       1610.46       1745.25       108.91 o                         
  -4   1   5        116.01        115.47         7.83 o                         
  -3   1   5          0.18          2.79         3.29 o                         
  -2   1   5       1123.35       1158.14        25.35 o                         
  -1   1   5       1141.49       1227.11        21.46 o                         
   0   1   5        884.77        939.34        17.08 o                         
   1   1   5       4252.87       4469.85        56.68 o                         
   2   1   5       1275.20       1263.92        27.09 o                         
   3   1   5        140.17        150.46        10.49 o                         
   4   1   5        172.03        188.46        18.77 o                         
   5   1   5         51.28         54.68        11.32 o                         
   6   1   5        192.98        169.43         5.36 o                         
   7   1   5          7.96          4.64         1.51 o                         
   8   1   5         58.03         48.83         3.53 o                         
   9   1   5         32.27         23.12         2.45 o                         
  10   1   5          3.35          1.37         1.56 o                         
 -11   2   5        123.40        143.54         7.95 o                         
 -10   2   5          8.63          5.10         2.19 o                         
  -9   2   5          0.03          3.73         2.30 o                         
  -8   2   5         33.20         29.42         3.60 o                         
  -7   2   5        145.17        142.62         6.03 o                         
  -6   2   5          6.92         21.36         8.14 o                         
  -5   2   5        251.64        236.97        27.98 o                         
  -4   2   5        339.82        417.21        16.22 o                         
  -3   2   5        607.35        666.17        19.06 o                         
  -2   2   5          0.13          3.85         2.50 o                         
  -1   2   5       1391.45       1507.99        43.81 o                         
   0   2   5        304.68        253.54         7.81 o                         
   1   2   5        182.24        224.88         7.13 o                         
   2   2   5       1283.70       1221.44        31.67 o                         
   3   2   5        214.80        233.47        13.08 o                         
   4   2   5        163.22        187.06        18.73 o                         
   5   2   5         16.88         12.41         6.91 o                         
   6   2   5        255.73        221.49         7.10 o                         
   7   2   5         18.78         18.72         2.83 o                         
   8   2   5          2.06          0.88         2.15 o                         
   9   2   5          0.43         -0.87         1.57 o                         
  10   2   5          7.08          6.89         2.02 o                         
 -11   3   5          0.06          3.09         2.14 o                         
 -10   3   5         31.71         30.39         3.42 o                         
  -9   3   5        131.90        131.99         8.86 o                         
  -8   3   5        147.05        123.80         7.12 o                         
  -7   3   5        396.50        359.00        10.14 o                         
  -6   3   5         81.72         95.19        15.86 o                         
  -5   3   5        342.83        285.52        24.46 o                         
  -4   3   5       1175.93       1143.07        34.84 o                         
  -3   3   5       4567.67       4934.83        78.20 o                         
  -2   3   5          6.77          3.11         2.26 o                         
  -1   3   5        812.70        835.52        17.02 o                         
   0   3   5       3355.68       3799.93       116.96 o                         
   1   3   5         36.94         45.74         3.33 o                         
   2   3   5         22.65         20.67         3.41 o                         
   3   3   5        972.17       1124.28        32.38 o                         
   4   3   5        108.22        103.79         9.86 o                         
   5   3   5         60.76         70.55        13.27 o                         
   6   3   5          0.13         -0.63         1.66 o                         
   7   3   5        473.63        391.97        15.91 o                         
   8   3   5          4.58          2.49         1.61 o                         
   9   3   5         13.26         18.28         1.85 o                         
  10   3   5          0.04         -1.26         1.31 o                         
 -11   4   5         17.54         24.46         3.73 o                         
 -10   4   5         34.21         33.73         3.37 o                         
  -9   4   5         90.37        101.25         6.28 o                         
  -8   4   5        138.60        138.97         6.11 o                         
  -7   4   5        122.32        117.26         5.48 o                         
  -6   4   5        201.88        198.60        22.41 o                         
  -5   4   5        370.31        336.61        27.41 o                         
  -4   4   5       1040.98        971.99        31.67 o                         
  -3   4   5        455.91        436.96        15.22 o                         
  -2   4   5          1.96         -0.86         2.22 o                         
  -1   4   5       1748.45       1918.95        36.58 o                         
   0   4   5        473.22        529.50        20.41 o                         
   1   4   5        697.06        797.20        19.66 o                         
   2   4   5       1368.96       1534.57        26.83 o                         
   3   4   5        811.85        841.15        26.88 o                         
   4   4   5       1885.30       1933.92        72.41 o                         
   5   4   5         74.41         63.91        12.36 o                         
   6   4   5        312.78        296.04        10.82 o                         
   7   4   5        276.66        241.56         9.91 o                         
   8   4   5          1.35          3.10         1.84 o                         
   9   4   5          4.34          1.31         1.37 o                         
  10   4   5         20.65         23.56         2.29 o                         
 -11   5   5          7.24         11.32         1.88 o                         
 -10   5   5          0.01          0.05         2.73 o                         
  -9   5   5         14.97         16.36         4.55 o                         
  -8   5   5         85.26         82.48         4.69 o                         
  -7   5   5          0.05          2.48         1.29 o                         
  -6   5   5         30.34         48.73        11.86 o                         
  -5   5   5         80.30         94.71        17.77 o                         
  -4   5   5        274.27        242.95        19.05 o                         
  -3   5   5       6175.05       6568.98       123.75 o                         
  -2   5   5        121.80        146.75        11.43 o                         
  -1   5   5        940.17       1149.16        34.50 o                         
   0   5   5        131.86        162.18         7.82 o                         
   1   5   5       1434.83       1579.30        55.98 o                         
   2   5   5         20.82         11.23         2.45 o                         
   3   5   5         22.96         13.95         3.25 o                         
   4   5   5          0.02         -0.50         4.91 o                         
   5   5   5         60.82         75.00        14.09 o                         
   6   5   5         57.09         44.76         3.99 o                         
   7   5   5         34.67         50.84         3.66 o                         
   8   5   5         54.88         48.85         3.08 o                         
   9   5   5         13.62         20.78         1.73 o                         
  10   5   5         58.87         50.55         4.68 o                         
 -11   6   5          0.73          2.44         1.09 o                         
 -10   6   5         29.44         35.96         5.05 o                         
  -9   6   5          0.24         -0.55         2.77 o                         
  -8   6   5          6.85          4.87         2.23 o                         
  -7   6   5          4.40          4.62         2.09 o                         
  -6   6   5         13.03         14.63         2.43 o                         
  -5   6   5        138.89        102.22        11.20 o                         
  -4   6   5          9.05          4.16         3.80 o                         
  -3   6   5        208.87        182.73        36.80 o                         
  -2   6   5          2.33         -0.14         1.99 o                         
  -1   6   5        317.82        429.07        18.56 o                         
   0   6   5         17.30         19.29         4.23 o                         
   1   6   5          8.60         10.10         3.95 o                         
   2   6   5          6.41          7.23         2.46 o                         
   3   6   5        473.61        520.16        18.43 o                         
   4   6   5          1.05          4.27         5.14 o                         
   5   6   5        740.88        724.54        44.41 o                         
   6   6   5         98.01         94.47         4.77 o                         
   7   6   5         14.21         29.11         2.92 o                         
   8   6   5        334.13        297.42        10.24 o                         
   9   6   5         46.40         41.71         3.07 o                         
  10   6   5         88.77         93.00         5.95 o                         
 -10   7   5         49.17         48.25         4.98 o                         
  -9   7   5        126.71        128.51         9.77 o                         
  -8   7   5         74.78         65.15         5.06 o                         
  -7   7   5         38.55         32.96         3.74 o                         
  -6   7   5         52.46         56.07         4.44 o                         
  -5   7   5         26.20         12.64         4.05 o                         
  -4   7   5         22.83         14.80         3.41 o                         
  -3   7   5        117.56        101.22         9.21 o                         
  -2   7   5          2.83          1.74         2.34 o                         
  -1   7   5        791.46        855.93        50.50 o                         
   0   7   5       1013.64       1074.61        32.52 o                         
   1   7   5         66.61         58.88         7.20 o                         
   2   7   5        137.95        140.52        18.57 o                         
   3   7   5        174.84        211.62        11.71 o                         
   4   7   5        124.55        141.07        12.50 o                         
   5   7   5         41.79         31.57         2.29 o                         
   6   7   5          6.38          5.57         1.65 o                         
   7   7   5         12.19         14.01         2.29 o                         
   8   7   5          8.99          8.39         2.05 o                         
   9   7   5          1.83          1.00         1.37 o                         
 -10   8   5         72.55         76.55         9.91 o                         
  -9   8   5         19.45         24.60         4.93 o                         
  -8   8   5          0.98         -0.23         1.95 o                         
  -7   8   5          2.11         -1.25         4.48 o                         
  -6   8   5          1.78          2.72         2.89 o                         
  -5   8   5          0.03         -1.72         2.85 o                         
  -4   8   5         75.57         68.78        11.82 o                         
  -3   8   5        318.14        296.11        24.32 o                         
  -2   8   5         76.83         96.59         7.56 o                         
  -1   8   5         22.35          9.75         3.76 o                         
   0   8   5        215.75        255.17        15.98 o                         
   1   8   5        173.69        227.47        14.30 o                         
   2   8   5        398.82        448.47        21.80 o                         
   3   8   5        533.91        566.84        26.06 o                         
   4   8   5        797.02        764.62        51.18 o                         
   5   8   5        200.42        171.79         5.63 o                         
   6   8   5        452.14        439.95        11.36 o                         
   7   8   5          5.36          0.14         1.62 o                         
   8   8   5        311.40        264.91         8.19 o                         
   9   8   5          0.80         -0.08         1.27 o                         
 -10   9   5         17.80         12.41         1.92 o                         
  -9   9   5        207.87        214.85         8.65 o                         
  -8   9   5        257.21        251.96        10.12 o                         
  -7   9   5          6.68          3.12         2.64 o                         
  -6   9   5          0.01         -1.23         2.32 o                         
  -5   9   5         15.61         16.18         2.77 o                         
  -4   9   5          0.25          5.93         3.95 o                         
  -3   9   5         86.76         69.28        12.96 o                         
  -2   9   5        812.00        676.42        27.83 o                         
  -1   9   5        877.45        966.01        47.46 o                         
   0   9   5         61.78         75.16        10.14 o                         
   1   9   5        137.19        184.24        13.43 o                         
   2   9   5          0.36          8.94         6.77 o                         
   3   9   5         79.11         77.38        10.21 o                         
   4   9   5         42.13         29.51         2.48 o                         
   5   9   5        531.60        483.15        10.37 o                         
   6   9   5        125.43        108.87        12.91 o                         
   7   9   5         74.82         77.64         4.27 o                         
   8   9   5        152.64        147.51         5.53 o                         
   9   9   5         42.13         60.18         5.68 o                         
 -10  10   5          0.70          4.81         2.14 o                         
  -9  10   5         84.09         91.21         5.15 o                         
  -8  10   5        107.32        119.49         6.81 o                         
  -7  10   5         16.26         17.83         3.07 o                         
  -6  10   5        242.53        243.90        10.28 o                         
  -5  10   5          1.07          1.87         1.97 o                         
  -4  10   5          5.76          6.17         3.05 o                         
  -3  10   5        692.53        699.58        41.96 o                         
  -2  10   5         51.91         69.78         8.92 o                         
  -1  10   5        435.21        381.11        29.55 o                         
   0  10   5         62.48         88.73        14.36 o                         
   1  10   5        209.34        215.87        22.96 o                         
   2  10   5          7.63          9.68         6.68 o                         
   3  10   5        112.77        103.87        16.96 o                         
   4  10   5        111.63        106.72         4.28 o                         
   5  10   5        215.86        237.13         6.85 o                         
   6  10   5        228.43        176.47         7.63 o                         
   7  10   5        148.54        139.43         7.07 o                         
   8  10   5        130.68        141.10         9.50 o                         
   9  10   5          9.68         11.77         2.73 o                         
  -9  11   5         38.89         53.50         5.82 o                         
  -8  11   5          0.00         -0.35         1.93 o                         
  -7  11   5         10.02          7.76         2.54 o                         
  -6  11   5         95.68         86.94         5.99 o                         
  -5  11   5        884.65        845.56        46.62 o                         
  -4  11   5          1.98         -0.11         2.19 o                         
  -3  11   5        835.19        753.24        62.82 o                         
  -2  11   5        291.68        247.46        17.34 o                         
  -1  11   5        988.84        947.64        51.18 o                         
   0  11   5        199.77        176.24        20.73 o                         
   1  11   5        236.69        232.88        24.73 o                         
   2  11   5         25.36         24.05         9.73 o                         
   3  11   5          6.13          9.98         2.25 o                         
   4  11   5          2.14         -0.43         1.37 o                         
   5  11   5        123.99        115.43         4.63 o                         
   6  11   5          0.66          0.52         1.64 o                         
   7  11   5        124.57        115.73         9.05 o                         
   8  11   5         15.38         15.27         3.55 o                         
   9  11   5         10.14         12.64         2.59 o                         
  -9  12   5          0.22         -2.36         2.36 o                         
  -8  12   5         10.73          3.86         3.41 o                         
  -7  12   5         33.65         28.99         3.52 o                         
  -6  12   5          0.07          1.36         2.02 o                         
  -5  12   5          6.31          4.86         2.01 o                         
  -4  12   5        554.58        511.24        24.00 o                         
  -3  12   5        219.84        234.43        12.57 o                         
  -2  12   5        134.15        145.96         9.12 o                         
  -1  12   5         27.72         30.50        10.32 o                         
   0  12   5          2.00          6.00         6.23 o                         
   1  12   5        331.58        323.91        14.02 o                         
   2  12   5          1.23          1.94         1.40 o                         
   3  12   5         70.89         51.96         4.52 o                         
   4  12   5        255.24        256.37        11.05 o                         
   5  12   5        687.83        572.21        13.55 o                         
   6  12   5         22.37         13.09         3.15 o                         
   7  12   5          3.47         -1.59         2.73 o                         
   8  12   5         93.62        102.01         7.32 o                         
  -9  13   5        212.08        247.15        11.00 o                         
  -8  13   5          0.13         -1.32         2.82 o                         
  -7  13   5          2.87          1.94         1.49 o                         
  -6  13   5         22.11         14.54         2.79 o                         
  -5  13   5        284.69        264.59        10.52 o                         
  -4  13   5         50.14         37.70         3.96 o                         
  -3  13   5        102.44         89.57        12.66 o                         
  -2  13   5        922.66        926.34        22.77 o                         
  -1  13   5          2.45          6.32         3.95 o                         
   0  13   5       2411.14       2375.60        46.27 o                         
   1  13   5         44.33         44.42         3.35 o                         
   2  13   5         77.44         89.24         4.75 o                         
   3  13   5         29.07         29.02         3.60 o                         
   4  13   5         31.92         44.01         3.42 o                         
   5  13   5         92.19        102.32         5.16 o                         
   6  13   5        517.46        506.92        14.95 o                         
   7  13   5          9.68          6.91         2.77 o                         
   8  13   5         13.58         14.55         2.95 o                         
  -8  14   5          4.31         -0.55         2.82 o                         
  -7  14   5         65.45         74.67         4.97 o                         
  -6  14   5         35.62         30.77         5.18 o                         
  -5  14   5          1.14          0.97         2.03 o                         
  -4  14   5        461.95        457.50        30.23 o                         
  -3  14   5        176.20        172.92         8.50 o                         
  -2  14   5        171.73        169.64         8.27 o                         
  -1  14   5         95.83         99.96         8.96 o                         
   0  14   5         95.45         92.40         6.75 o                         
   1  14   5        146.55        154.75         6.32 o                         
   2  14   5        450.52        447.86        11.76 o                         
   3  14   5         16.51         16.83         2.86 o                         
   4  14   5         33.61         27.96         3.17 o                         
   5  14   5        305.09        290.40         8.78 o                         
   6  14   5          0.01          2.71         1.86 o                         
   7  14   5          0.02         -1.05         2.14 o                         
   8  14   5         32.75         38.46         3.73 o                         
  -8  15   5          0.33          0.36         2.05 o                         
  -7  15   5        169.51        202.62         8.05 o                         
  -6  15   5         75.42         75.61         9.05 o                         
  -5  15   5         65.68         67.05         7.68 o                         
  -4  15   5        698.89        648.03        26.00 o                         
  -3  15   5        461.29        449.11        20.64 o                         
  -2  15   5        912.60        865.19        39.25 o                         
  -1  15   5          1.82          9.17         2.57 o                         
   0  15   5        373.46        362.80        12.47 o                         
   1  15   5        166.45        136.58         5.99 o                         
   2  15   5         81.74         75.89         4.54 o                         
   3  15   5        637.35        561.15        16.41 o                         
   4  15   5          6.29          9.62         1.99 o                         
   5  15   5         45.74         61.43         3.84 o                         
   6  15   5          0.26         -0.82         1.64 o                         
   7  15   5        172.66        210.33        10.00 o                         
  -7  16   5         58.10         68.14         3.97 o                         
  -6  16   5         47.05         63.85         4.50 o                         
  -5  16   5          2.14         -0.73         3.23 o                         
  -4  16   5         67.59         74.41         7.86 o                         
  -3  16   5          3.47          6.05         4.05 o                         
  -2  16   5        211.50        227.92        13.96 o                         
  -1  16   5        689.77        649.22        25.77 o                         
   0  16   5          2.42          1.24         2.70 o                         
   1  16   5         20.78         17.52         3.05 o                         
   2  16   5        381.58        401.43        13.27 o                         
   3  16   5          5.27          2.92         5.91 o                         
   4  16   5         44.14         35.17         2.99 o                         
   5  16   5         40.65         42.19         3.01 o                         
   6  16   5         55.39         59.09         5.27 o                         
  -7  17   5          0.00          1.23         1.82 o                         
  -6  17   5         16.43         24.90         2.70 o                         
  -5  17   5         18.13         28.23         5.09 o                         
  -4  17   5        312.80        298.15        15.46 o                         
  -3  17   5        133.83        145.28        10.86 o                         
  -2  17   5        723.98        687.31        26.46 o                         
  -1  17   5         87.52         76.41         8.05 o                         
   0  17   5        162.84        153.71         6.27 o                         
   1  17   5         41.39         39.93         3.37 o                         
   2  17   5        124.70        111.26         6.41 o                         
   3  17   5        102.44        117.03         6.58 o                         
   4  17   5         24.35         23.87         3.48 o                         
   5  17   5          8.97          3.51         1.44 o                         
   6  17   5          5.36          1.68         1.41 o                         
  -6  18   5          6.41          6.50         1.73 o                         
  -5  18   5         22.56         13.82         3.64 o                         
  -4  18   5         11.68         10.41         3.68 o                         
  -3  18   5         24.37         36.77         5.86 o                         
  -2  18   5          1.13         -3.77         3.77 o                         
  -1  18   5        912.93        940.59        22.53 o                         
   0  18   5        252.34        269.82         8.16 o                         
   1  18   5         18.24         16.51         2.27 o                         
   2  18   5         67.63         84.86         5.57 o                         
   3  18   5          7.33          5.16         2.35 o                         
   4  18   5        153.89        173.85         7.12 o                         
   5  18   5          5.14          3.45         2.14 o                         
  -5  19   5         89.95        103.56         6.09 o                         
  -4  19   5          8.48          8.45         3.27 o                         
  -3  19   5        688.77        708.67        24.64 o                         
  -2  19   5        121.51        126.46         9.23 o                         
  -1  19   5         37.97         44.94         4.14 o                         
   0  19   5          5.77          7.50         2.44 o                         
   1  19   5        259.16        271.97        13.77 o                         
   2  19   5         56.04         58.32         6.14 o                         
   3  19   5         52.56         52.50         5.45 o                         
   4  19   5          0.95          0.27         2.00 o                         
  -4  20   5         57.25         63.30         3.53 o                         
  -3  20   5         42.24         51.98         3.63 o                         
  -2  20   5        211.91        262.64         8.74 o                         
  -1  20   5        111.53        112.43         5.74 o                         
   0  20   5         23.56         19.73         3.68 o                         
   1  20   5        133.57        142.01         8.86 o                         
   2  20   5          1.25          8.27         2.86 o                         
   3  20   5         19.47         21.00         3.41 o                         
   4  20   5         16.10         18.36         2.64 o                         
  -3  21   5         23.33         23.74         2.16 o                         
  -2  21   5        243.51        250.17         8.70 o                         
  -1  21   5         51.67         49.73         4.68 o                         
   0  21   5         57.99         47.18         4.55 o                         
   1  21   5         11.66         11.50         2.64 o                         
   2  21   5          0.81          5.95         2.18 o                         
 -10   0   6          0.95          4.09         2.82 o                         
  -8   0   6          0.22         -1.59         2.73 o                         
  -6   0   6       1037.21       1060.78        53.55 o                         
  -4   0   6        214.20        202.06        19.59 o                         
  -2   0   6       1866.18       1888.37        45.20 o                         
   0   0   6        155.12        167.41         9.71 o                         
   2   0   6        423.93        493.62        29.18 o                         
   4   0   6        200.57        172.96        19.41 o                         
   6   0   6        846.54        811.21        20.38 o                         
   8   0   6          0.41          3.63         1.96 o                         
  10   0   6         24.82         26.41         3.59 o                         
 -11   1   6         39.27         41.05         3.10 o                         
 -10   1   6         68.29         58.24         4.56 o                         
  -9   1   6          4.11          4.55         2.15 o                         
  -8   1   6          3.61          8.03         2.61 o                         
  -7   1   6        486.56        481.05        14.42 o                         
  -6   1   6        141.28        140.55        18.46 o                         
  -5   1   6          3.58          0.61         2.63 o                         
  -4   1   6       1021.64       1040.39        33.98 o                         
  -3   1   6       4040.79       3994.92        67.44 o                         
  -2   1   6        328.86        380.93        13.82 o                         
  -1   1   6        862.67        867.56        18.23 o                         
   0   1   6        682.55        779.34        16.31 o                         
   1   1   6       1670.57       1695.56        32.83 o                         
   2   1   6        483.43        531.44        21.44 o                         
   3   1   6       1083.77       1058.73        34.23 o                         
   4   1   6        321.25        294.47        14.64 o                         
   5   1   6         95.08         90.06        10.73 o                         
   6   1   6        899.43        866.08        15.31 o                         
   7   1   6         31.35         31.65         1.87 o                         
   8   1   6         88.60         86.76         3.89 o                         
   9   1   6          1.01          0.00         1.98 o                         
  10   1   6          3.08          4.10         1.41 o                         
 -11   2   6         39.52         41.65         3.02 o                         
 -10   2   6         10.21          6.72         2.91 o                         
  -9   2   6        254.89        238.82         9.96 o                         
  -8   2   6         10.36          8.68         2.34 o                         
  -7   2   6        248.95        212.92         7.60 o                         
  -6   2   6        326.11        272.74        26.46 o                         
  -5   2   6         41.33         23.09         7.64 o                         
  -4   2   6        259.53        283.47        13.31 o                         
  -3   2   6        264.49        269.98        13.16 o                         
  -2   2   6        958.14       1068.41        25.59 o                         
  -1   2   6         28.29         29.66         5.15 o                         
   0   2   6        676.23        649.28        15.31 o                         
   1   2   6       2613.35       2567.21        59.42 o                         
   2   2   6        468.81        478.78        15.71 o                         
   3   2   6         76.78         61.41         5.98 o                         
   4   2   6        212.88        243.95        13.21 o                         
   5   2   6         31.63         42.10         5.80 o                         
   6   2   6        267.28        220.78         5.77 o                         
   7   2   6         94.36         98.17         3.95 o                         
   8   2   6          0.47         -1.41         1.46 o                         
   9   2   6         25.24         22.93         2.21 o                         
  10   2   6          1.61          0.94         1.17 o                         
 -11   3   6          3.01          3.00         2.09 o                         
 -10   3   6          4.05          2.49         1.93 o                         
  -9   3   6         63.51         65.08         5.15 o                         
  -8   3   6        221.96        202.00         7.47 o                         
  -7   3   6         76.37         90.59         4.93 o                         
  -6   3   6        182.36        133.42        18.73 o                         
  -5   3   6         47.12         33.18         8.77 o                         
  -4   3   6         24.12         27.39         5.23 o                         
  -3   3   6       1117.79       1052.01        26.60 o                         
  -2   3   6        857.66       1053.65        25.66 o                         
  -1   3   6       1526.35       1728.06        34.53 o                         
   0   3   6        229.58        229.79         8.35 o                         
   1   3   6        270.42        343.04        16.16 o                         
   2   3   6        511.42        500.92        16.30 o                         
   3   3   6          7.86         11.78         2.81 o                         
   4   3   6          3.00          3.89         2.94 o                         
   5   3   6         81.75         88.84        10.88 o                         
   6   3   6         32.05         34.50         2.23 o                         
   7   3   6         13.92         11.83         1.66 o                         
   8   3   6         51.80         53.66         2.80 o                         
   9   3   6          1.09          0.15         1.38 o                         
  10   3   6         11.29         10.45         1.58 o                         
 -11   4   6          6.84          8.52         1.64 o                         
 -10   4   6         27.54         26.56         3.05 o                         
  -9   4   6        337.23        330.69        11.66 o                         
  -8   4   6         42.66         46.00         3.59 o                         
  -7   4   6        484.55        455.68        11.89 o                         
  -6   4   6          7.43          7.06         2.66 o                         
  -5   4   6        267.72        244.51        23.96 o                         
  -4   4   6        616.23        630.45        25.77 o                         
  -3   4   6        370.68        409.18        15.43 o                         
  -2   4   6        483.10        502.18        16.54 o                         
  -1   4   6        465.71        530.59        14.16 o                         
   0   4   6       1457.90       1518.66        32.42 o                         
   1   4   6       1207.06       1347.48        28.80 o                         
   2   4   6         15.53         16.51         3.34 o                         
   3   4   6         20.77         28.76         4.02 o                         
   4   4   6        519.14        585.71        26.43 o                         
   5   4   6          0.36         -0.99         1.67 o                         
   6   4   6         24.72         26.28         2.28 o                         
   7   4   6         46.10         31.67         8.88 o                         
   8   4   6          9.07          5.16         1.45 o                         
   9   4   6         43.18         63.96         3.42 o                         
  10   4   6          0.40         -1.50         1.50 o                         
 -11   5   6          3.25          6.70         1.46 o                         
 -10   5   6          9.65         11.09         3.23 o                         
  -9   5   6         51.97         51.27         4.37 o                         
  -8   5   6        130.42        143.75         6.18 o                         
  -7   5   6          0.50         -0.93         1.51 o                         
  -6   5   6        523.50        515.49        12.39 o                         
  -5   5   6         36.76         44.24         7.50 o                         
  -4   5   6          7.83          7.02         3.98 o                         
  -3   5   6         55.80         50.62         5.38 o                         
  -2   5   6       3537.02       3784.63        64.00 o                         
  -1   5   6       4251.97       4777.46        65.98 o                         
   0   5   6         11.48         29.66         3.87 o                         
   1   5   6         31.99         35.33         4.27 o                         
   2   5   6        427.55        409.39        28.77 o                         
   3   5   6        395.93        435.28        20.67 o                         
   4   5   6         80.38         75.83         9.68 o                         
   5   5   6        127.00        102.37         4.59 o                         
   6   5   6          8.02          5.35         1.67 o                         
   7   5   6        521.45        474.46        13.83 o                         
   8   5   6         30.42         30.96         2.42 o                         
   9   5   6          1.73          2.59         1.46 o                         
  10   5   6         43.52         47.73         4.14 o                         
 -10   6   6         56.96         67.92         5.68 o                         
  -9   6   6         42.29         28.14         5.00 o                         
  -8   6   6         16.39         13.43         2.55 o                         
  -7   6   6        211.24        201.71        10.36 o                         
  -6   6   6        123.91        121.17         6.69 o                         
  -5   6   6         45.90         36.31         7.14 o                         
  -4   6   6         18.17          6.76         3.43 o                         
  -3   6   6        283.49        269.49        24.34 o                         
  -2   6   6         10.71         11.02         2.31 o                         
  -1   6   6          0.15          2.76         1.87 o                         
   0   6   6        148.10        132.17        10.30 o                         
   1   6   6        267.03        289.79        16.34 o                         
   2   6   6        123.88        126.84        10.86 o                         
   3   6   6         18.23         14.14         6.59 o                         
   4   6   6        234.79        250.79        25.86 o                         
   5   6   6          1.22          1.83         1.22 o                         
   6   6   6         81.43         80.00         4.48 o                         
   7   6   6          0.39         -0.15         1.77 o                         
   8   6   6         41.41         31.68         3.01 o                         
   9   6   6         32.13         32.74         2.98 o                         
 -10   7   6         10.83          9.91         2.10 o                         
  -9   7   6        133.96        152.51        10.41 o                         
  -8   7   6         60.67         58.42         4.81 o                         
  -7   7   6         27.59         37.02         3.93 o                         
  -6   7   6          0.05         -1.80         1.80 o                         
  -5   7   6        107.05        108.67        11.85 o                         
  -4   7   6         13.18         16.64         7.41 o                         
  -3   7   6         91.18         87.17         9.41 o                         
  -2   7   6        182.05        240.86        12.33 o                         
  -1   7   6        889.72       1008.48        26.91 o                         
   0   7   6         12.14          9.98         3.57 o                         
   1   7   6          5.41          8.55         3.69 o                         
   2   7   6       1738.44       1791.15        49.59 o                         
   3   7   6          7.16         11.96         6.82 o                         
   4   7   6          0.10          5.82         6.09 o                         
   5   7   6         32.40         41.57         2.84 o                         
   6   7   6        582.08        561.68        13.33 o                         
   7   7   6        537.50        504.19        15.69 o                         
   8   7   6         31.09         35.34         3.01 o                         
   9   7   6          3.88          2.80         1.31 o                         
 -10   8   6         87.76        102.73         8.66 o                         
  -9   8   6         55.34         71.18         5.09 o                         
  -8   8   6         71.69         75.46         5.36 o                         
  -7   8   6         55.82         60.43         4.85 o                         
  -6   8   6        127.91         94.10         8.55 o                         
  -5   8   6         72.72         68.37         6.91 o                         
  -4   8   6          1.43          5.61         9.39 o                         
  -3   8   6        121.04        123.01        16.41 o                         
  -2   8   6       1039.58       1021.24        35.62 o                         
  -1   8   6          3.08          2.80         2.67 o                         
   0   8   6        165.75        157.79        11.98 o                         
   1   8   6        132.90        147.83        12.13 o                         
   2   8   6        677.90        666.23        27.98 o                         
   3   8   6        133.21        143.83        18.73 o                         
   4   8   6        242.38        250.18         6.79 o                         
   5   8   6          4.59          5.39         1.17 o                         
   6   8   6         47.65         35.26         3.06 o                         
   7   8   6          0.02         -0.76         1.42 o                         
   8   8   6         32.87         36.79         3.46 o                         
   9   8   6          1.40          2.38         1.36 o                         
 -10   9   6         36.38         38.87         4.36 o                         
  -9   9   6        110.37        108.67         5.84 o                         
  -8   9   6        270.49        273.25         8.52 o                         
  -7   9   6         73.67         71.46         8.00 o                         
  -6   9   6         23.33         20.63         3.15 o                         
  -5   9   6         83.75         78.04         5.75 o                         
  -4   9   6          9.06          9.08         4.95 o                         
  -3   9   6        739.95        762.68        44.32 o                         
  -2   9   6        518.65        478.69        23.92 o                         
  -1   9   6         18.23         73.05        14.59 o                         
   0   9   6        115.56        116.00        12.59 o                         
   1   9   6        252.96        239.58        16.01 o                         
   2   9   6        303.97        326.74        19.67 o                         
   3   9   6         47.72         31.73         9.59 o                         
   4   9   6         50.63         56.02         3.17 o                         
   5   9   6          6.33          5.96         1.49 o                         
   6   9   6        315.51        264.98        10.38 o                         
   7   9   6        155.73        130.98         6.60 o                         
   8   9   6         14.27         19.22         3.36 o                         
   9   9   6          7.18         13.14         2.77 o                         
 -10  10   6        217.93        289.52        11.77 o                         
  -9  10   6        109.71        116.19         8.68 o                         
  -8  10   6          1.20          2.23         2.89 o                         
  -7  10   6         44.89         48.45         9.96 o                         
  -6  10   6         87.84         77.44         5.73 o                         
  -5  10   6        286.51        280.68        10.97 o                         
  -4  10   6         28.42         23.23         3.23 o                         
  -3  10   6         69.15         60.00        12.64 o                         
  -2  10   6        505.26        521.89        38.46 o                         
  -1  10   6         99.82        103.23        15.73 o                         
   0  10   6         13.05         15.64         6.05 o                         
   1  10   6         85.55         75.05        13.68 o                         
   2  10   6         57.73         51.18        11.91 o                         
   3  10   6         44.23         41.38         3.97 o                         
   4  10   6          1.47          0.36         1.36 o                         
   5  10   6        134.20        113.62         5.40 o                         
   6  10   6         48.06         45.05         6.00 o                         
   7  10   6        132.44         91.32         8.09 o                         
   8  10   6          0.29         -0.86         2.50 o                         
   9  10   6          8.68         15.09         2.50 o                         
  -9  11   6          0.84          1.27         2.45 o                         
  -8  11   6         25.39         27.47         3.57 o                         
  -7  11   6         90.92         73.53         5.42 o                         
  -6  11   6        182.44        172.22         8.44 o                         
  -5  11   6         68.44         58.67         5.34 o                         
  -4  11   6         87.72         72.65         6.34 o                         
  -3  11   6        780.90        764.23        19.98 o                         
  -2  11   6        110.05         89.57        10.98 o                         
  -1  11   6        156.61        153.69        19.91 o                         
   0  11   6        752.17        733.04        45.09 o                         
   1  11   6         48.37         54.32        12.77 o                         
   2  11   6         23.33         27.26         3.15 o                         
   3  11   6         71.45         65.71         5.25 o                         
   4  11   6          2.10          1.19         2.01 o                         
   5  11   6         15.86         14.41         2.10 o                         
   6  11   6         13.06         13.32         2.68 o                         
   7  11   6          2.48          1.32         2.59 o                         
   8  11   6          5.76          3.05         2.36 o                         
  -9  12   6         10.90          8.82         2.55 o                         
  -8  12   6         41.43         58.78         4.23 o                         
  -7  12   6         12.49         10.19         2.57 o                         
  -6  12   6         63.38         62.49         4.96 o                         
  -5  12   6          1.06          2.50         3.00 o                         
  -4  12   6        105.96         93.90         7.93 o                         
  -3  12   6         30.54         33.35         3.85 o                         
  -2  12   6         56.25         69.00         4.96 o                         
  -1  12   6        220.16        217.12        10.77 o                         
   0  12   6         56.07         49.66         4.20 o                         
   1  12   6        252.75        241.23        10.72 o                         
   2  12   6        177.30        173.38         6.58 o                         
   3  12   6         12.91         10.18         2.11 o                         
   4  12   6         17.77         10.86         4.84 o                         
   5  12   6         66.56         53.80         3.71 o                         
   6  12   6         34.44         30.85         3.36 o                         
   7  12   6         35.58         28.14         4.41 o                         
   8  12   6          6.96          8.96         2.14 o                         
  -9  13   6         82.93         99.01         6.27 o                         
  -8  13   6          6.04          5.82         2.82 o                         
  -7  13   6         59.92         62.65         4.55 o                         
  -6  13   6          6.50         11.68         2.62 o                         
  -5  13   6         23.05         26.24         3.48 o                         
  -4  13   6          0.85         -2.38         3.02 o                         
  -3  13   6         32.49         31.40         3.61 o                         
  -2  13   6        222.60        223.92         9.68 o                         
  -1  13   6         86.22         84.84         5.62 o                         
   0  13   6        483.00        429.58        13.80 o                         
   1  13   6        531.80        479.22        16.72 o                         
   2  13   6        330.31        284.85         8.89 o                         
   3  13   6         17.74         11.63         2.35 o                         
   4  13   6         19.75         18.78         4.09 o                         
   5  13   6        384.34        333.99         9.79 o                         
   6  13   6         94.46         96.06         5.42 o                         
   7  13   6        143.57        147.28         8.86 o                         
   8  13   6        202.74        222.69         9.59 o                         
  -8  14   6          0.80          1.05         2.41 o                         
  -7  14   6          3.89          4.75         1.72 o                         
  -6  14   6          0.91          2.53         1.46 o                         
  -5  14   6         17.84         13.18         2.47 o                         
  -4  14   6         67.58         59.97         7.11 o                         
  -3  14   6          1.67         -0.14         2.05 o                         
  -2  14   6        245.30        239.95        11.43 o                         
  -1  14   6         22.78         24.16         4.25 o                         
   0  14   6         23.50         16.45         2.32 o                         
   1  14   6          7.83          3.89         1.69 o                         
   2  14   6          0.08         -1.81         1.81 o                         
   3  14   6         20.71         14.33         2.81 o                         
   4  14   6         15.93         10.32         3.00 o                         
   5  14   6        304.76        305.76         8.76 o                         
   6  14   6          2.58          3.28         1.85 o                         
   7  14   6        189.08        200.19         9.73 o                         
  -8  15   6        152.47        182.10         8.96 o                         
  -7  15   6         16.95         25.46         4.36 o                         
  -6  15   6         73.46         96.44         5.54 o                         
  -5  15   6         39.73         51.05         8.14 o                         
  -4  15   6          0.70          5.23         2.38 o                         
  -3  15   6        224.17        239.04         9.81 o                         
  -2  15   6        110.11        106.97         6.55 o                         
  -1  15   6        468.28        478.43        14.86 o                         
   0  15   6          4.32          3.82         3.47 o                         
   1  15   6         14.62         14.50         2.38 o                         
   2  15   6         41.27         36.00         3.98 o                         
   3  15   6          8.19          8.91         2.46 o                         
   4  15   6         17.51         10.62         3.82 o                         
   5  15   6          6.65          0.74         1.76 o                         
   6  15   6          0.83         -1.43         1.43 o                         
  -7  16   6         16.74         12.09         2.82 o                         
  -6  16   6         55.10         64.33         4.55 o                         
  -5  16   6          5.28          2.05         3.50 o                         
  -4  16   6         84.68         90.23         8.59 o                         
  -3  16   6        181.45        184.94         8.32 o                         
  -2  16   6         28.08         23.98         3.45 o                         
  -1  16   6        862.67        865.94        21.68 o                         
   0  16   6        174.31        192.49         7.05 o                         
   1  16   6         48.09         44.34         3.55 o                         
   2  16   6        140.90        137.12         7.30 o                         
   3  16   6         61.31         64.72         4.96 o                         
   4  16   6         13.90         17.80         2.92 o                         
   5  16   6         26.56         30.08         3.20 o                         
   6  16   6         44.85         43.55         3.91 o                         
  -7  17   6         88.21        105.14         6.23 o                         
  -6  17   6          0.08         -1.34         1.66 o                         
  -5  17   6         23.16         22.46         4.50 o                         
  -4  17   6          0.32          2.95         3.55 o                         
  -3  17   6        135.49        151.60        10.77 o                         
  -2  17   6         28.80         41.73         6.05 o                         
  -1  17   6         31.95         38.01         3.57 o                         
   0  17   6         33.92         39.90         2.70 o                         
   1  17   6          2.48          1.79         1.75 o                         
   2  17   6        148.17        157.48         8.14 o                         
   3  17   6         74.53         74.53         5.11 o                         
   4  17   6        121.16        131.56         6.33 o                         
   5  17   6          1.89          5.67         1.70 o                         
  -6  18   6         62.00         70.78         5.36 o                         
  -5  18   6         41.53         30.87         4.18 o                         
  -4  18   6        128.85        138.46         9.23 o                         
  -3  18   6         32.30         22.09         4.73 o                         
  -2  18   6         29.55         31.42         3.56 o                         
  -1  18   6          4.78          4.29         3.09 o                         
   0  18   6        106.18        101.50         4.76 o                         
   1  18   6         18.16         19.10         2.91 o                         
   2  18   6          0.48         -0.55         2.91 o                         
   3  18   6          2.13          3.87         1.91 o                         
   4  18   6         13.28         11.77         2.02 o                         
  -5  19   6         12.26          9.06         1.58 o                         
  -4  19   6          4.57          7.66         1.72 o                         
  -3  19   6         21.26         29.78         3.06 o                         
  -2  19   6        180.28        183.88         7.39 o                         
  -1  19   6          6.95          5.99         2.17 o                         
   0  19   6         39.63         44.44         4.07 o                         
   1  19   6         44.94         47.56         3.72 o                         
   2  19   6         70.84         72.25         4.51 o                         
   3  19   6          7.93         12.86         3.09 o                         
   4  19   6          1.55          2.45         1.68 o                         
  -4  20   6         55.60         65.91         5.00 o                         
  -3  20   6         83.69         90.62         4.39 o                         
  -2  20   6          0.83          2.21         1.86 o                         
  -1  20   6         80.42         79.86         4.44 o                         
   0  20   6         32.66         24.32         3.64 o                         
   1  20   6          2.71         -2.55         2.55 o                         
   2  20   6          1.89          2.14         1.91 o                         
   3  20   6          0.54         -1.77         1.77 o                         
  -1  21   6          2.94          4.18         1.64 o                         
   0  21   6         37.93         35.87         3.64 o                         
   1  21   6        149.08        165.78         7.91 o                         
 -11   0   7         42.29         38.18         4.00 o                         
  -9   0   7        306.07        292.11        15.82 o                         
  -7   0   7        188.82        186.77        14.16 o                         
  -5   0   7        779.97        644.44        38.91 o                         
  -3   0   7        583.24        522.39        32.77 o                         
  -1   0   7          0.32          4.24         3.03 o                         
   1   0   7        219.44        335.70        24.32 o                         
   3   0   7        394.19        370.20        28.41 o                         
   5   0   7        165.10        151.91         5.08 o                         
   7   0   7         96.31         73.86        11.46 o                         
   9   0   7        103.53         86.64         7.14 o                         
 -11   1   7         10.40         14.91         2.55 o                         
 -10   1   7         41.18         40.30         3.79 o                         
  -9   1   7        121.54         93.52         6.05 o                         
  -8   1   7        425.08        368.21        13.03 o                         
  -7   1   7        454.03        373.43        10.61 o                         
  -6   1   7        578.56        558.50        14.41 o                         
  -5   1   7       1493.44       1355.69        43.88 o                         
  -4   1   7        286.25        296.44        17.63 o                         
  -3   1   7        200.03        154.69         9.78 o                         
  -2   1   7         66.36        114.35         8.02 o                         
  -1   1   7       2207.09       2425.22        45.65 o                         
   0   1   7       2215.44       2508.01        38.96 o                         
   1   1   7        319.36        335.33        17.18 o                         
   2   1   7       3337.04       3664.64        97.82 o                         
   3   1   7        114.00        116.78        11.20 o                         
   4   1   7         13.33         26.38         6.09 o                         
   5   1   7          3.39          0.68         0.94 o                         
   6   1   7        252.47        226.95         5.45 o                         
   7   1   7        176.23        167.00         5.59 o                         
   8   1   7         93.08         94.00         3.90 o                         
   9   1   7         29.54         28.60         3.12 o                         
  10   1   7          3.35          8.14         2.14 o                         
 -11   2   7         26.05         18.86         2.82 o                         
 -10   2   7        155.88        150.80         6.84 o                         
  -9   2   7        105.89         79.25         5.62 o                         
  -8   2   7        515.46        468.21        12.18 o                         
  -7   2   7         53.38         51.38         3.72 o                         
  -6   2   7          1.88         -0.04         1.60 o                         
  -5   2   7          0.17         -4.34         4.41 o                         
  -4   2   7        221.33        186.28        13.94 o                         
  -3   2   7          1.83          2.90         3.01 o                         
  -2   2   7        182.00        192.96        10.50 o                         
  -1   2   7        236.22        298.09        12.61 o                         
   0   2   7          1.55          6.21         2.98 o                         
   1   2   7        744.03        863.97        35.80 o                         
   2   2   7         63.66         66.67         7.99 o                         
   3   2   7         23.67         19.08         5.11 o                         
   4   2   7        126.84        103.94        11.32 o                         
   5   2   7        365.57        367.65         7.64 o                         
   6   2   7        134.19        143.57         4.67 o                         
   7   2   7         39.21         33.85         2.46 o                         
   8   2   7        220.59        232.88         7.48 o                         
   9   2   7         92.02         96.55         4.10 o                         
  10   2   7         25.32         29.68         3.27 o                         
 -11   3   7          0.38         -1.42         1.66 o                         
 -10   3   7        125.70        159.66         9.05 o                         
  -9   3   7         13.19          7.68         2.26 o                         
  -8   3   7          2.19         -0.52         1.97 o                         
  -7   3   7          0.55          2.75         1.61 o                         
  -6   3   7        180.04        178.74         8.25 o                         
  -5   3   7         23.03         27.24         6.25 o                         
  -4   3   7        127.28        141.60        10.11 o                         
  -3   3   7        321.70        309.21        13.95 o                         
  -2   3   7        444.97        571.89        18.78 o                         
  -1   3   7         51.23         64.45         6.07 o                         
   0   3   7       1011.64       1121.27        27.10 o                         
   1   3   7          7.45         11.84         2.68 o                         
   2   3   7        959.44       1080.06        54.55 o                         
   3   3   7        428.79        455.01        22.44 o                         
   4   3   7         25.34         12.55         6.64 o                         
   5   3   7          7.83          3.28         1.15 o                         
   6   3   7         10.97         10.02         1.41 o                         
   7   3   7         28.20         21.79         2.52 o                         
   8   3   7         14.26         22.26         2.49 o                         
   9   3   7          0.31          0.80         1.21 o                         
 -10   4   7         33.05         31.36         3.64 o                         
  -9   4   7        125.68        110.56         6.33 o                         
  -8   4   7         61.71         58.37         4.10 o                         
  -7   4   7          4.67          1.38         1.63 o                         
  -6   4   7          0.06          0.50         1.38 o                         
  -5   4   7         15.26         -1.68         5.64 o                         
  -4   4   7         84.43         51.29         7.68 o                         
  -3   4   7        730.38        668.55        21.69 o                         
  -2   4   7          1.91          1.74         2.50 o                         
  -1   4   7       2960.94       3212.93        62.49 o                         
   0   4   7          8.24         30.68         4.20 o                         
   1   4   7        139.82        171.80         9.66 o                         
   2   4   7       1122.23       1166.03        71.07 o                         
   3   4   7          0.56          6.45         5.05 o                         
   4   4   7       1106.33       1034.10        56.23 o                         
   5   4   7         38.16         36.38         2.46 o                         
   6   4   7         18.23         25.00         2.06 o                         
   7   4   7         83.56         80.96         4.43 o                         
   8   4   7        133.57        117.12         5.08 o                         
   9   4   7        159.37        185.75         5.61 o                         
 -10   5   7         40.73         39.88         3.65 o                         
  -9   5   7         56.25         61.43         9.59 o                         
  -8   5   7        416.09        431.57        11.43 o                         
  -7   5   7        204.00        193.46         7.28 o                         
  -6   5   7        399.02        405.97        10.85 o                         
  -5   5   7        102.37        105.34         9.50 o                         
  -4   5   7         44.69         52.71         8.27 o                         
  -3   5   7        449.87        440.42        19.22 o                         
  -2   5   7       1323.54       1346.66        32.23 o                         
  -1   5   7         63.34         56.16         5.57 o                         
   0   5   7       2082.44       2253.41        41.51 o                         
   1   5   7        422.96        462.84        31.55 o                         
   2   5   7        100.41        107.87        15.64 o                         
   3   5   7         30.71         23.96         7.59 o                         
   4   5   7          0.48         -8.86         8.86 o                         
   5   5   7         25.43         24.72         2.20 o                         
   6   5   7        138.30        131.93         5.30 o                         
   7   5   7          0.85          2.58         1.62 o                         
   8   5   7          4.22          5.77         1.90 o                         
   9   5   7          5.35          5.56         1.75 o                         
 -10   6   7         53.21         57.05         4.06 o                         
  -9   6   7        377.09        385.57        17.36 o                         
  -8   6   7         28.38         27.46         2.78 o                         
  -7   6   7         52.38         44.72         3.58 o                         
  -6   6   7          8.97         12.10         2.43 o                         
  -5   6   7        129.85        118.10         9.05 o                         
  -4   6   7         32.89         44.05         7.27 o                         
  -3   6   7         60.00         74.62         8.92 o                         
  -2   6   7       1179.24       1293.96        48.11 o                         
  -1   6   7        347.08        353.89        15.03 o                         
   0   6   7         93.00         94.61         7.57 o                         
   1   6   7        122.19        141.05        17.27 o                         
   2   6   7          1.96          6.45         5.50 o                         
   3   6   7        333.23        351.56        30.14 o                         
   4   6   7         24.49         24.24         1.79 o                         
   5   6   7        335.35        316.92         7.94 o                         
   6   6   7         14.33         20.50         2.47 o                         
   7   6   7        124.04        122.21         6.77 o                         
   8   6   7          3.65          6.07         1.83 o                         
   9   6   7          4.38          4.90         1.57 o                         
 -10   7   7         60.12         65.29        11.39 o                         
  -9   7   7        144.50        145.66         7.13 o                         
  -8   7   7         10.18         16.16         6.09 o                         
  -7   7   7       1087.97        984.59        41.62 o                         
  -6   7   7        230.90        217.34        10.18 o                         
  -5   7   7         92.89        102.73         8.68 o                         
  -4   7   7         21.62         15.19        13.14 o                         
  -3   7   7        311.71        305.33        18.63 o                         
  -2   7   7        833.71        877.16        82.44 o                         
  -1   7   7         52.51         44.28         7.44 o                         
   0   7   7        569.59        666.03        26.70 o                         
   1   7   7         49.49         46.50        10.86 o                         
   2   7   7        181.10        174.92        20.46 o                         
   3   7   7         36.27         45.50        11.14 o                         
   4   7   7          0.01         -1.22         1.40 o                         
   5   7   7         33.14         29.93         2.41 o                         
   6   7   7         26.92         33.04         3.58 o                         
   7   7   7         46.50         42.98         4.00 o                         
   8   7   7         29.94         37.18         3.62 o                         
   9   7   7          0.26         -1.64         1.68 o                         
 -10   8   7        353.31        380.28        28.71 o                         
  -9   8   7         66.91         65.02         6.39 o                         
  -8   8   7         22.48         23.11         2.61 o                         
  -7   8   7        443.55        394.55        17.62 o                         
  -6   8   7         35.08         15.78         6.39 o                         
  -5   8   7        359.47        334.08        13.64 o                         
  -4   8   7          2.51          3.05         2.59 o                         
  -3   8   7       1550.03       1446.94        66.37 o                         
  -2   8   7        641.41        664.19        74.78 o                         
  -1   8   7        725.68        678.74        33.44 o                         
   0   8   7        296.31        274.40        17.02 o                         
   1   8   7        732.08        712.58        42.00 o                         
   2   8   7       1104.68       1037.96        53.91 o                         
   3   8   7         35.03         22.82         2.79 o                         
   4   8   7        192.79        183.00         5.12 o                         
   5   8   7          2.29          1.22         1.54 o                         
   6   8   7         11.84         17.69         2.93 o                         
   7   8   7         22.06         20.17         2.98 o                         
   8   8   7         21.92         34.19         3.19 o                         
   9   8   7        103.49         84.19         5.50 o                         
 -10   9   7          7.81         15.91         3.00 o                         
  -9   9   7         12.40         12.55         2.13 o                         
  -8   9   7        274.39        265.68         8.13 o                         
  -7   9   7          7.59          6.47         2.61 o                         
  -6   9   7          2.99          9.40         2.59 o                         
  -5   9   7       1026.07        994.66        24.46 o                         
  -4   9   7        562.05        527.87        15.76 o                         
  -3   9   7         11.55         32.46         9.41 o                         
  -2   9   7        411.71        426.75        23.21 o                         
  -1   9   7        655.09        560.57        26.58 o                         
   0   9   7          8.02          4.78         6.34 o                         
   1   9   7        270.90        226.51        23.05 o                         
   2   9   7        577.23        551.06        22.52 o                         
   3   9   7        491.52        430.08        10.99 o                         
   4   9   7         46.77         40.36         3.25 o                         
   5   9   7          3.09          2.59         1.59 o                         
   6   9   7          0.02          5.23         3.75 o                         
   7   9   7         14.02         13.18         2.32 o                         
   8   9   7          1.56          5.32         2.55 o                         
  -9  10   7         36.25         34.59         4.68 o                         
  -8  10   7          2.55          0.20         2.07 o                         
  -7  10   7         45.41         45.68         4.51 o                         
  -6  10   7        116.00        125.16         7.16 o                         
  -5  10   7          0.07          1.14         2.11 o                         
  -4  10   7        217.75        236.14         9.92 o                         
  -3  10   7        828.31        773.53        20.15 o                         
  -2  10   7        108.09        110.85         7.94 o                         
  -1  10   7        218.16        197.31        15.82 o                         
   0  10   7         12.94         24.55         8.82 o                         
   1  10   7         53.92         42.99         6.23 o                         
   2  10   7        165.24        161.70         7.70 o                         
   3  10   7         46.73         41.06         3.97 o                         
   4  10   7        221.62        197.44         8.95 o                         
   5  10   7         91.50         82.55         4.47 o                         
   6  10   7         51.09         46.05         5.59 o                         
   7  10   7         35.86         21.05         4.14 o                         
   8  10   7        177.17        197.33        10.05 o                         
  -9  11   7         39.20         38.73         4.45 o                         
  -8  11   7         72.62         58.95         5.82 o                         
  -7  11   7         31.04         21.91         3.16 o                         
  -6  11   7          5.91         11.34         2.84 o                         
  -5  11   7        323.28        239.75        10.09 o                         
  -4  11   7         20.02         31.79         3.94 o                         
  -3  11   7        100.35         76.10         5.51 o                         
  -2  11   7         41.92         37.46         4.03 o                         
  -1  11   7        176.36        191.34         8.34 o                         
   0  11   7        125.60         95.36         5.67 o                         
   1  11   7         26.03         29.43         5.75 o                         
   2  11   7        136.20        141.08         7.30 o                         
   3  11   7         76.49         63.37         4.96 o                         
   4  11   7        124.47        109.04         6.51 o                         
   5  11   7          1.81          1.13         1.62 o                         
   6  11   7          3.00          7.42         4.05 o                         
   7  11   7         22.94         23.59         3.95 o                         
   8  11   7         21.89         26.30         2.52 o                         
  -9  12   7         70.16         97.82         6.41 o                         
  -8  12   7         56.65         64.05         6.95 o                         
  -7  12   7          4.00          3.65         2.40 o                         
  -6  12   7          0.38         -2.51         2.51 o                         
  -5  12   7          0.59         -0.57         2.04 o                         
  -4  12   7          4.11         -0.54         2.13 o                         
  -3  12   7          0.95          0.09         2.04 o                         
  -2  12   7          1.73          2.83         1.86 o                         
  -1  12   7       1655.98       1711.62        35.71 o                         
   0  12   7       1110.39       1006.80        24.43 o                         
   1  12   7        557.50        503.32        15.24 o                         
   2  12   7          0.14         -0.83         1.93 o                         
   3  12   7         25.64         17.16         2.97 o                         
   4  12   7          9.48          5.85         2.66 o                         
   5  12   7         26.23         29.83         2.71 o                         
   6  12   7          0.50          0.43         1.61 o                         
   7  12   7         27.68         36.73         4.32 o                         
   8  12   7         40.23         42.32         3.82 o                         
  -8  13   7         83.51         76.78         6.45 o                         
  -7  13   7          2.09          1.09         1.79 o                         
  -6  13   7        170.35        181.10         8.19 o                         
  -5  13   7          0.06          0.63         2.17 o                         
  -4  13   7        576.73        538.75        16.20 o                         
  -3  13   7        226.08        224.34         9.68 o                         
  -2  13   7       1457.54       1379.24        30.81 o                         
  -1  13   7          2.85         11.08         2.42 o                         
   0  13   7         33.26         51.13         3.66 o                         
   1  13   7         59.08         48.72         3.57 o                         
   2  13   7         99.66        100.29         6.38 o                         
   3  13   7          8.30          6.86         2.34 o                         
   4  13   7          4.98          3.07         3.36 o                         
   5  13   7          1.06          0.34         2.25 o                         
   6  13   7         33.48         40.00         3.31 o                         
   7  13   7          8.84         10.86         2.36 o                         
  -8  14   7         34.37         31.96         4.14 o                         
  -7  14   7         14.51         21.62         2.67 o                         
  -6  14   7         63.18         67.35         4.86 o                         
  -5  14   7         76.82         80.68         5.53 o                         
  -4  14   7         15.61         22.34         4.70 o                         
  -3  14   7        278.19        273.03        10.76 o                         
  -2  14   7         71.46         52.79         4.68 o                         
  -1  14   7        146.83        147.39         5.30 o                         
   0  14   7       1549.25       1507.83        26.57 o                         
   1  14   7        186.93        191.32         7.11 o                         
   2  14   7          0.90          2.11         2.06 o                         
   3  14   7         31.73         30.93         3.73 o                         
   4  14   7        197.60        164.73        12.02 o                         
   5  14   7         46.81         55.56         5.27 o                         
   6  14   7          0.12         -1.22         1.22 o                         
  -7  15   7        158.51        197.65        10.36 o                         
  -6  15   7         83.91         93.23         5.21 o                         
  -5  15   7          0.05          0.91         1.98 o                         
  -4  15   7          6.25          9.24         2.82 o                         
  -3  15   7         95.87         81.93         5.57 o                         
  -2  15   7          1.10          3.24         2.11 o                         
  -1  15   7         92.75         86.33         4.74 o                         
   0  15   7        251.79        243.33         8.06 o                         
   1  15   7        433.92        441.00        11.39 o                         
   2  15   7         29.99         22.78         3.29 o                         
   3  15   7          9.78         12.13         2.67 o                         
   4  15   7         11.54         14.14         2.83 o                         
   5  15   7         21.18         27.17         3.02 o                         
   6  15   7          0.14          0.41         1.59 o                         
  -7  16   7         18.91         17.27         3.05 o                         
  -6  16   7         72.79         74.09         6.41 o                         
  -5  16   7          0.25          0.47         1.80 o                         
  -4  16   7          4.94          8.22         2.38 o                         
  -3  16   7          8.62          6.68         2.09 o                         
  -2  16   7         42.59         42.74         3.33 o                         
  -1  16   7         34.74         37.49         3.19 o                         
   0  16   7        281.98        300.30         7.70 o                         
   1  16   7         20.83         18.21         2.40 o                         
   2  16   7         12.23         10.50         2.41 o                         
   3  16   7         21.64         34.40         3.80 o                         
   4  16   7         11.69         20.68         2.74 o                         
   5  16   7          2.83          1.27         1.95 o                         
  -6  17   7         68.89         74.46         5.82 o                         
  -5  17   7          7.86          8.91         2.86 o                         
  -4  17   7          0.29          2.18         3.05 o                         
  -3  17   7        144.05        174.79         6.07 o                         
  -2  17   7        144.69        161.66         6.01 o                         
  -1  17   7        499.21        545.98        12.38 o                         
   0  17   7        124.85        107.94         4.25 o                         
   1  17   7        142.04        155.65         7.25 o                         
   2  17   7        117.38         99.77         5.78 o                         
   3  17   7         17.29         15.37         2.66 o                         
   4  17   7          0.72         -0.71         1.61 o                         
  -5  18   7         48.85         44.60         3.02 o                         
  -4  18   7          0.03          2.18         2.73 o                         
  -3  18   7        103.82        118.35         5.68 o                         
  -2  18   7         99.98        108.34         5.65 o                         
  -1  18   7          1.04          0.62         1.37 o                         
   0  18   7        191.45        209.46         5.65 o                         
   1  18   7         67.99         76.22         3.83 o                         
   2  18   7         11.82         16.60         2.02 o                         
   3  18   7          6.75         10.42         2.02 o                         
   4  18   7         39.34         41.71         3.05 o                         
  -4  19   7         69.14         75.96         5.68 o                         
  -3  19   7          8.15          6.75         1.53 o                         
  -2  19   7         23.40         25.91         2.67 o                         
  -1  19   7        219.33        230.00         8.02 o                         
   0  19   7         30.09         31.50         4.09 o                         
   1  19   7          0.68          1.47         2.41 o                         
   2  19   7         77.48         87.12         4.52 o                         
   3  19   7         11.03          7.50         2.23 o                         
  -3  20   7          0.69         -0.64         1.73 o                         
  -2  20   7        177.64        197.15         6.36 o                         
  -1  20   7         85.37         99.05         6.18 o                         
   0  20   7         97.76        112.69         6.82 o                         
   1  20   7        189.24        240.38        10.36 o                         
   2  20   7          8.53          7.23         2.05 o                         
 -10   0   8         89.37         78.60         6.68 o                         
  -8   0   8         36.32         29.23         5.14 o                         
  -6   0   8         38.00         45.38         4.30 o                         
  -4   0   8         23.09         26.68         8.09 o                         
  -2   0   8       1722.57       1794.87        70.78 o                         
   0   0   8        700.71        800.31        42.23 o                         
   2   0   8        338.80        310.93        26.05 o                         
   4   0   8        226.10        225.51         8.39 o                         
   6   0   8         33.49         35.07         3.86 o                         
   8   0   8         24.89         21.20         2.81 o                         
 -10   1   8         33.29         30.78         3.12 o                         
  -9   1   8         39.14         39.36         4.02 o                         
  -8   1   8        171.18        138.42        10.34 o                         
  -7   1   8         15.13         12.02         2.09 o                         
  -6   1   8        872.64        906.72        19.52 o                         
  -5   1   8        204.81        185.79        15.34 o                         
  -4   1   8          0.60         -1.35         5.98 o                         
  -3   1   8          2.53          5.10         4.16 o                         
  -2   1   8        278.79        277.39        13.46 o                         
  -1   1   8        365.34        449.37        16.76 o                         
   0   1   8       1392.01       1657.31        36.36 o                         
   1   1   8         68.86         91.98        13.84 o                         
   2   1   8        135.65        126.58        11.80 o                         
   3   1   8        101.22         95.71        10.76 o                         
   4   1   8         31.70         27.71         2.10 o                         
   5   1   8          8.27          5.49         1.33 o                         
   6   1   8        370.77        379.18         9.03 o                         
   7   1   8        270.49        251.33         6.97 o                         
   8   1   8        230.79        266.44         8.48 o                         
   9   1   8        102.29        108.75        11.05 o                         
 -10   2   8          1.23          0.69         1.75 o                         
  -9   2   8          9.89          9.52         2.59 o                         
  -8   2   8          2.73          7.75         2.51 o                         
  -7   2   8        179.62        160.72         8.02 o                         
  -6   2   8        162.86        171.15         6.70 o                         
  -5   2   8          0.18          2.51         2.92 o                         
  -4   2   8        155.44        163.51        13.90 o                         
  -3   2   8        180.35        175.26        11.04 o                         
  -2   2   8        110.76        106.57         8.34 o                         
  -1   2   8          0.01          4.17         2.37 o                         
   0   2   8        348.84        372.06        15.02 o                         
   1   2   8        432.97        472.39        22.43 o                         
   2   2   8        771.49        843.09        31.90 o                         
   3   2   8        309.78        297.16        19.12 o                         
   4   2   8         84.11         95.32         4.41 o                         
   5   2   8         13.42          8.43         1.37 o                         
   6   2   8        231.59        202.87         6.28 o                         
   7   2   8         15.00         17.34         2.10 o                         
   8   2   8          0.90          2.41         1.37 o                         
   9   2   8         75.79         91.54         3.70 o                         
 -10   3   8         78.88         86.25         4.74 o                         
  -9   3   8          1.40         -0.99         1.94 o                         
  -8   3   8        975.32        940.75        19.36 o                         
  -7   3   8        211.04        178.57         7.00 o                         
  -6   3   8        111.49        124.56         5.69 o                         
  -5   3   8       1126.19       1116.16        33.97 o                         
  -4   3   8          0.70          0.42         2.77 o                         
  -3   3   8         92.96         99.82         8.50 o                         
  -2   3   8        294.60        323.99        14.83 o                         
  -1   3   8       1068.97       1106.08        34.10 o                         
   0   3   8        615.26        691.26        23.00 o                         
   1   3   8         48.76         45.47         7.15 o                         
   2   3   8       2106.39       2165.10       100.51 o                         
   3   3   8         70.78         75.46        13.59 o                         
   4   3   8          4.53          7.33         1.28 o                         
   5   3   8         16.04         17.91         1.92 o                         
   6   3   8          8.83          6.46         1.55 o                         
   7   3   8        348.34        385.97         8.87 o                         
   8   3   8          0.48          1.01         1.73 o                         
   9   3   8        133.12        156.20         5.93 o                         
 -10   4   8          2.55          2.50         1.29 o                         
  -9   4   8          1.69          0.13         1.92 o                         
  -8   4   8        114.43         98.24         5.12 o                         
  -7   4   8        249.78        210.33         7.62 o                         
  -6   4   8          3.48          3.33         1.61 o                         
  -5   4   8         92.44         99.97         4.89 o                         
  -4   4   8          0.65         -0.13         3.01 o                         
  -3   4   8        603.13        580.56        21.21 o                         
  -2   4   8        146.94        166.84        10.61 o                         
  -1   4   8         15.14         28.58         4.64 o                         
   0   4   8        287.94        280.49        13.39 o                         
   1   4   8        627.65        767.22        41.25 o                         
   2   4   8        664.26        690.26        42.37 o                         
   3   4   8          2.06          3.05         4.55 o                         
   4   4   8        807.58        809.74        12.74 o                         
   5   4   8        167.81        157.64         5.43 o                         
   6   4   8        422.78        402.29         9.32 o                         
   7   4   8         15.76         11.46         2.36 o                         
   8   4   8          7.27         10.08         2.05 o                         
   9   4   8          9.26         12.49         5.27 o                         
 -10   5   8         41.27         31.25         3.11 o                         
  -9   5   8         64.77         68.90        10.05 o                         
  -8   5   8        751.76        794.02        16.67 o                         
  -7   5   8          4.41         -0.21         1.74 o                         
  -6   5   8         69.26         79.48         4.61 o                         
  -5   5   8         29.39         22.60         2.34 o                         
  -4   5   8        170.73        158.78        14.22 o                         
  -3   5   8          0.01         -0.10         2.39 o                         
  -2   5   8        326.50        297.98        14.44 o                         
  -1   5   8        190.23        179.06        10.82 o                         
   0   5   8         57.79         44.36         6.90 o                         
   1   5   8        244.25        269.82        16.69 o                         
   2   5   8         26.47         36.96        10.68 o                         
   3   5   8       2109.39       2112.25        87.28 o                         
   4   5   8       1523.16       1458.00        25.68 o                         
   5   5   8         88.68         81.75         4.50 o                         
   6   5   8         54.96         52.22         3.63 o                         
   7   5   8        124.60        145.73         7.17 o                         
   8   5   8          2.11          4.65         2.61 o                         
   9   5   8          5.66          4.18         1.55 o                         
 -10   6   8         34.17         37.72         2.98 o                         
  -9   6   8         80.75         94.95         8.84 o                         
  -8   6   8        227.08        213.04         7.33 o                         
  -7   6   8        654.01        573.28        17.50 o                         
  -6   6   8         30.51         36.61         3.15 o                         
  -5   6   8         76.23         81.62         4.44 o                         
  -4   6   8        155.06        146.90         9.37 o                         
  -3   6   8          0.07         -1.12         4.20 o                         
  -2   6   8         34.68         29.36         6.12 o                         
  -1   6   8          3.29          1.18         3.55 o                         
   0   6   8         10.82          7.76         4.11 o                         
   1   6   8        383.41        441.97        22.54 o                         
   2   6   8        193.52        162.42        20.55 o                         
   3   6   8        532.64        530.03        12.45 o                         
   4   6   8        207.36        175.34         6.71 o                         
   5   6   8        530.98        526.97        11.01 o                         
   6   6   8         53.78         54.27         3.61 o                         
   7   6   8          7.06          7.53         2.50 o                         
   8   6   8          1.91          5.13         2.77 o                         
   9   6   8         33.81         43.05         3.73 o                         
 -10   7   8         28.24         36.64         4.00 o                         
  -9   7   8         13.33         18.19         2.66 o                         
  -8   7   8         32.51         28.51         2.95 o                         
  -7   7   8        134.65        174.42         6.81 o                         
  -6   7   8        115.30        119.66         4.83 o                         
  -5   7   8         18.69         28.05         2.79 o                         
  -4   7   8        295.01        293.93        19.71 o                         
  -3   7   8          8.44         13.03         5.21 o                         
  -2   7   8        331.62        289.81        23.48 o                         
  -1   7   8         47.08         46.41         7.79 o                         
   0   7   8          2.06         -3.26         3.37 o                         
   1   7   8          5.12          3.51         3.15 o                         
   2   7   8        317.59        275.56        27.37 o                         
   3   7   8        909.62        879.38        17.50 o                         
   4   7   8        464.95        451.57        14.49 o                         
   5   7   8         27.61         28.83         2.42 o                         
   6   7   8         38.94         38.55         3.90 o                         
   7   7   8         36.20         42.62         4.02 o                         
   8   7   8         74.76         70.78         6.00 o                         
  -9   8   8         96.51        101.11         5.25 o                         
  -8   8   8        145.03        130.87         5.53 o                         
  -7   8   8         69.29         63.87         5.66 o                         
  -6   8   8        431.65        471.37        15.08 o                         
  -5   8   8          1.41          0.17         2.01 o                         
  -4   8   8        220.11        236.19        10.05 o                         
  -3   8   8         11.94         22.91         4.45 o                         
  -2   8   8        231.62        272.03        27.12 o                         
  -1   8   8          8.40          3.45         2.95 o                         
   0   8   8          2.75         13.31        12.39 o                         
   1   8   8        285.59        337.75        29.23 o                         
   2   8   8       1571.23       1452.69        31.28 o                         
   3   8   8        261.11        278.22         8.61 o                         
   4   8   8        694.47        678.66        19.42 o                         
   5   8   8        131.75        155.65         6.04 o                         
   6   8   8         37.52         44.21         4.07 o                         
   7   8   8         15.50         17.50         3.55 o                         
   8   8   8          9.58          6.91         2.59 o                         
  -9   9   8          1.64          0.91         2.36 o                         
  -8   9   8         39.04         47.59         4.26 o                         
  -7   9   8         15.46         23.00         3.44 o                         
  -6   9   8        238.28        213.13         9.52 o                         
  -5   9   8        119.55         99.96         6.35 o                         
  -4   9   8          0.05         -2.38         2.61 o                         
  -3   9   8          0.18          3.73         3.09 o                         
  -2   9   8        124.70        123.05         9.55 o                         
  -1   9   8        407.39        355.31        21.24 o                         
   0   9   8        689.81        689.99        30.89 o                         
   1   9   8        433.07        437.75        19.68 o                         
   2   9   8       1464.55       1335.59        31.50 o                         
   3   9   8        175.64        169.17         6.59 o                         
   4   9   8          1.04          3.82         3.48 o                         
   5   9   8         27.37         27.20         3.22 o                         
   6   9   8         41.65         36.82         4.91 o                         
   7   9   8         17.57         16.55         3.64 o                         
   8   9   8          0.18         -1.14         2.05 o                         
  -9  10   8        173.79        181.51         9.59 o                         
  -8  10   8          2.13         -0.30         2.09 o                         
  -7  10   8        106.46        112.02         6.53 o                         
  -6  10   8        426.11        455.68        14.66 o                         
  -5  10   8         31.02         10.54         4.36 o                         
  -4  10   8        166.30        148.78         7.74 o                         
  -3  10   8        943.58        967.44        33.12 o                         
  -2  10   8         89.25         85.87         8.18 o                         
  -1  10   8        816.02        884.77        30.87 o                         
   0  10   8         38.79         37.87         5.45 o                         
   1  10   8        131.98        109.01         9.14 o                         
   2  10   8        241.36        248.99        10.48 o                         
   3  10   8        252.27        246.35        10.02 o                         
   4  10   8          6.56          6.26         2.68 o                         
   5  10   8          2.29         -1.45         2.82 o                         
   6  10   8          0.66         -0.68         1.91 o                         
   7  10   8          7.69         11.46         2.86 o                         
   8  10   8         91.59         79.60         5.64 o                         
  -9  11   8        182.34        216.33         9.91 o                         
  -8  11   8          1.76          0.00         1.82 o                         
  -7  11   8          0.67         -2.48         2.48 o                         
  -6  11   8        121.75        124.86         7.09 o                         
  -5  11   8        338.80        307.43        11.67 o                         
  -4  11   8         91.42         91.83         6.09 o                         
  -3  11   8        363.44        304.43        21.18 o                         
  -2  11   8          5.88          6.00         5.64 o                         
  -1  11   8          1.28          6.05         2.73 o                         
   0  11   8        513.63        494.62        21.73 o                         
   1  11   8       2032.21       1834.88        37.70 o                         
   2  11   8       1297.77       1153.53        26.76 o                         
   3  11   8        256.96        204.81         9.08 o                         
   4  11   8          8.96          6.25         2.05 o                         
   5  11   8          0.97          1.05         2.50 o                         
   6  11   8          0.34          2.34         2.16 o                         
   7  11   8          8.25         14.37         2.01 o                         
  -8  12   8         43.15         45.15         3.50 o                         
  -7  12   8         87.36         86.49         5.38 o                         
  -6  12   8        126.46        140.84         7.23 o                         
  -5  12   8         31.39         26.41         3.86 o                         
  -4  12   8         25.32         40.47         4.13 o                         
  -3  12   8          2.36          1.18         2.10 o                         
  -2  12   8        100.24         83.42         5.82 o                         
  -1  12   8        191.40        166.24        11.27 o                         
   0  12   8        495.28        482.62        21.36 o                         
   1  12   8          0.29         -1.26         1.95 o                         
   2  12   8         25.66         15.33         4.07 o                         
   3  12   8          5.45          0.66         2.45 o                         
   4  12   8         27.91         26.83         3.37 o                         
   5  12   8        146.43        156.37        10.59 o                         
   6  12   8         11.24         16.00         3.36 o                         
   7  12   8          0.97         -1.82         1.82 o                         
  -8  13   8         14.42         21.23         3.41 o                         
  -7  13   8         15.38         14.72         2.44 o                         
  -6  13   8          7.79          5.57         2.15 o                         
  -5  13   8        309.19        280.15        10.60 o                         
  -4  13   8          1.87          0.14         2.89 o                         
  -3  13   8        354.35        302.37        11.43 o                         
  -2  13   8          4.51         13.13         2.76 o                         
  -1  13   8         87.44        107.60         5.25 o                         
   0  13   8          3.59         15.14         5.30 o                         
   1  13   8        509.74        468.82        14.57 o                         
   2  13   8          2.37          2.32         2.03 o                         
   3  13   8        129.14        122.22         6.94 o                         
   4  13   8         35.84         29.18         5.32 o                         
   5  13   8          6.72          9.05         3.27 o                         
   6  13   8          1.77          4.00         2.14 o                         
   7  13   8         45.79         57.96         4.36 o                         
  -7  14   8         25.51         22.49         2.52 o                         
  -6  14   8         45.26         41.65         3.75 o                         
  -5  14   8          1.14          2.80         1.97 o                         
  -4  14   8          5.49          2.86         2.48 o                         
  -3  14   8        578.92        591.14        28.43 o                         
  -2  14   8        266.58        267.43        10.64 o                         
  -1  14   8        518.84        528.62        12.76 o                         
   0  14   8       1016.78       1064.25        20.29 o                         
   1  14   8        110.17        110.93         6.44 o                         
   2  14   8         53.31         45.74         4.23 o                         
   3  14   8          3.94          2.84         1.90 o                         
   4  14   8         52.67         55.14         4.37 o                         
   5  14   8          5.70          7.23         3.23 o                         
   6  14   8         43.25         36.82         4.50 o                         
  -7  15   8         17.55         12.58         2.25 o                         
  -6  15   8          7.90         13.42         4.86 o                         
  -5  15   8         21.28         22.39         3.04 o                         
  -4  15   8         40.07         43.50         4.06 o                         
  -3  15   8          1.51         -0.60         2.17 o                         
  -2  15   8         48.00         62.00         4.90 o                         
  -1  15   8          0.24          2.28         1.46 o                         
   0  15   8        174.84        179.75         6.56 o                         
   1  15   8          8.63         10.28         2.50 o                         
   2  15   8         90.47         95.32         5.80 o                         
   3  15   8         81.77         89.11         5.59 o                         
   4  15   8         59.54         56.53         4.31 o                         
   5  15   8          0.53          2.68         2.09 o                         
  -6  16   8        105.29        105.47        11.84 o                         
  -5  16   8          0.01          2.00         2.52 o                         
  -4  16   8          0.21          1.91         1.80 o                         
  -3  16   8          0.18          0.46         1.78 o                         
  -2  16   8          2.30          1.97         1.85 o                         
  -1  16   8          0.04         -1.67         1.67 o                         
   0  16   8        129.69        136.39         4.81 o                         
   1  16   8         32.43         29.38         3.30 o                         
   2  16   8        144.48        143.34         6.88 o                         
   3  16   8        138.70        161.09         7.10 o                         
   4  16   8         21.33         18.38         2.60 o                         
   5  16   8          0.45          3.77         1.95 o                         
  -6  17   8         67.10         77.82         5.32 o                         
  -5  17   8         19.21         21.44         2.25 o                         
  -4  17   8         12.12         18.86         4.55 o                         
  -3  17   8         28.96         28.88         3.32 o                         
  -2  17   8         62.55         63.75         4.44 o                         
  -1  17   8         71.33         75.01         3.84 o                         
   0  17   8        369.54        380.18         8.18 o                         
   1  17   8         22.48         27.69         2.54 o                         
   2  17   8        143.78        141.77         6.45 o                         
   3  17   8          7.26         10.99         2.15 o                         
   4  17   8         43.89         44.00         4.68 o                         
  -5  18   8          1.80          3.00         1.77 o                         
  -4  18   8         15.83         17.14         3.09 o                         
  -3  18   8         21.01         18.39         2.16 o                         
  -2  18   8        392.79        438.83        11.82 o                         
  -1  18   8         35.64         36.59         2.57 o                         
   0  18   8         60.55         62.33         3.17 o                         
   1  18   8          9.80         12.15         1.69 o                         
   2  18   8         24.21         22.86         2.07 o                         
   3  18   8          1.31         -0.14         1.09 o                         
  -3  19   8          0.01          1.59         1.64 o                         
  -2  19   8         61.71         70.46         5.55 o                         
  -1  19   8         83.77        106.05         6.36 o                         
   0  19   8         37.76         37.31         2.70 o                         
   1  19   8         32.64         33.58         2.51 o                         
   2  19   8        159.09        175.33         8.23 o                         
  -9   0   9         85.30         74.32         7.36 o                         
  -7   0   9          1.06          0.73         2.07 o                         
  -5   0   9        226.02        232.47        13.82 o                         
  -3   0   9        517.85        617.81        40.82 o                         
  -1   0   9         87.83         96.51        14.50 o                         
   1   0   9        231.70        237.10        23.59 o                         
   3   0   9        355.80        336.15        21.55 o                         
   5   0   9       1819.23       1630.84        34.50 o                         
   7   0   9         80.01         81.71         5.57 o                         
 -10   1   9         53.98         61.87         3.89 o                         
  -9   1   9        555.16        516.05        14.75 o                         
  -8   1   9         33.36         31.41         4.17 o                         
  -7   1   9          0.25         -1.39         1.63 o                         
  -6   1   9        108.16        112.80         5.40 o                         
  -5   1   9        392.98        400.11        10.73 o                         
  -4   1   9        259.66        231.65        17.27 o                         
  -3   1   9         32.29         31.17         6.49 o                         
  -2   1   9         40.39         34.95         6.80 o                         
  -1   1   9        359.91        426.06        19.69 o                         
   0   1   9        361.53        352.75        20.41 o                         
   1   1   9        510.38        576.16        26.79 o                         
   2   1   9         42.48         40.65         7.21 o                         
   3   1   9        493.83        455.44         9.74 o                         
   4   1   9         15.09         13.32         1.84 o                         
   5   1   9        597.40        535.51        11.18 o                         
   6   1   9         66.79         60.56         3.50 o                         
   7   1   9        543.67        523.49        12.11 o                         
   8   1   9         83.32         93.79         3.62 o                         
 -10   2   9          0.01         -0.82         1.12 o                         
  -9   2   9         19.30         21.61         3.07 o                         
  -8   2   9         12.16         10.73         2.51 o                         
  -7   2   9         59.82         50.91         3.82 o                         
  -6   2   9        216.14        190.11         7.13 o                         
  -5   2   9        410.80        374.33        10.33 o                         
  -4   2   9        911.05        753.54        32.66 o                         
  -3   2   9        104.25         97.37         8.91 o                         
  -2   2   9         16.67         16.80         4.73 o                         
  -1   2   9         39.35         38.84         5.41 o                         
   0   2   9        558.00        522.86        41.66 o                         
   1   2   9         90.32         96.80        13.68 o                         
   2   2   9        185.25        225.45        16.67 o                         
   3   2   9        124.59        118.54         4.33 o                         
   4   2   9         81.92         73.89         3.69 o                         
   5   2   9       1158.10       1046.48        17.57 o                         
   6   2   9         87.32         89.67         4.18 o                         
   7   2   9         23.41         24.79         2.35 o                         
   8   2   9         34.30         51.67         3.14 o                         
 -10   3   9         56.46         58.79         2.96 o                         
  -9   3   9         23.57         17.34         2.62 o                         
  -8   3   9        146.36        138.52         5.96 o                         
  -7   3   9        760.37        685.98        23.26 o                         
  -6   3   9        219.94        219.37         7.75 o                         
  -5   3   9        880.93        883.11        19.52 o                         
  -4   3   9        346.22        336.64        14.78 o                         
  -3   3   9         19.75         24.26         4.80 o                         
  -2   3   9         57.74         62.31         6.91 o                         
  -1   3   9        148.05        125.74         9.53 o                         
   0   3   9         47.47         53.84         8.15 o                         
   1   3   9          1.87          3.15         2.45 o                         
   2   3   9        257.67        239.46        17.20 o                         
   3   3   9          6.21          9.59         2.41 o                         
   4   3   9        563.19        538.54        11.07 o                         
   5   3   9        615.43        560.17        11.50 o                         
   6   3   9         64.69         66.08         3.67 o                         
   7   3   9         10.19         11.87         1.72 o                         
   8   3   9         55.01         61.94         5.05 o                         
 -10   4   9         11.44         14.30         1.83 o                         
  -9   4   9         14.00         16.45         2.14 o                         
  -8   4   9         25.32         26.31         2.72 o                         
  -7   4   9         44.23         36.31         3.09 o                         
  -6   4   9        140.79        145.69         6.25 o                         
  -5   4   9       1519.85       1520.18        31.48 o                         
  -4   4   9        962.92       1009.99        19.52 o                         
  -3   4   9          1.00          5.14         3.21 o                         
  -2   4   9        307.48        285.31        15.03 o                         
  -1   4   9         21.46         28.19         5.09 o                         
   0   4   9         65.78         62.57         8.07 o                         
   1   4   9        159.20        158.92        20.86 o                         
   2   4   9        300.62        282.15        27.59 o                         
   3   4   9        642.06        641.50        14.10 o                         
   4   4   9          0.46          1.19         1.46 o                         
   5   4   9        182.86        161.18         5.57 o                         
   6   4   9        173.46        172.59         5.71 o                         
   7   4   9         11.43          5.87         1.83 o                         
   8   4   9         35.51         34.41         4.45 o                         
 -10   5   9          6.72         12.02         1.60 o                         
  -9   5   9         29.60         37.66         2.72 o                         
  -8   5   9        306.99        249.94         7.93 o                         
  -7   5   9         26.38         33.78         3.08 o                         
  -6   5   9         76.73         69.81         4.28 o                         
  -5   5   9        160.59        146.34         6.20 o                         
  -4   5   9         14.07         10.18         1.79 o                         
  -3   5   9        158.04        130.63        10.24 o                         
  -2   5   9        286.15        293.18        15.19 o                         
  -1   5   9        557.48        539.60        26.10 o                         
   0   5   9         65.50         68.89         9.31 o                         
   1   5   9        149.01        171.28        21.41 o                         
   2   5   9          6.31         11.46         3.09 o                         
   3   5   9        394.66        381.25        17.96 o                         
   4   5   9        121.78        103.45         5.18 o                         
   5   5   9        893.33        882.25        13.89 o                         
   6   5   9          9.71          5.37         2.27 o                         
   7   5   9        109.19        112.35         4.87 o                         
   8   5   9         47.31         54.09         5.14 o                         
  -9   6   9         28.85         35.51         4.61 o                         
  -8   6   9          7.69         13.59         1.89 o                         
  -7   6   9        711.76        685.79        13.22 o                         
  -6   6   9       1037.52       1059.73        17.91 o                         
  -5   6   9        130.90        150.32         6.28 o                         
  -4   6   9        735.75        731.86        19.42 o                         
  -3   6   9         64.80         70.05         7.00 o                         
  -2   6   9        274.34        265.78        18.61 o                         
  -1   6   9        270.18        274.57        18.49 o                         
   0   6   9         59.81         47.91        21.14 o                         
   1   6   9        142.52        137.42        19.41 o                         
   2   6   9        376.83        370.79        17.41 o                         
   3   6   9       4811.90       4420.21        79.05 o                         
   4   6   9         24.97         25.78         3.20 o                         
   5   6   9        126.99        138.73         5.13 o                         
   6   6   9          1.67          5.46         2.52 o                         
   7   6   9          2.74         -1.68         2.68 o                         
   8   6   9         91.09         96.87         6.59 o                         
  -9   7   9         22.64         14.11         2.15 o                         
  -8   7   9        147.15        158.45         5.99 o                         
  -7   7   9        249.10        302.08         7.84 o                         
  -6   7   9        556.44        538.77        12.87 o                         
  -5   7   9         27.76         41.06         4.16 o                         
  -4   7   9        264.35        280.23        15.21 o                         
  -3   7   9        159.38        132.23         9.86 o                         
  -2   7   9        101.65         78.99         6.62 o                         
  -1   7   9        281.86        282.43        19.00 o                         
   0   7   9        633.60        601.93        28.59 o                         
   1   7   9          3.08          6.91         3.59 o                         
   2   7   9          6.82         14.83         7.50 o                         
   3   7   9        375.52        365.58        12.77 o                         
   4   7   9        166.81        158.49         8.06 o                         
   5   7   9          0.49          4.29         2.03 o                         
   6   7   9         98.08        101.48         6.19 o                         
   7   7   9         11.22          5.05         2.77 o                         
   8   7   9          0.03         -1.91         1.91 o                         
  -9   8   9         11.32          4.76         5.98 o                         
  -8   8   9         78.95         86.71         4.21 o                         
  -7   8   9        674.37        629.13        17.56 o                         
  -6   8   9          4.35          1.09         2.61 o                         
  -5   8   9         36.33         37.98         5.75 o                         
  -4   8   9          2.75          2.78         1.90 o                         
  -3   8   9          4.21          5.64         4.55 o                         
  -2   8   9         78.66         71.50         7.36 o                         
  -1   8   9        129.02        148.05         7.21 o                         
   0   8   9        110.64        113.37         9.09 o                         
   1   8   9         53.57         41.05         5.27 o                         
   2   8   9        143.48        140.51         7.44 o                         
   3   8   9       1208.58       1096.60        26.06 o                         
   4   8   9         24.43         22.99         3.53 o                         
   5   8   9         11.76         11.87         3.57 o                         
   6   8   9         76.72         72.57         9.23 o                         
   7   8   9          3.78          3.82         2.41 o                         
   8   8   9         15.34         13.27         2.55 o                         
  -9   9   9          5.66          2.59         1.86 o                         
  -8   9   9          4.69         12.50         2.57 o                         
  -7   9   9          0.85          0.29         2.22 o                         
  -6   9   9       1204.90       1014.98        24.59 o                         
  -5   9   9         94.72        110.64         6.65 o                         
  -4   9   9         54.28         41.73         6.09 o                         
  -3   9   9        570.56        583.94        24.05 o                         
  -2   9   9         46.13         50.64         6.41 o                         
  -1   9   9         31.05         40.59         5.41 o                         
   0   9   9        360.46        386.51        18.43 o                         
   1   9   9        880.21        817.09        30.09 o                         
   2   9   9        222.70        202.69        13.27 o                         
   3   9   9        646.50        605.06        22.55 o                         
   4   9   9        257.08        261.42        15.27 o                         
   5   9   9         44.95         44.37         6.00 o                         
   6   9   9          0.05          0.42         2.20 o                         
   7   9   9          7.29          3.73         2.09 o                         
   8   9   9          0.40         -1.36         1.45 o                         
  -8  10   9        134.69        141.45         6.73 o                         
  -7  10   9         14.91         13.73         2.68 o                         
  -6  10   9        104.28         77.64         5.67 o                         
  -5  10   9        101.37         84.90         5.93 o                         
  -4  10   9         33.87         15.94         2.84 o                         
  -3  10   9        314.34        298.29        16.14 o                         
  -2  10   9        146.47        132.87        10.46 o                         
  -1  10   9          2.07          7.50         3.00 o                         
   0  10   9        556.77        538.53        22.91 o                         
   1  10   9       2173.37       1942.19        57.00 o                         
   2  10   9          4.94          1.05         3.18 o                         
   3  10   9        137.22        147.84         8.41 o                         
   4  10   9        368.85        328.43        17.23 o                         
   5  10   9          4.15          1.64         3.00 o                         
   6  10   9          9.17          9.05         2.68 o                         
   7  10   9         15.01          9.50         2.59 o                         
  -8  11   9          0.01          0.29         1.52 o                         
  -7  11   9          5.58          2.49         2.82 o                         
  -6  11   9        365.67        331.61        11.60 o                         
  -5  11   9         12.71          2.10         3.68 o                         
  -4  11   9        294.26        310.48        11.51 o                         
  -3  11   9        173.12        151.28        11.09 o                         
  -2  11   9          9.83         13.82         4.00 o                         
  -1  11   9        862.32        834.41        30.18 o                         
   0  11   9        170.79        172.65        11.86 o                         
   1  11   9        206.10        197.15        13.00 o                         
   2  11   9        223.34        179.51        12.50 o                         
   3  11   9        190.27        171.38         8.18 o                         
   4  11   9         58.66         54.27         4.86 o                         
   5  11   9         82.29         86.46         7.68 o                         
   6  11   9         17.88         14.77         3.59 o                         
   7  11   9          2.26          3.36         1.77 o                         
  -8  12   9         46.58         53.73         3.39 o                         
  -7  12   9          6.41          8.32         5.02 o                         
  -6  12   9        191.06        208.00         8.55 o                         
  -5  12   9         60.54         70.57         5.27 o                         
  -4  12   9          4.30         -2.47         2.47 o                         
  -3  12   9         79.38         94.56        14.61 o                         
  -2  12   9        561.99        502.53        22.00 o                         
  -1  12   9        399.41        409.22        13.53 o                         
   0  12   9         77.23         61.00         7.23 o                         
   1  12   9       1069.63        986.05        34.55 o                         
   2  12   9        675.08        623.00        17.41 o                         
   3  12   9        105.72         94.19         5.94 o                         
   4  12   9         15.28         15.63         5.18 o                         
   5  12   9         51.29         52.73         5.68 o                         
   6  12   9          7.64         12.84         1.81 o                         
  -7  13   9         14.39         21.09         2.49 o                         
  -6  13   9        184.78        204.72         8.13 o                         
  -5  13   9          1.87          2.86         2.07 o                         
  -4  13   9        226.69        190.94         8.58 o                         
  -3  13   9          7.34          5.88         2.30 o                         
  -2  13   9        147.56        111.60         9.55 o                         
  -1  13   9        250.35        268.10        10.50 o                         
   0  13   9         27.71         20.46         4.27 o                         
   1  13   9          6.01          3.95         2.73 o                         
   2  13   9          0.29          0.07         2.14 o                         
   3  13   9         74.11         63.48         4.77 o                         
   4  13   9        140.28        149.64        10.32 o                         
   5  13   9        119.90        121.05         6.57 o                         
   6  13   9         14.26         15.87         1.76 o                         
  -7  14   9         13.27         13.99         1.79 o                         
  -6  14   9          5.75          5.36         1.92 o                         
  -5  14   9         49.07         58.39         5.07 o                         
  -4  14   9          0.94         -0.02         1.93 o                         
  -3  14   9          6.31          7.61         2.55 o                         
  -2  14   9        136.90        143.46        11.91 o                         
  -1  14   9          3.53          3.91         2.06 o                         
   0  14   9          0.95          2.45         2.77 o                         
   1  14   9         26.57         23.02         3.04 o                         
   2  14   9        763.89        754.68        19.16 o                         
   3  14   9         49.06         45.40         3.95 o                         
   4  14   9         14.09         10.55         3.50 o                         
   5  14   9         38.71         52.91         5.27 o                         
  -6  15   9        215.52        224.64         7.44 o                         
  -5  15   9          2.86          3.51         1.72 o                         
  -4  15   9          4.33          4.14         2.03 o                         
  -3  15   9         32.31         31.68         3.39 o                         
  -2  15   9         58.15         45.23         4.07 o                         
  -1  15   9         46.70         42.09         5.73 o                         
   0  15   9          5.16          6.46         2.25 o                         
   1  15   9        378.16        362.25        13.59 o                         
   2  15   9        156.03        174.76         7.56 o                         
   3  15   9         73.66         89.12         5.17 o                         
   4  15   9         12.74         15.82         3.50 o                         
   5  15   9         81.13         79.14         5.68 o                         
  -5  16   9        104.95        106.00         4.90 o                         
  -4  16   9         17.88         22.49         2.62 o                         
  -3  16   9        114.93        111.49         5.66 o                         
  -2  16   9         11.57         11.50         2.17 o                         
  -1  16   9        252.94        247.33        13.14 o                         
   0  16   9        112.76        117.64         6.06 o                         
   1  16   9        163.77        173.42         5.97 o                         
   2  16   9         12.65         12.62         3.93 o                         
   3  16   9          1.15          2.98         2.23 o                         
   4  16   9          8.22         11.55         2.68 o                         
  -5  17   9         45.99         51.91         4.23 o                         
  -4  17   9          1.44          0.43         1.19 o                         
  -3  17   9          0.92          3.36         1.51 o                         
  -2  17   9        113.21        136.76         6.03 o                         
  -1  17   9          0.56          4.18         1.80 o                         
   0  17   9          3.15          4.21         1.68 o                         
   1  17   9         48.46         53.59         3.05 o                         
   2  17   9         18.21         25.91         2.18 o                         
   3  17   9        141.67        150.04         5.91 o                         
   4  17   9          0.32         -1.45         1.55 o                         
  -3  18   9         63.19         66.45         3.49 o                         
  -2  18   9         95.08        112.09         4.82 o                         
  -1  18   9        161.87        171.83         8.96 o                         
   0  18   9          6.03          8.26         1.47 o                         
   1  18   9         12.13         12.25         1.70 o                         
   2  18   9         87.10        115.80         3.84 o                         
 -10   0  10         49.51         51.00         4.50 o                         
  -8   0  10          6.40          0.64         3.32 o                         
  -6   0  10        575.73        555.48        23.77 o                         
  -4   0  10        275.12        275.92        15.46 o                         
  -2   0  10          0.32          3.55         6.86 o                         
   0   0  10        825.45        812.18        48.82 o                         
   2   0  10          0.04         -0.41         2.05 o                         
   4   0  10        217.66        198.46        12.27 o                         
   6   0  10        623.33        663.67        25.32 o                         
   8   0  10          6.16          1.95         1.73 o                         
 -10   1  10         33.88         35.08         3.02 o                         
  -9   1  10          3.96          2.18         1.95 o                         
  -8   1  10         21.11         15.55         2.91 o                         
  -7   1  10         28.55         27.36         2.87 o                         
  -6   1  10         59.23         58.19         5.28 o                         
  -5   1  10          0.32          3.41         2.29 o                         
  -4   1  10      10297.57      10098.81       202.87 o                         
  -3   1  10        148.21        161.38         7.84 o                         
  -2   1  10        288.06        279.92        19.58 o                         
  -1   1  10        113.18        131.78        13.09 o                         
   0   1  10         88.02         85.40        10.90 o                         
   1   1  10         98.83         94.72        11.55 o                         
   2   1  10        208.46        216.80        10.27 o                         
   3   1  10        285.48        305.99        10.98 o                         
   4   1  10       1955.02       1864.21        38.14 o                         
   5   1  10         19.49         13.93         2.52 o                         
   6   1  10         13.98         17.54         2.92 o                         
   7   1  10        107.68        112.34         6.80 o                         
   8   1  10         13.73          7.93         1.47 o                         
 -10   2  10         91.44        104.59         4.50 o                         
  -9   2  10         17.84         17.50         2.68 o                         
  -8   2  10         16.09         12.00         2.81 o                         
  -7   2  10         11.20         13.97         2.22 o                         
  -6   2  10          0.48          2.56         1.69 o                         
  -5   2  10         15.26         14.71         2.28 o                         
  -4   2  10        426.66        403.93        22.18 o                         
  -3   2  10          3.12          5.58         2.17 o                         
  -2   2  10        553.42        505.95        21.01 o                         
  -1   2  10         98.98        102.85        11.40 o                         
   0   2  10        672.81        644.48        30.07 o                         
   1   2  10          7.76         13.98         2.92 o                         
   2   2  10          8.45          4.36         1.62 o                         
   3   2  10        115.80        125.37         9.50 o                         
   4   2  10        773.18        760.56        25.71 o                         
   5   2  10         35.53         33.64         3.96 o                         
   6   2  10        104.57        106.19         6.16 o                         
   7   2  10          8.51         -0.34         3.64 o                         
   8   2  10         14.75         17.21         3.36 o                         
 -10   3  10          2.31          2.59         1.55 o                         
  -9   3  10         27.49         34.53         3.89 o                         
  -8   3  10         53.34         46.66         4.19 o                         
  -7   3  10         87.20         95.22         4.97 o                         
  -6   3  10       1500.52       1580.28        33.35 o                         
  -5   3  10         68.50         63.77         4.23 o                         
  -4   3  10       1234.67       1147.23        21.64 o                         
  -3   3  10       1156.34       1206.08        49.12 o                         
  -2   3  10          0.03          0.57         3.75 o                         
  -1   3  10        808.85        821.52        34.37 o                         
   0   3  10         94.85         72.42         9.77 o                         
   1   3  10         18.99         21.09         4.00 o                         
   2   3  10        297.58        299.77        10.66 o                         
   3   3  10         33.08         25.58         3.18 o                         
   4   3  10       1187.40       1146.11        26.45 o                         
   5   3  10        423.27        419.53        13.48 o                         
   6   3  10        231.46        247.29         9.68 o                         
   7   3  10        119.15        122.66         6.12 o                         
   8   3  10         50.33         70.19         5.55 o                         
  -9   4  10          8.34         10.83         1.97 o                         
  -8   4  10         32.51         39.83         3.13 o                         
  -7   4  10          8.09          6.53         1.83 o                         
  -6   4  10          1.41         10.64         2.63 o                         
  -5   4  10        453.62        435.99        12.72 o                         
  -4   4  10         95.04        102.09         5.67 o                         
  -3   4  10        323.69        364.47        10.05 o                         
  -2   4  10       1358.56       1325.82        41.28 o                         
  -1   4  10          0.00         -0.64         2.36 o                         
   0   4  10         58.65         50.18         6.27 o                         
   1   4  10          0.40          2.86         2.23 o                         
   2   4  10         19.66         18.83         3.61 o                         
   3   4  10        363.08        346.88        11.92 o                         
   4   4  10        333.61        342.00         9.87 o                         
   5   4  10          0.56         -1.06         1.66 o                         
   6   4  10         12.59         14.59         2.85 o                         
   7   4  10          3.37          3.21         1.66 o                         
   8   4  10         28.27         22.41         3.27 o                         
  -9   5  10         67.51         65.76         3.93 o                         
  -8   5  10         83.65         92.72         4.43 o                         
  -7   5  10         40.15         32.48         2.96 o                         
  -6   5  10       2170.98       2142.28        35.10 o                         
  -5   5  10         18.25         17.98         2.48 o                         
  -4   5  10          3.47         -1.52         1.52 o                         
  -3   5  10        508.33        520.90        15.50 o                         
  -2   5  10        563.79        560.14        16.09 o                         
  -1   5  10        723.17        722.26        23.20 o                         
   0   5  10        449.96        424.40        13.59 o                         
   1   5  10         12.96         11.50         3.36 o                         
   2   5  10        281.51        278.99        12.93 o                         
   3   5  10        311.59        282.72        10.60 o                         
   4   5  10        328.68        318.46         9.47 o                         
   5   5  10         78.96         74.86         5.37 o                         
   6   5  10        272.08        264.65        12.96 o                         
   7   5  10         22.72         24.74         2.82 o                         
   8   5  10          1.70          0.73         1.64 o                         
  -9   6  10          4.04          3.14         1.30 o                         
  -8   6  10        224.99        254.31         9.59 o                         
  -7   6  10         12.37          6.02         2.40 o                         
  -6   6  10         92.68         98.84         5.02 o                         
  -5   6  10        512.48        534.80        13.77 o                         
  -4   6  10        217.85        204.57         9.16 o                         
  -3   6  10        146.39        155.46        10.77 o                         
  -2   6  10         82.16         86.93        12.30 o                         
  -1   6  10        338.38        328.79        16.68 o                         
   0   6  10          6.92          4.59         3.14 o                         
   1   6  10        127.23        128.14        10.41 o                         
   2   6  10          0.01         -1.19         2.00 o                         
   3   6  10        250.81        247.10         9.02 o                         
   4   6  10         38.35         32.25         3.09 o                         
   5   6  10        103.01        110.43         5.18 o                         
   6   6  10         13.35         12.12         2.50 o                         
   7   6  10          9.49          4.45         2.59 o                         
   8   6  10         40.29         33.55         3.50 o                         
  -9   7  10         85.64         83.06         5.45 o                         
  -8   7  10          3.68          7.66         2.31 o                         
  -7   7  10          7.44          8.04         1.67 o                         
  -6   7  10        176.24        184.53         6.81 o                         
  -5   7  10          0.07          2.17         2.32 o                         
  -4   7  10         95.92         99.81         7.50 o                         
  -3   7  10        109.64        106.55         6.60 o                         
  -2   7  10        440.84        400.19        27.41 o                         
  -1   7  10        437.74        387.38        18.55 o                         
   0   7  10         57.80         65.46         7.23 o                         
   1   7  10        919.05        871.45        31.50 o                         
   2   7  10        917.65        866.43        22.08 o                         
   3   7  10       1472.40       1414.97        25.41 o                         
   4   7  10        331.03        327.76         9.62 o                         
   5   7  10         36.65         40.30         3.34 o                         
   6   7  10         65.03         65.23        12.32 o                         
   7   7  10          4.59          4.64         2.55 o                         
  -8   8  10         70.77         62.87         4.61 o                         
  -7   8  10         26.03         17.68         2.82 o                         
  -6   8  10        173.93        143.63         9.23 o                         
  -5   8  10       1470.31       1555.74        71.69 o                         
  -4   8  10         85.52         81.66         5.65 o                         
  -3   8  10          5.34          6.44         2.22 o                         
  -2   8  10         26.14         17.66         2.89 o                         
  -1   8  10         61.95         66.04         8.36 o                         
   0   8  10        835.28        802.76        26.77 o                         
   1   8  10         87.96         61.28         6.86 o                         
   2   8  10        214.87        219.10        13.86 o                         
   3   8  10         78.48         60.40         4.13 o                         
   4   8  10          0.03          1.60         2.36 o                         
   5   8  10        759.97        736.20        35.32 o                         
   6   8  10         66.30         59.46         6.05 o                         
   7   8  10         51.03         52.23         4.77 o                         
  -8   9  10        223.00        258.84         8.53 o                         
  -7   9  10         41.17         48.34         4.01 o                         
  -6   9  10          4.40          6.00         3.41 o                         
  -5   9  10         67.65         51.55         6.50 o                         
  -4   9  10          1.20         -1.27         3.18 o                         
  -3   9  10         77.45         79.20         5.66 o                         
  -2   9  10         44.46         30.18         4.95 o                         
  -1   9  10         78.17         86.54         5.75 o                         
   0   9  10        641.69        651.68        54.93 o                         
   1   9  10         89.77         78.10         8.14 o                         
   2   9  10       1693.35       1540.85        47.96 o                         
   3   9  10        287.78        274.56        10.43 o                         
   4   9  10        121.83        114.26         6.46 o                         
   5   9  10          8.59          6.58         2.00 o                         
   6   9  10         28.00         29.82         4.36 o                         
   7   9  10          2.96          1.82         1.73 o                         
  -8  10  10         10.06         13.69         2.84 o                         
  -7  10  10         92.34         91.62        10.66 o                         
  -6  10  10          7.92         14.01         3.00 o                         
  -5  10  10        117.88        105.19         8.86 o                         
  -4  10  10         74.50         78.19         8.14 o                         
  -3  10  10         21.83         26.68         5.36 o                         
  -2  10  10          4.11          8.14         3.86 o                         
  -1  10  10          1.66          1.47         2.66 o                         
   0  10  10       1288.87       1184.56        39.18 o                         
   1  10  10        155.01        171.46         8.36 o                         
   2  10  10        437.98        423.98        20.18 o                         
   3  10  10        109.48         97.64         9.27 o                         
   4  10  10         87.88         83.19         6.32 o                         
   5  10  10          0.40          0.15         1.48 o                         
   6  10  10        121.60        120.55         7.59 o                         
   7  10  10        203.38        255.24        10.18 o                         
  -8  11  10        150.50        148.78         8.00 o                         
  -7  11  10         15.91         11.56         2.93 o                         
  -6  11  10          2.04          1.07         1.91 o                         
  -5  11  10        189.15        211.37        12.73 o                         
  -4  11  10        129.04        113.46         9.32 o                         
  -3  11  10        666.80        663.35        26.05 o                         
  -2  11  10        380.58        423.34        19.77 o                         
  -1  11  10        287.81        301.53        11.39 o                         
   0  11  10          5.20         25.00         5.05 o                         
   1  11  10        541.89        530.03        22.96 o                         
   2  11  10        237.95        220.42        13.91 o                         
   3  11  10          1.53          3.32         3.27 o                         
   4  11  10         37.64         36.25         3.56 o                         
   5  11  10          0.28         -1.18         2.07 o                         
   6  11  10          0.76          0.82         1.68 o                         
  -7  12  10         16.74         14.62         2.11 o                         
  -6  12  10          0.23          1.75         1.68 o                         
  -5  12  10         12.31         14.05         2.78 o                         
  -4  12  10         45.46         49.00         6.41 o                         
  -3  12  10        201.68        182.92        12.14 o                         
  -2  12  10        126.92        148.19        10.86 o                         
  -1  12  10          0.05          0.27         2.73 o                         
   0  12  10        325.28        313.38        16.46 o                         
   1  12  10         71.87         68.50         7.55 o                         
   2  12  10         50.08         60.55         6.91 o                         
   3  12  10         45.04         42.87         6.14 o                         
   4  12  10        139.51        138.23         9.73 o                         
   5  12  10         50.80         67.01         6.68 o                         
   6  12  10         64.82         63.91         4.45 o                         
  -7  13  10        136.56        153.10         8.05 o                         
  -6  13  10         14.33         19.93         5.09 o                         
  -5  13  10          0.16         -0.97         1.76 o                         
  -4  13  10          7.42          7.00         3.64 o                         
  -3  13  10         67.92         65.46         7.18 o                         
  -2  13  10         65.91         70.32         7.59 o                         
  -1  13  10          3.98          2.87         2.07 o                         
   0  13  10        294.83        281.62        12.46 o                         
   1  13  10        111.07        121.46         9.55 o                         
   2  13  10         40.36         26.14         5.09 o                         
   3  13  10          0.22         -0.59         3.32 o                         
   4  13  10          2.21         -1.00         2.50 o                         
   5  13  10         11.13         10.68         2.86 o                         
  -6  14  10         18.19         18.72         2.15 o                         
  -5  14  10         26.12         24.45         3.52 o                         
  -4  14  10         79.43         63.46         6.41 o                         
  -3  14  10        146.57        124.19         9.18 o                         
  -2  14  10        226.19        236.65        13.36 o                         
  -1  14  10          8.14         10.01         2.14 o                         
   0  14  10        164.27        145.93         8.32 o                         
   1  14  10         20.18         16.41         3.09 o                         
   2  14  10        100.33         94.32         8.14 o                         
   3  14  10         65.79         74.78         6.95 o                         
   4  14  10        154.37        175.96         9.82 o                         
   5  14  10        405.67        556.85        18.05 o                         
  -6  15  10          7.33         18.23         2.73 o                         
  -5  15  10        109.34        120.22         5.22 o                         
  -4  15  10          5.16          8.86         3.23 o                         
  -3  15  10         53.17         56.09         6.00 o                         
  -2  15  10          9.06         11.59         3.77 o                         
  -1  15  10         88.33         92.96         8.00 o                         
   0  15  10          3.34          3.07         2.18 o                         
   1  15  10         40.27         34.35         3.62 o                         
   2  15  10          1.40          0.14         2.41 o                         
   3  15  10         43.63         57.59         5.77 o                         
   4  15  10         77.96         93.37         6.55 o                         
  -5  16  10        262.00        281.97        11.18 o                         
  -4  16  10          0.55          1.00         1.95 o                         
  -3  16  10         21.93         25.18         3.95 o                         
  -2  16  10        248.13        243.69        12.05 o                         
  -1  16  10          8.27         15.41         3.45 o                         
   0  16  10         59.89         69.90         4.32 o                         
   1  16  10        116.59        127.24         5.97 o                         
   2  16  10         12.61         14.22         2.40 o                         
   3  16  10         39.65         41.41         3.15 o                         
  -4  17  10         62.04         72.46         4.95 o                         
  -3  17  10         98.96        116.28         6.91 o                         
  -2  17  10         21.51         20.59         3.36 o                         
  -1  17  10        174.98        188.69         9.77 o                         
   0  17  10         34.32         32.07         2.58 o                         
   1  17  10         20.81         21.70         2.36 o                         
   2  17  10          2.41          1.13         1.39 o                         
  -1  18  10         16.73         19.59         2.77 o                         
   0  18  10          0.09         -0.18         1.45 o                         
  -9   0  11          7.27          7.14         2.45 o                         
  -7   0  11         40.90         36.59         5.77 o                         
  -5   0  11       5281.07       4956.58       125.05 o                         
  -3   0  11        482.85        475.71        21.73 o                         
  -1   0  11         68.25         70.59         7.36 o                         
   1   0  11        687.57        627.30        17.50 o                         
   3   0  11         57.56         59.23         6.82 o                         
   5   0  11        210.47        197.69        12.73 o                         
   7   0  11        223.94        266.97        12.68 o                         
  -9   1  11         29.23         24.72         2.63 o                         
  -8   1  11         52.27         43.49         4.02 o                         
  -7   1  11         89.25         94.55         6.24 o                         
  -6   1  11          1.61          2.74         2.53 o                         
  -5   1  11       1280.88       1282.64        38.80 o                         
  -4   1  11         14.71         21.86         3.41 o                         
  -3   1  11         14.32         18.57         2.96 o                         
  -2   1  11         18.08         12.16         2.43 o                         
  -1   1  11        337.13        337.08        11.96 o                         
   0   1  11        373.35        375.24        10.35 o                         
   1   1  11         75.57        103.66         5.06 o                         
   2   1  11         77.57         81.93         5.61 o                         
   3   1  11         13.60          9.30         2.33 o                         
   4   1  11         66.27         71.86         5.54 o                         
   5   1  11        692.55        755.71        33.93 o                         
   6   1  11         25.02         23.00         3.66 o                         
   7   1  11        167.37        188.94        12.41 o                         
  -9   2  11          3.50          3.48         1.57 o                         
  -8   2  11         52.02         48.94         4.04 o                         
  -7   2  11          0.16         -1.36         1.62 o                         
  -6   2  11        343.94        351.76        10.96 o                         
  -5   2  11        856.83        836.06        24.61 o                         
  -4   2  11         14.90         15.56         3.09 o                         
  -3   2  11        145.04        137.01         7.64 o                         
  -2   2  11         37.03         34.87         3.91 o                         
  -1   2  11        203.08        193.75         7.06 o                         
   0   2  11         63.44         58.53         4.21 o                         
   1   2  11         19.49         18.23         2.32 o                         
   2   2  11        325.51        351.67        10.74 o                         
   3   2  11          1.01          0.43         2.11 o                         
   4   2  11        819.01        856.73        21.70 o                         
   5   2  11         22.87         20.89         5.59 o                         
   6   2  11        249.91        271.27         9.93 o                         
   7   2  11         55.28         67.44         4.26 o                         
  -9   3  11         40.57         45.24         3.39 o                         
  -8   3  11         30.17         31.94         4.75 o                         
  -7   3  11        273.87        237.71         7.78 o                         
  -6   3  11         28.20         27.01         2.85 o                         
  -5   3  11        163.30        173.81         7.69 o                         
  -4   3  11         83.86         73.42         6.73 o                         
  -3   3  11        302.91        305.43        11.64 o                         
  -2   3  11         29.48         28.89         5.25 o                         
  -1   3  11         89.97         79.44         6.55 o                         
   0   3  11        412.07        374.34        10.41 o                         
   1   3  11         18.57         16.01         2.76 o                         
   2   3  11         51.22         41.81         3.28 o                         
   3   3  11        215.68        212.32         9.25 o                         
   4   3  11         86.41         89.94         5.92 o                         
   5   3  11         33.78         28.31         3.50 o                         
   6   3  11         12.30         10.53         4.89 o                         
   7   3  11         39.63         46.88         3.58 o                         
  -9   4  11         56.09         59.75         3.55 o                         
  -8   4  11         26.77         32.25         3.23 o                         
  -7   4  11          1.78          1.67         1.66 o                         
  -6   4  11        440.37        449.61        11.59 o                         
  -5   4  11         92.37        105.06         5.22 o                         
  -4   4  11         66.50         69.31         4.25 o                         
  -3   4  11       3351.36       3416.05        65.67 o                         
  -2   4  11        787.74        805.70        67.98 o                         
  -1   4  11        262.13        309.76        21.25 o                         
   0   4  11          3.19          3.16         2.39 o                         
   1   4  11         17.72         23.41         4.95 o                         
   2   4  11        144.09        148.34         7.46 o                         
   3   4  11         37.64         32.29         3.70 o                         
   4   4  11        734.73        728.46        15.83 o                         
   5   4  11        151.52        154.66         6.15 o                         
   6   4  11        111.72        108.15         6.14 o                         
   7   4  11         58.07         74.74         9.61 o                         
  -9   5  11         10.50         10.41         2.32 o                         
  -8   5  11         21.01         24.66         4.70 o                         
  -7   5  11        174.08        176.53         6.36 o                         
  -6   5  11          1.43          0.86         1.70 o                         
  -5   5  11          6.99          3.70         1.45 o                         
  -4   5  11        163.15        154.44         6.34 o                         
  -3   5  11         93.74        104.25         6.65 o                         
  -2   5  11        106.37        103.89         6.36 o                         
  -1   5  11         35.27         30.08         3.43 o                         
   0   5  11        151.84        140.69        10.91 o                         
   1   5  11         97.61         97.60         9.18 o                         
   2   5  11          8.37          3.34         1.68 o                         
   3   5  11        177.86        169.07         6.71 o                         
   4   5  11        226.95        217.63         8.45 o                         
   5   5  11         28.47         23.11         2.54 o                         
   6   5  11          8.84          8.42         2.32 o                         
   7   5  11        105.40        114.60         7.45 o                         
  -8   6  11         42.73         49.99         4.42 o                         
  -7   6  11         43.34         46.23         3.11 o                         
  -6   6  11        229.66        239.20         9.75 o                         
  -5   6  11         37.33         27.02         2.96 o                         
  -4   6  11         44.83         46.39         4.33 o                         
  -3   6  11       2563.65       2503.16        49.20 o                         
  -2   6  11       1162.77       1159.85        27.06 o                         
  -1   6  11        394.45        406.20        13.52 o                         
   0   6  11        543.65        529.21        22.91 o                         
   1   6  11          1.04         10.41         5.00 o                         
   2   6  11        183.81        157.30         8.16 o                         
   3   6  11        132.24        121.05         5.62 o                         
   4   6  11        282.38        261.64         8.36 o                         
   5   6  11        120.81        120.72         5.27 o                         
   6   6  11         83.13         77.02        12.32 o                         
   7   6  11        196.63        209.19        10.05 o                         
  -8   7  11         51.64         43.27         3.13 o                         
  -7   7  11          0.02          4.41         1.31 o                         
  -6   7  11        180.85        166.11        12.43 o                         
  -5   7  11         15.58         10.70         2.37 o                         
  -4   7  11        982.94        981.02        23.96 o                         
  -3   7  11          1.75          0.16         1.98 o                         
  -2   7  11          3.55         13.21         2.03 o                         
  -1   7  11        272.66        275.44         8.83 o                         
   0   7  11         15.54          9.93         3.68 o                         
   1   7  11          0.18         -0.76         2.13 o                         
   2   7  11         72.36         60.18         7.09 o                         
   3   7  11         18.67         16.06         2.39 o                         
   4   7  11         41.69         37.78         3.20 o                         
   5   7  11         82.32         75.95         4.88 o                         
   6   7  11         38.73         34.96         4.27 o                         
   7   7  11          3.41          6.23         2.23 o                         
  -8   8  11          9.79         12.00         3.00 o                         
  -7   8  11         65.74         54.64         5.91 o                         
  -6   8  11         31.24         30.22         3.50 o                         
  -5   8  11         23.11         29.20         4.34 o                         
  -4   8  11        116.48        115.03         6.72 o                         
  -3   8  11         92.78         70.11        13.86 o                         
  -2   8  11          3.60          3.38         1.94 o                         
  -1   8  11        696.30        724.77        16.01 o                         
   0   8  11         66.64         56.18         4.80 o                         
   1   8  11        391.68        381.54        13.21 o                         
   2   8  11        303.44        285.65        16.09 o                         
   3   8  11         70.95         66.45         4.96 o                         
   4   8  11         37.63         29.12         3.27 o                         
   5   8  11         46.27         45.44         7.48 o                         
   6   8  11          3.05          3.41         2.05 o                         
  -8   9  11         26.16         26.05         3.41 o                         
  -7   9  11         37.63         32.32         4.41 o                         
  -6   9  11          5.38          3.91         3.14 o                         
  -5   9  11         21.91         27.32         4.77 o                         
  -4   9  11        196.49        231.43         9.48 o                         
  -3   9  11          9.33          8.51         2.33 o                         
  -2   9  11        480.43        440.63        18.02 o                         
  -1   9  11         26.80         35.94         3.18 o                         
   0   9  11          5.54          5.59         1.97 o                         
   1   9  11          5.61          3.79         2.48 o                         
   2   9  11         26.49         26.59         5.36 o                         
   3   9  11        237.64        203.42        13.14 o                         
   4   9  11         31.77         28.77         3.20 o                         
   5   9  11        158.32        166.96        11.71 o                         
   6   9  11        173.91        182.65         9.18 o                         
  -7  10  11         29.65         22.50         3.73 o                         
  -6  10  11         71.81         65.14         6.64 o                         
  -5  10  11          0.20          1.50         2.95 o                         
  -4  10  11        114.53         99.14         8.73 o                         
  -3  10  11         14.76          7.95         3.50 o                         
  -2  10  11          6.31         14.06         2.94 o                         
  -1  10  11        716.86        734.99        19.69 o                         
   0  10  11         76.56         91.65         8.52 o                         
   1  10  11        205.12        227.99        21.43 o                         
   2  10  11        306.90        330.60        26.73 o                         
   3  10  11         84.58         93.96         8.96 o                         
   4  10  11        141.90        145.53         6.63 o                         
   5  10  11          7.99          5.46         2.05 o                         
   6  10  11        126.55        135.19         7.18 o                         
  -7  11  11          1.83          2.55         2.27 o                         
  -6  11  11          0.00          0.18         2.50 o                         
  -5  11  11         13.13         12.18         3.73 o                         
  -4  11  11        191.89        190.37        11.96 o                         
  -3  11  11          4.21         -0.41         3.41 o                         
  -2  11  11        634.90        664.35        25.73 o                         
  -1  11  11        142.04        135.27         7.16 o                         
   0  11  11         13.57         18.32         2.91 o                         
   1  11  11        254.36        231.15        13.91 o                         
   2  11  11          0.57          2.45         2.48 o                         
   3  11  11         52.39         47.38         4.08 o                         
   4  11  11          2.55          3.14         2.64 o                         
   5  11  11          0.02         -1.01         1.01 o                         
  -7  12  11         35.26         46.46         4.18 o                         
  -6  12  11         55.12         39.87         4.73 o                         
  -5  12  11         16.26         25.14         4.32 o                         
  -4  12  11         34.63         36.23         5.55 o                         
  -3  12  11        111.47        111.46         9.09 o                         
  -2  12  11         50.10         44.14         6.18 o                         
  -1  12  11         12.24         11.75         2.84 o                         
   0  12  11        138.64        124.41        14.55 o                         
   1  12  11          0.72         -4.32         4.32 o                         
   2  12  11        736.80        704.76        26.37 o                         
   3  12  11        383.40        392.43        17.46 o                         
   4  12  11         21.81         23.16         2.61 o                         
   5  12  11        123.79        123.05         7.18 o                         
  -6  13  11         57.88         57.37         5.09 o                         
  -5  13  11         23.79         31.73         4.73 o                         
  -4  13  11        316.85        315.79        14.73 o                         
  -3  13  11          6.18          4.32         3.18 o                         
  -2  13  11        173.92        168.60        11.05 o                         
  -1  13  11        341.32        345.94        11.36 o                         
   0  13  11        117.15        117.55         6.47 o                         
   1  13  11         20.52         21.36         4.00 o                         
   2  13  11          6.95          8.09         3.32 o                         
   3  13  11         40.13         38.82         4.86 o                         
   4  13  11         46.18         56.09         5.32 o                         
  -6  14  11          1.84          4.91         1.91 o                         
  -5  14  11        285.24        290.88        12.50 o                         
  -4  14  11         12.41         19.73         4.09 o                         
  -3  14  11         47.88         50.78         6.00 o                         
  -2  14  11        109.64        100.73         8.09 o                         
  -1  14  11        213.21        226.69        12.55 o                         
   0  14  11          7.31          5.19         1.90 o                         
   1  14  11         24.02         25.85         3.05 o                         
   2  14  11          0.84          0.59         2.32 o                         
   3  14  11          2.00          0.91         2.00 o                         
   4  14  11         18.54         20.55         3.23 o                         
  -5  15  11         23.54         28.18         3.36 o                         
  -4  15  11         26.53         24.27         3.59 o                         
  -3  15  11        113.41        127.01         8.18 o                         
  -2  15  11        202.79        215.15        11.23 o                         
  -1  15  11        157.75        177.15        10.27 o                         
   0  15  11          1.49          1.20         1.51 o                         
   1  15  11         26.51         34.88         3.31 o                         
   2  15  11        281.66        331.79         9.90 o                         
   3  15  11          5.04          5.18         2.16 o                         
  -4  16  11         74.31         87.87         5.64 o                         
  -3  16  11         77.12         67.55         5.32 o                         
  -2  16  11         97.88        104.73         6.91 o                         
  -1  16  11         49.00         58.14         5.23 o                         
   0  16  11         53.91         55.32         3.42 o                         
   1  16  11          3.88          3.42         1.44 o                         
   2  16  11         14.14         16.50         1.95 o                         
  -2  17  11         45.65         44.32         3.91 o                         
  -1  17  11         10.18          9.14         2.27 o                         
   0  17  11          4.97          6.91         2.05 o                         
   1  17  11         24.38         20.64         2.82 o                         
  -8   0  12         17.08         17.96         3.55 o                         
  -6   0  12       1090.82       1184.61        38.64 o                         
  -4   0  12       1405.87       1392.16        44.32 o                         
  -2   0  12         34.96         27.77         5.27 o                         
   0   0  12       1848.29       1848.09        89.53 o                         
   2   0  12       1606.58       1544.84        33.57 o                         
   4   0  12         34.55         27.46         4.86 o                         
   6   0  12        141.57        146.45         7.18 o                         
  -9   1  12         35.09         49.59         3.09 o                         
  -8   1  12         10.88          9.02         2.17 o                         
  -7   1  12         11.13          4.72         2.19 o                         
  -6   1  12         38.47         37.37         4.14 o                         
  -5   1  12        194.60        203.14         9.24 o                         
  -4   1  12         13.00         12.07         2.96 o                         
  -3   1  12          2.74          0.67         4.59 o                         
  -2   1  12        431.75        366.92        13.55 o                         
  -1   1  12        281.01        280.05        11.18 o                         
   0   1  12        283.86        286.71         9.12 o                         
   1   1  12          3.41          4.69         1.44 o                         
   2   1  12        389.70        370.54         9.15 o                         
   3   1  12         24.04         21.61         2.62 o                         
   4   1  12         56.52         63.13         5.13 o                         
   5   1  12        135.79        136.35         6.99 o                         
   6   1  12        311.32        338.05        10.69 o                         
   7   1  12        165.43        181.63         6.36 o                         
  -9   2  12        114.07        129.33         4.98 o                         
  -8   2  12          0.91         -0.86         1.75 o                         
  -7   2  12        302.88        278.89        10.24 o                         
  -6   2  12         28.47         32.45         3.86 o                         
  -5   2  12        662.40        610.10        39.75 o                         
  -4   2  12        154.78        143.47        14.89 o                         
  -3   2  12        429.33        445.53        14.72 o                         
  -2   2  12        135.52        161.53         8.34 o                         
  -1   2  12          5.79         -2.95         2.95 o                         
   0   2  12         66.38         51.09         5.09 o                         
   1   2  12         31.59         18.43         2.15 o                         
   2   2  12        193.76        202.81         7.36 o                         
   3   2  12        210.84        210.70         8.53 o                         
   4   2  12          4.97          1.27         1.47 o                         
   5   2  12         38.84         37.79         3.90 o                         
   6   2  12          1.53         -0.20         2.20 o                         
   7   2  12          7.48         10.46         4.20 o                         
  -8   3  12          3.24          3.15         1.91 o                         
  -7   3  12          1.65          1.57         1.34 o                         
  -6   3  12          0.29          0.46         1.55 o                         
  -5   3  12        355.71        321.36        23.59 o                         
  -4   3  12        272.34        261.68        26.32 o                         
  -3   3  12        450.39        493.07        65.00 o                         
  -2   3  12         70.81         60.68         4.96 o                         
  -1   3  12         30.41         33.08         5.66 o                         
   0   3  12        715.23        671.44        18.15 o                         
   1   3  12          4.84         -0.41         2.23 o                         
   2   3  12        139.22        144.07         6.06 o                         
   3   3  12          7.04         11.50         2.56 o                         
   4   3  12        279.29        319.93         9.37 o                         
   5   3  12        229.73        229.81         9.17 o                         
   6   3  12         67.93         78.77         5.16 o                         
   7   3  12        225.32        246.33        10.59 o                         
  -8   4  12         93.88        103.23         4.99 o                         
  -7   4  12         35.47         47.18         3.12 o                         
  -6   4  12         40.25         47.16         3.27 o                         
  -5   4  12         44.69         56.84         3.77 o                         
  -4   4  12         36.46         34.03         2.97 o                         
  -3   4  12          7.29          9.20         3.34 o                         
  -2   4  12          5.36          7.27         2.21 o                         
  -1   4  12        529.29        470.66        21.82 o                         
   0   4  12          1.14          7.54         2.38 o                         
   1   4  12         23.58         26.63         6.39 o                         
   2   4  12        110.92         98.50         6.20 o                         
   3   4  12         91.01         96.73         5.08 o                         
   4   4  12        429.38        425.21        11.00 o                         
   5   4  12        126.78        132.77         5.50 o                         
   6   4  12        185.69        209.39         7.73 o                         
   7   4  12         98.50        115.10         6.59 o                         
  -8   5  12         10.35         11.97         1.77 o                         
  -7   5  12         88.65         76.79         3.84 o                         
  -6   5  12          4.20          3.85         2.63 o                         
  -5   5  12         13.20         16.17         2.24 o                         
  -4   5  12         58.94         51.04         3.60 o                         
  -3   5  12       1748.66       1720.56        53.34 o                         
  -2   5  12        703.74        661.14        47.30 o                         
  -1   5  12        743.01        677.35        27.23 o                         
   0   5  12         32.07         26.82         5.23 o                         
   1   5  12          0.31          1.75         6.80 o                         
   2   5  12          3.28          5.30         3.64 o                         
   3   5  12        125.79        128.01         7.02 o                         
   4   5  12         66.31         62.41         4.05 o                         
   5   5  12          7.85         10.84         2.07 o                         
   6   5  12          0.74          2.14         2.14 o                         
  -8   6  12         29.60         21.83         2.00 o                         
  -7   6  12         68.38         71.02         3.55 o                         
  -6   6  12          1.41          0.57         1.32 o                         
  -5   6  12        470.73        489.15        14.64 o                         
  -4   6  12         19.42         24.03         3.38 o                         
  -3   6  12        305.19        278.27        10.88 o                         
  -2   6  12        143.55        165.24         8.12 o                         
  -1   6  12       2085.82       2110.78        42.65 o                         
   0   6  12          7.95          5.88         2.04 o                         
   1   6  12        233.92        231.80        10.86 o                         
   2   6  12         29.91         32.74         3.99 o                         
   3   6  12          8.90         10.67         3.14 o                         
   4   6  12         11.67         11.68         2.44 o                         
   5   6  12         72.99         64.52         4.29 o                         
   6   6  12         17.64         16.50         3.05 o                         
  -7   7  12         35.97         36.47         4.80 o                         
  -6   7  12         11.26         10.59         2.52 o                         
  -5   7  12         38.15         30.11         4.91 o                         
  -4   7  12          0.16         -0.68         1.84 o                         
  -3   7  12         91.30         98.45         7.36 o                         
  -2   7  12        359.87        368.70        12.79 o                         
  -1   7  12          0.79          4.30         1.77 o                         
   0   7  12         69.47         71.14         4.37 o                         
   1   7  12         18.58         18.69         3.23 o                         
   2   7  12         58.04         45.49         4.56 o                         
   3   7  12          2.80          1.64         2.68 o                         
   4   7  12          2.45          3.92         1.98 o                         
   5   7  12          5.15          4.16         1.56 o                         
   6   7  12          5.99          4.59         1.95 o                         
  -7   8  12         66.55         63.50         5.59 o                         
  -6   8  12         14.17          9.34         2.03 o                         
  -5   8  12        113.96        107.24         6.75 o                         
  -4   8  12         61.27         64.91         4.90 o                         
  -3   8  12        833.38        820.85        27.77 o                         
  -2   8  12        231.54        253.16        10.10 o                         
  -1   8  12        332.56        313.60         9.45 o                         
   0   8  12        110.71        108.97         5.36 o                         
   1   8  12         91.47         85.48         5.93 o                         
   2   8  12         44.89         48.49         4.43 o                         
   3   8  12         11.80         12.00         4.00 o                         
   4   8  12          0.09         -1.69         1.69 o                         
   5   8  12         92.92         88.57         4.59 o                         
   6   8  12          9.22         12.71         1.68 o                         
  -7   9  12          9.95          9.05         2.45 o                         
  -6   9  12          0.08         -0.36         2.50 o                         
  -5   9  12         21.84         21.00         2.83 o                         
  -4   9  12        110.60        120.22         6.43 o                         
  -3   9  12        356.91        329.19        32.05 o                         
  -2   9  12          2.67          8.96         2.52 o                         
  -1   9  12        714.51        767.98        16.25 o                         
   0   9  12         12.06          9.41         1.99 o                         
   1   9  12         18.02         25.23         5.59 o                         
   2   9  12          0.06          0.69         2.15 o                         
   3   9  12         37.27         36.24         3.84 o                         
   4   9  12          6.51          7.24         1.44 o                         
   5   9  12         51.02         55.10         2.85 o                         
  -7  10  12          0.00          2.95         1.91 o                         
  -6  10  12          5.91          8.18         2.55 o                         
  -5  10  12          7.81          9.77         2.77 o                         
  -4  10  12         83.03         76.14         7.32 o                         
  -3  10  12        224.13        204.00         8.45 o                         
  -2  10  12         22.63         32.34         6.75 o                         
  -1  10  12        111.81        127.67         6.91 o                         
   0  10  12         19.06         14.20         2.15 o                         
   1  10  12          0.02          3.19         2.05 o                         
   2  10  12         42.33         40.25         3.94 o                         
   3  10  12         17.83         16.88         4.02 o                         
   4  10  12          5.76          3.50         1.61 o                         
   5  10  12          7.80         11.92         1.73 o                         
  -6  11  12         19.11         21.86         3.50 o                         
  -5  11  12          2.83          6.32         2.86 o                         
  -4  11  12         15.88         26.27         4.50 o                         
  -3  11  12        388.76        354.11        16.36 o                         
  -2  11  12         66.23         58.73         6.36 o                         
  -1  11  12        513.52        490.59        14.41 o                         
   0  11  12        106.06        110.14         6.25 o                         
   1  11  12          1.06          4.76         1.62 o                         
   2  11  12         25.15         27.89         3.22 o                         
   3  11  12         38.51         35.73         3.55 o                         
   4  11  12          3.62          2.19         2.68 o                         
  -6  12  12         65.62         67.73         5.27 o                         
  -5  12  12          0.15         -1.09         2.05 o                         
  -4  12  12         28.67         30.46         4.73 o                         
  -3  12  12         44.75         46.05         5.82 o                         
  -2  12  12          4.25          6.91         3.36 o                         
  -1  12  12          9.54         12.58         2.26 o                         
   0  12  12        267.48        275.12         9.91 o                         
   1  12  12        118.38        100.28        10.55 o                         
   2  12  12         39.79         46.54         3.94 o                         
   3  12  12         75.57         88.23         7.00 o                         
   4  12  12          9.58         13.00         2.68 o                         
  -5  13  12         10.90         18.09         3.14 o                         
  -4  13  12         43.74         55.37         5.41 o                         
  -3  13  12        133.38        143.46         9.18 o                         
  -2  13  12          0.94          1.59         2.45 o                         
  -1  13  12         92.51         90.96         7.41 o                         
   0  13  12          6.42          8.72         2.16 o                         
   1  13  12         33.20         34.79         3.31 o                         
   2  13  12          0.36         -0.31         1.68 o                         
   3  13  12        117.05        123.10         5.35 o                         
  -5  14  12          1.81          4.36         1.68 o                         
  -4  14  12         64.60         53.37         4.91 o                         
  -3  14  12         46.19         50.28         4.95 o                         
  -2  14  12        143.15        142.23         8.68 o                         
  -1  14  12        140.34        145.83         9.05 o                         
   0  14  12         50.92         50.58         3.59 o                         
   1  14  12          8.17          5.18         2.07 o                         
   2  14  12         79.48         80.06         4.22 o                         
   3  14  12          9.71         11.83         2.02 o                         
  -4  15  12          1.74          2.00         1.73 o                         
  -3  15  12          4.47          8.00         2.41 o                         
  -2  15  12         76.37         83.87         6.05 o                         
  -1  15  12          1.21          0.95         1.95 o                         
   0  15  12         39.40         36.36         4.36 o                         
   1  15  12         75.16         79.13         3.94 o                         
   2  15  12         22.78         26.01         2.22 o                         
  -2  16  12         20.90         19.82         2.73 o                         
  -1  16  12          8.92          6.91         2.00 o                         
   0  16  12        194.47        217.19         9.36 o                         
  -7   0  13         49.34         59.32         6.05 o                         
  -5   0  13        112.93        133.69        10.05 o                         
  -3   0  13         70.04         70.82         7.73 o                         
  -1   0  13        255.35        261.60        15.27 o                         
   1   0  13       1019.87       1010.25        24.54 o                         
   3   0  13         12.07         14.74         2.74 o                         
   5   0  13        151.47        182.84        10.46 o                         
  -8   1  13          3.08          9.64         2.11 o                         
  -7   1  13         40.55         30.14         4.14 o                         
  -6   1  13          8.82          8.76         2.45 o                         
  -5   1  13          1.80          0.93         2.36 o                         
  -4   1  13        230.31        232.58        11.59 o                         
  -3   1  13        164.91        174.38         9.68 o                         
  -2   1  13        104.01        102.03         6.65 o                         
  -1   1  13        220.30        211.74         9.76 o                         
   0   1  13          1.70          4.10         2.92 o                         
   1   1  13        852.21        871.77        15.64 o                         
   2   1  13         24.96         29.90         2.59 o                         
   3   1  13         88.88         83.47         4.44 o                         
   4   1  13         20.42         18.79         1.77 o                         
   5   1  13        196.71        213.81         6.62 o                         
   6   1  13         82.02         97.30         3.75 o                         
  -8   2  13         87.84         96.74         4.56 o                         
  -7   2  13         44.56         46.18         3.77 o                         
  -6   2  13         20.41         29.23         5.45 o                         
  -5   2  13          7.96          5.06         3.91 o                         
  -4   2  13        103.66        110.05         7.95 o                         
  -3   2  13         60.55         67.81         5.33 o                         
  -2   2  13         71.16         69.78         5.38 o                         
  -1   2  13         74.61         62.47         6.39 o                         
   0   2  13        349.85        311.92        23.36 o                         
   1   2  13        204.97        177.09         6.84 o                         
   2   2  13        638.96        590.50        18.29 o                         
   3   2  13          5.84          2.37         1.95 o                         
   4   2  13        180.78        164.59         5.36 o                         
   5   2  13          1.34          1.14         1.50 o                         
   6   2  13        156.84        168.67         5.07 o                         
  -8   3  13          5.96          3.62         1.28 o                         
  -7   3  13         75.64         66.71         4.29 o                         
  -6   3  13         12.48         16.98         2.62 o                         
  -5   3  13         12.00          8.56         2.43 o                         
  -4   3  13        312.38        294.57        28.25 o                         
  -3   3  13          2.51          8.08         2.51 o                         
  -2   3  13          7.59          4.10         3.82 o                         
  -1   3  13         11.32         14.68         5.23 o                         
   0   3  13         17.00         13.20         2.95 o                         
   1   3  13          1.40          3.21         3.75 o                         
   2   3  13         18.31         15.85         2.32 o                         
   3   3  13         93.77         90.86         4.19 o                         
   4   3  13          9.05          2.52         1.45 o                         
   5   3  13          0.34         -0.33         2.34 o                         
   6   3  13         55.18         46.15         3.11 o                         
  -8   4  13         71.57         86.28         5.64 o                         
  -7   4  13        124.94        121.88         5.61 o                         
  -6   4  13         39.53         38.80         3.66 o                         
  -5   4  13         36.50         34.41         3.55 o                         
  -4   4  13          5.13          4.14         2.22 o                         
  -3   4  13        182.37        179.28        15.71 o                         
  -2   4  13        546.32        536.60        21.05 o                         
  -1   4  13       1277.69       1211.43        40.46 o                         
   0   4  13        131.87        144.62        12.80 o                         
   1   4  13         13.63         11.55         4.36 o                         
   2   4  13        160.49        160.03         6.50 o                         
   3   4  13          3.69          0.83         1.84 o                         
   4   4  13        135.80        138.15         4.89 o                         
   5   4  13          4.80          8.78         2.36 o                         
   6   4  13         18.23         16.43         1.97 o                         
  -7   5  13         61.72         66.28         3.88 o                         
  -6   5  13         31.67         40.24         3.49 o                         
  -5   5  13         36.14         44.01         3.04 o                         
  -4   5  13        257.16        261.61        15.23 o                         
  -3   5  13          0.01          3.86         3.82 o                         
  -2   5  13        652.17        616.08        25.27 o                         
  -1   5  13         35.09         25.46         5.59 o                         
   0   5  13          8.52          7.59         3.82 o                         
   1   5  13         64.38         57.55         7.18 o                         
   2   5  13        189.07        184.64         8.74 o                         
   3   5  13         32.11         33.57         3.02 o                         
   4   5  13          3.65          3.24         1.60 o                         
   5   5  13          1.66         -0.31         1.25 o                         
  -7   6  13         19.12         20.63         2.10 o                         
  -6   6  13         75.49         85.89         4.81 o                         
  -5   6  13        101.37         96.75         5.51 o                         
  -4   6  13         92.82         92.10         5.69 o                         
  -3   6  13        124.85        135.12         7.01 o                         
  -2   6  13        175.05        135.10         9.82 o                         
  -1   6  13       1325.01       1305.07        29.54 o                         
   0   6  13          5.31          4.16         2.40 o                         
   1   6  13         21.37         21.34         3.52 o                         
   2   6  13         36.17         37.53         4.40 o                         
   3   6  13         61.74         61.32         3.75 o                         
   4   6  13        145.57        142.61         5.37 o                         
   5   6  13          0.00         -1.12         1.12 o                         
  -7   7  13         42.37         48.22         2.96 o                         
  -6   7  13         30.16         27.89         2.91 o                         
  -5   7  13          0.10         -0.03         1.61 o                         
  -4   7  13        182.73        184.90         7.95 o                         
  -3   7  13         11.99         12.06         2.54 o                         
  -2   7  13        266.87        268.92         8.32 o                         
  -1   7  13        101.43         97.24         4.88 o                         
   0   7  13         57.94         50.73         3.62 o                         
   1   7  13          7.47          4.23         2.34 o                         
   2   7  13        112.24        121.43         6.86 o                         
   3   7  13          8.99         12.85         2.81 o                         
   4   7  13         77.08         95.89         4.23 o                         
   5   7  13         53.64         49.05         2.51 o                         
  -6   8  13         20.49         29.49         2.71 o                         
  -5   8  13         29.05         31.51         3.15 o                         
  -4   8  13          0.56          1.70         2.45 o                         
  -3   8  13         17.38         25.89         3.36 o                         
  -2   8  13          3.19          4.55         2.16 o                         
  -1   8  13          1.59          1.04         1.59 o                         
   0   8  13          2.08          0.32         1.62 o                         
   1   8  13        115.88        112.77         5.18 o                         
   2   8  13         11.54         13.08         2.16 o                         
   3   8  13         34.73         44.05         3.95 o                         
   4   8  13         53.02         60.36         4.48 o                         
   5   8  13         48.63         56.23         4.82 o                         
  -6   9  13         29.09         29.37         3.77 o                         
  -5   9  13          1.85          2.23         1.52 o                         
  -4   9  13          2.19          0.11         1.56 o                         
  -3   9  13          5.44          8.44         2.23 o                         
  -2   9  13         11.97         10.32         2.24 o                         
  -1   9  13         30.09         28.07         2.58 o                         
   0   9  13         95.50         95.71         4.66 o                         
   1   9  13          7.78         10.07         2.02 o                         
   2   9  13          0.56          3.54         1.68 o                         
   3   9  13         87.63         92.68         4.18 o                         
   4   9  13         22.65         17.19         2.19 o                         
  -6  10  13         58.88         56.68         4.77 o                         
  -5  10  13         29.92         34.91         4.32 o                         
  -4  10  13         16.46          9.59         2.95 o                         
  -3  10  13          6.04          3.29         1.83 o                         
  -2  10  13          1.69          1.34         1.85 o                         
  -1  10  13         44.63         48.83         3.33 o                         
   0  10  13         11.30         12.71         2.07 o                         
   1  10  13        388.27        405.46        10.01 o                         
   2  10  13        122.23        136.08         5.60 o                         
   3  10  13          0.03          0.08         1.35 o                         
   4  10  13          0.82          0.43         1.09 o                         
  -5  11  13         11.52         15.77         2.95 o                         
  -4  11  13         33.91         42.32         4.86 o                         
  -3  11  13        129.88        118.42         8.09 o                         
  -2  11  13         43.01         34.14         4.82 o                         
  -1  11  13          7.70         12.49         1.71 o                         
   0  11  13        189.36        195.32         7.78 o                         
   1  11  13         46.75         43.15         2.88 o                         
   2  11  13          3.26          1.66         1.25 o                         
   3  11  13         46.43         48.83         3.72 o                         
  -5  12  13          6.52          6.68         2.14 o                         
  -4  12  13        247.35        274.24        12.00 o                         
  -3  12  13          1.63          3.55         2.36 o                         
  -2  12  13          0.56         -2.91         2.91 o                         
  -1  12  13         37.42         37.60         3.39 o                         
   0  12  13        214.57        228.05         8.07 o                         
   1  12  13         65.99         70.99         4.32 o                         
   2  12  13          8.97          6.80         2.32 o                         
   3  12  13          7.28          4.50         1.86 o                         
  -4  13  13         14.73         13.09         2.50 o                         
  -3  13  13         15.26         16.27         2.86 o                         
  -2  13  13          2.70          2.23         2.14 o                         
  -1  13  13          0.07          0.09         2.23 o                         
   0  13  13         75.38         71.80         3.99 o                         
   1  13  13        210.85        249.02         9.27 o                         
   2  13  13         13.43         15.68         1.85 o                         
  -3  14  13         25.07         31.82         3.36 o                         
  -2  14  13         11.06          8.82         2.23 o                         
  -1  14  13          1.02         -2.14         2.14 o                         
   0  14  13        269.07        311.11        12.18 o                         
   1  14  13         48.76         50.28         4.23 o                         
  -6   0  14          2.43          7.05         3.05 o                         
  -4   0  14         39.03         43.28         5.86 o                         
  -2   0  14        142.24        166.28        11.68 o                         
   0   0  14        477.82        435.43        20.09 o                         
   2   0  14         64.98         58.13         4.69 o                         
   4   0  14         51.01         53.24         3.13 o                         
  -7   1  14          6.11          4.77         1.33 o                         
  -6   1  14         20.33         21.49         3.09 o                         
  -5   1  14          0.01          2.02         2.00 o                         
  -4   1  14          0.85          0.22         3.55 o                         
  -3   1  14          0.02         -0.19         2.11 o                         
  -2   1  14        189.95        208.06         9.16 o                         
  -1   1  14         79.26         71.29        11.50 o                         
   0   1  14        526.71        479.29        28.09 o                         
   1   1  14        108.17        123.26         5.55 o                         
   2   1  14          8.54          7.33         1.89 o                         
   3   1  14         21.54         22.63         1.91 o                         
   4   1  14          1.08         -0.74         1.00 o                         
   5   1  14          2.59          4.96         2.15 o                         
  -7   2  14          0.35          1.86         1.66 o                         
  -6   2  14        134.28        127.37         6.03 o                         
  -5   2  14          1.76          9.15         2.46 o                         
  -4   2  14        179.61        181.75        12.23 o                         
  -3   2  14          4.30          8.36         2.59 o                         
  -2   2  14         19.12         26.19         3.73 o                         
  -1   2  14          3.37          5.58         3.14 o                         
   0   2  14          1.19          2.98         2.29 o                         
   1   2  14         39.72         32.36         3.89 o                         
   2   2  14         23.79         27.78         2.40 o                         
   3   2  14         88.99         79.80         3.20 o                         
   4   2  14          8.95         10.95         1.50 o                         
   5   2  14          2.21          1.44         4.41 o                         
  -7   3  14         71.08         84.81         4.17 o                         
  -6   3  14         23.50         22.64         5.27 o                         
  -5   3  14          0.15          1.62         1.62 o                         
  -4   3  14         23.04         28.21         3.42 o                         
  -3   3  14          1.67          2.44         2.05 o                         
  -2   3  14        238.05        227.73         9.40 o                         
  -1   3  14        442.83        441.44        34.43 o                         
   0   3  14        519.50        444.48        20.41 o                         
   1   3  14        980.83       1084.37        65.28 o                         
   2   3  14        155.25        131.19         5.50 o                         
   3   3  14          0.38          1.77         1.79 o                         
   4   3  14         47.96         36.81         2.62 o                         
   5   3  14          8.98          3.53         1.41 o                         
  -7   4  14          1.22          2.68         1.77 o                         
  -6   4  14         21.77         23.03         3.61 o                         
  -5   4  14          1.41          2.18         2.73 o                         
  -4   4  14         65.89         73.25         4.92 o                         
  -3   4  14         33.25         41.98         3.87 o                         
  -2   4  14        218.99        188.19        12.73 o                         
  -1   4  14        110.26        115.42         9.68 o                         
   0   4  14         92.77         67.55         7.45 o                         
   1   4  14        103.35         98.28         9.14 o                         
   2   4  14          9.11          9.19         2.58 o                         
   3   4  14         22.04         24.36         2.36 o                         
   4   4  14         51.75         59.82         3.18 o                         
   5   4  14          1.71          1.45         1.59 o                         
  -6   5  14          7.32          6.23         2.45 o                         
  -5   5  14          3.84          3.09         2.77 o                         
  -4   5  14        112.39        108.60         8.64 o                         
  -3   5  14         18.57         17.82         4.14 o                         
  -2   5  14        142.76        140.22         7.22 o                         
  -1   5  14          0.23         -2.23         2.23 o                         
   0   5  14          0.60          0.45         2.36 o                         
   1   5  14         55.99         58.63         4.97 o                         
   2   5  14        261.38        259.76         9.88 o                         
   3   5  14          6.76          5.70         2.89 o                         
   4   5  14         77.59         86.66         3.70 o                         
  -6   6  14         53.71         54.23         4.86 o                         
  -5   6  14         94.09        102.87         7.59 o                         
  -4   6  14         18.46         16.64         3.86 o                         
  -3   6  14          7.62          5.14         3.32 o                         
  -2   6  14        123.65        126.23         6.66 o                         
  -1   6  14        129.00        141.79         7.17 o                         
   0   6  14        141.86        144.91         7.33 o                         
   1   6  14        180.38        165.25         7.82 o                         
   2   6  14         10.61          6.10         2.22 o                         
   3   6  14          0.03          1.14         1.83 o                         
   4   6  14         36.99         40.89         3.45 o                         
  -6   7  14        148.05        172.74         8.41 o                         
  -5   7  14         84.03         94.40         5.30 o                         
  -4   7  14         40.19         37.44         3.28 o                         
  -3   7  14        127.75        113.64         8.64 o                         
  -2   7  14        623.25        597.26        23.27 o                         
  -1   7  14        164.16        147.69         7.16 o                         
   0   7  14          4.33          5.26         2.26 o                         
   1   7  14         18.29         18.63         3.86 o                         
   2   7  14          5.85          9.55         2.37 o                         
   3   7  14        107.19        118.27         5.74 o                         
   4   7  14         10.37         17.14         2.05 o                         
  -5   8  14         35.45         51.47         8.05 o                         
  -4   8  14        545.17        550.14        15.66 o                         
  -3   8  14         24.96         21.03         2.61 o                         
  -2   8  14         43.51         55.38         4.06 o                         
  -1   8  14         28.95         27.97         2.51 o                         
   0   8  14        129.22        136.65         6.75 o                         
   1   8  14        250.07        249.45         9.21 o                         
   2   8  14         66.08         83.30         5.00 o                         
   3   8  14          4.49          6.77         2.84 o                         
  -5   9  14          8.70          3.23         1.45 o                         
  -4   9  14        257.57        301.45        12.25 o                         
  -3   9  14          4.58          4.82         1.53 o                         
  -2   9  14         12.01         10.48         1.98 o                         
  -1   9  14        276.74        269.65         7.45 o                         
   0   9  14         40.26         49.57         3.03 o                         
   1   9  14        487.50        528.43        27.84 o                         
   2   9  14          4.12          5.23         1.66 o                         
   3   9  14          0.14         -0.46         3.82 o                         
  -4  10  14        290.20        297.15        12.14 o                         
  -3  10  14         24.07         20.91         2.80 o                         
  -2  10  14         26.70         24.95         2.55 o                         
  -1  10  14         73.71         69.80         3.36 o                         
   0  10  14         38.30         33.37         3.65 o                         
   1  10  14         51.01         61.36         3.09 o                         
   2  10  14        270.86        328.80        10.77 o                         
   3  10  14          0.90         -1.95         1.95 o                         
  -4  11  14          1.71          1.68         1.45 o                         
  -3  11  14        107.79        117.64         7.00 o                         
  -2  11  14         25.85         31.46         3.59 o                         
  -1  11  14        183.78        175.74         9.05 o                         
   0  11  14         89.79         97.90         5.02 o                         
   1  11  14        101.89        102.70         3.73 o                         
   2  11  14         44.88         46.50         4.27 o                         
  -2  12  14          0.46          0.05         1.41 o                         
  -1  12  14         12.63         13.23         2.41 o                         
   0  12  14         20.85         22.32         2.91 o                         
  -5   0  15          1.92          4.00         2.45 o                         
  -3   0  15        135.50        153.28        10.05 o                         
  -1   0  15          2.05          9.55         3.73 o                         
   1   0  15         39.24         33.87         4.91 o                         
   3   0  15          7.70          2.52         1.30 o                         
  -6   1  15         11.56          7.42         2.23 o                         
  -5   1  15        137.56        161.91         6.98 o                         
  -4   1  15          9.40          8.60         1.94 o                         
  -3   1  15         11.58         10.32         2.26 o                         
  -2   1  15         28.51         19.29         3.45 o                         
  -1   1  15         26.12         37.46         6.86 o                         
   0   1  15         51.72         66.48         4.81 o                         
   1   1  15        138.08        122.46         6.28 o                         
   2   1  15        109.62        125.04         5.99 o                         
   3   1  15          0.02          0.82         0.86 o                         
  -6   2  15         26.07         21.89         2.15 o                         
  -5   2  15          2.97          4.26         1.75 o                         
  -4   2  15         91.23         99.63         5.32 o                         
  -3   2  15         99.18        106.87         7.20 o                         
  -2   2  15          2.76          2.18         1.62 o                         
  -1   2  15         20.48         16.05         2.57 o                         
   0   2  15         32.26         41.77         8.20 o                         
   1   2  15         13.83         11.68         3.45 o                         
   2   2  15          2.51          3.52         1.88 o                         
   3   2  15         49.30         59.24         3.14 o                         
  -6   3  15          4.29          4.59         2.09 o                         
  -5   3  15          1.52          4.97         1.45 o                         
  -4   3  15          1.34          3.97         3.89 o                         
  -3   3  15         40.40         41.14         4.64 o                         
  -2   3  15          0.63          0.08         2.27 o                         
  -1   3  15          0.66          5.27         3.27 o                         
   0   3  15         58.27         51.55         6.27 o                         
   1   3  15         94.35         93.37         5.51 o                         
   2   3  15         59.97         69.77         4.58 o                         
   3   3  15          2.99          3.59         1.82 o                         
  -6   4  15          2.45          6.18         1.91 o                         
  -5   4  15        103.27        109.32         4.89 o                         
  -4   4  15          0.62          0.95         2.68 o                         
  -3   4  15          2.28          2.95         2.91 o                         
  -2   4  15         71.19         83.88         5.14 o                         
  -1   4  15         13.24         11.41         4.86 o                         
   0   4  15        142.43        125.52         6.48 o                         
   1   4  15        106.15         97.04         5.61 o                         
   2   4  15         43.70         39.16         3.55 o                         
   3   4  15         66.50         83.19         6.34 o                         
  -5   5  15          0.58          2.64         2.23 o                         
  -4   5  15          0.06         -1.23         2.50 o                         
  -3   5  15          3.34          1.27         2.64 o                         
  -2   5  15         40.02         39.23         3.56 o                         
  -1   5  15          5.12          5.93         2.13 o                         
   0   5  15         83.73         77.13         4.95 o                         
   1   5  15          0.66          2.80         1.96 o                         
   2   5  15          2.36          2.61         1.55 o                         
   3   5  15         89.33        106.23         4.96 o                         
  -5   6  15         90.45        106.55         6.68 o                         
  -4   6  15          0.16         -1.59         1.95 o                         
  -3   6  15         15.84         13.41         3.36 o                         
  -2   6  15         18.26         27.18         4.64 o                         
  -1   6  15          7.10          7.23         2.13 o                         
   0   6  15         20.46         15.57         2.54 o                         
   1   6  15          0.41         -0.19         1.91 o                         
   2   6  15         75.49         88.63         4.79 o                         
   3   6  15          6.50          9.09         2.43 o                         
  -4   7  15         95.86        110.05         7.05 o                         
  -3   7  15         75.71         70.05         5.95 o                         
  -2   7  15        106.95        126.69         8.50 o                         
  -1   7  15         16.60         15.41         2.36 o                         
   0   7  15          0.05          0.27         1.69 o                         
   1   7  15        128.32        139.78         6.17 o                         
   2   7  15         28.16         24.15         2.52 o                         
  -4   8  15          0.56          1.41         1.55 o                         
  -3   8  15         62.50         57.91         4.95 o                         
  -2   8  15         27.82         26.59         3.73 o                         
  -1   8  15          6.55          3.13         1.42 o                         
   0   8  15        107.66        128.27        10.91 o                         
   1   8  15         41.50         39.81         3.20 o                         
   2   8  15         57.19         64.88         4.14 o                         
  -3   9  15         10.82          9.36         1.95 o                         
  -2   9  15          2.03          2.09         1.59 o                         
  -1   9  15          4.29          3.92         1.07 o                         
   0   9  15        155.17        170.76        13.07 o                         
   1   9  15         26.66         30.18         3.16 o                         
  -4   0  16          0.67          1.82         1.86 o                         
  -2   0  16         18.20         29.27         4.09 o                         
   0   0  16        153.83        135.33         8.09 o                         
   2   0  16        120.10        129.37         7.59 o                         
  -4   1  16        131.10        150.28         5.75 o                         
  -3   1  16         11.47         13.00         2.02 o                         
  -2   1  16         27.30         30.58         4.41 o                         
  -1   1  16          3.53          5.05         1.55 o                         
   0   1  16         24.24         33.10         2.81 o                         
   1   1  16         13.98         15.80         2.20 o                         
   2   1  16         45.13         57.71         3.48 o                         
  -4   2  16          0.54          1.39         1.14 o                         
  -3   2  16          0.16         -0.90         1.27 o                         
  -2   2  16         28.75         33.90         2.30 o                         
  -1   2  16          7.30          5.84         1.20 o                         
   0   2  16         62.28         58.98         3.95 o                         
   1   2  16        126.65        113.09         7.07 o                         
   2   2  16         27.93         44.97         3.10 o                         
  -4   3  16         64.95         66.46         5.41 o                         
  -3   3  16         99.59        104.60         7.18 o                         
  -2   3  16         20.79         19.63         2.32 o                         
  -1   3  16         20.15         15.52         2.32 o                         
   0   3  16          3.31          5.17         1.76 o                         
   1   3  16         15.29         18.72         3.23 o                         
   2   3  16        186.81        214.02        14.71 o                         
  -4   4  16          4.88          3.23         1.73 o                         
  -3   4  16         17.15         20.64         3.36 o                         
  -2   4  16          5.67          2.45         1.12 o                         
  -1   4  16          0.41          0.40         1.95 o                         
   0   4  16          0.72          3.20         1.59 o                         
   1   4  16          8.18         11.64         1.93 o                         
   2   4  16         59.53         54.59         4.64 o                         
  -4   5  16          1.69          0.18         1.36 o                         
  -3   5  16          4.88          4.68         1.82 o                         
  -2   5  16         40.44         37.23         4.27 o                         
  -1   5  16          3.66          1.93         4.16 o                         
   0   5  16         62.76         69.04         4.03 o                         
   1   5  16          0.07          1.17         1.33 o                         
  -3   6  16          9.14          7.23         2.05 o                         
  -2   6  16          2.13          6.27         2.23 o                         
  -1   6  16          7.58          8.00         2.55 o                         
   0   6  16          6.03          3.92         1.57 o                         
   1   6  16          0.76          1.15         1.07 o                         
  -2   7  16        105.96        117.69         6.73 o                         
  -1   7  16         52.55         61.73         4.86 o                         
   0   7  16         14.25         16.00         2.64 o                         
                                                                                
